# Supplementary material for: Time-coursed transcriptome analysis identifies key expressional regulation in growth cessation and dormancy induced by short days in Paulownia
Source: Sci Rep. 2019 Nov 12;9:16602. doi: 10.1038/s41598-019-53283-2 (PMC6851391; doi:10.1038/s41598-019-53283-2)
Supplement: Supplementary file 2 — Table S6 [file 41598_2019_53283_MOESM2_ESM.csv]

GENE	TRANSCRIPT	IPR_ID	IPR_Name	GO_IDs
c10011_g1	c10011_g1_i1	IPR001205	RNA-directed RNA polymerase, C-terminal domain	GO:0032774|GO:0034062|GO:0090304|GO:0044249|GO:0034641|GO:0006807|GO:0003674|GO:0005488|GO:0034645|GO:1901362|GO:1901363|GO:0097659|GO:1901576|GO:0044260|GO:0071704|GO:0016740|GO:1901360|GO:0003676|GO:0006351|GO:0006139|GO:0009987|GO:0006725|GO:0003824|GO:0009058|GO:0009059|GO:0003968|GO:0008152|GO:0019438|GO:0034654|GO:0046483|GO:0016070|GO:0044238|GO:0016779|GO:0044271|GO:0097159|GO:0044237|GO:…
c10022_g1	c10022_g1_i1	--
c100566_g1	c100566_g1_i1	--
c10408_g1	c10408_g1_i1	--
c10723_g1	c10723_g1_i1	IPR003441	NAC domain	GO:0080090|GO:0019222|GO:0031326|GO:0031323|GO:0003674|GO:0005488|GO:0003676|GO:0003677|GO:0050789|GO:2000112|GO:1901363|GO:0060255|GO:0065007|GO:0010468|GO:0019219|GO:0009889|GO:1903506|GO:0050794|GO:0008150|GO:0051171|GO:2001141|GO:0097159|GO:0051252|GO:0006355|GO:0010556
c10902_g1	c10902_g1_i1	IPR006740	Protein of unknown function DUF604
c11110_g1	c11110_g1_i1	--
c11159_g1	c11159_g1_i1	IPR021131	Ribosomal protein L18e/L15P
c11657_g1	c11657_g1_i1	--
c12336_g1	c12336_g1_i1	--
c12655_g1	c12655_g1_i1	--
c12742_g1	c12742_g1_i1	--
c12820_g1	c12820_g1_i1	--
c12931_g1	c12931_g1_i1	IPR000420	Yeast PIR protein repeat	GO:0005618|GO:0044464|GO:0005199|GO:0005198|GO:0005575|GO:0003674|GO:0030312
c13035_g1	c13035_g1_i1	--
c13139_g1	c13139_g1_i1	--
c131_g1	c131_g1_i2	IPR009518	Photosystem II PsbX	GO:0043234|GO:0009987|GO:0032991|GO:0009523|GO:0009521|GO:0016020|GO:0044464|GO:0044237|GO:0005575|GO:0098796|GO:0008150|GO:0044436|GO:0008152|GO:0044424|GO:0044425|GO:0015979
c13217_g1	c13217_g1_i1	--
c13299_g1	c13299_g1_i1	--
c13400_g1	c13400_g1_i1
c13517_g1	c13517_g1_i1	--
c13517_g1	c13517_g1_i2	--
c1359_g1	c1359_g1_i1
c14031_g1	c14031_g1_i1	--
c14143_g1	c14143_g1_i1	IPR001662	Translation elongation factor EF1B, gamma chain, conserved	GO:1901576|GO:0009987|GO:0008152|GO:0044260|GO:0044249|GO:0097159|GO:0008135|GO:0044237|GO:0043170|GO:0034645|GO:0071704|GO:0009058|GO:0009059|GO:0003674|GO:0005488|GO:0003676|GO:0008150|GO:0003746|GO:0006414|GO:1901363|GO:0003723
c14442_g1	c14442_g1_i1	IPR003480	Transferase	GO:0003824|GO:0016740|GO:0016746|GO:0016747|GO:0003674
c14497_g1	c14497_g1_i1	IPR001372	Dynein light chain, type 1/2	GO:0043234|GO:0044446|GO:0007017|GO:0032991|GO:0009987|GO:0044464|GO:0005575|GO:0044430|GO:0008150|GO:0044699|GO:0044424|GO:0044763|GO:0005875|GO:0044422
c14507_g1	c14507_g1_i1	IPR020568	Ribosomal protein S5 domain 2-type fold
c14542_g1	c14542_g1_i1	--
c14665_g1	c14665_g1_i1	--
c14757_g1	c14757_g1_i1	--
c15014_g1	c15014_g1_i1	--
c15051_g1	c15051_g1_i1	--
c15094_g1	c15094_g1_i1
c15144_g1	c15144_g1_i1	--
c15182_g1	c15182_g1_i1	--
c15310_g1	c15310_g1_i1	IPR000668	Peptidase C1A, papain C-terminal	GO:0044238|GO:0003674|GO:0016787|GO:0019538|GO:0003824|GO:0043170|GO:0071704|GO:0070011|GO:0008150|GO:0008152|GO:0006508|GO:0008233|GO:0008234
c15415_g1	c15415_g1_i1	--
c15535_g1	c15535_g1_i1	--
c15548_g1	c15548_g1_i1	IPR004827	Basic-leucine zipper domain	GO:0080090|GO:0019222|GO:0031326|GO:0031323|GO:0003674|GO:0001071|GO:0003676|GO:0003677|GO:0050789|GO:0043565|GO:2000112|GO:1901363|GO:0060255|GO:0065007|GO:0010468|GO:0019219|GO:0009889|GO:1903506|GO:0050794|GO:0008150|GO:0051171|GO:2001141|GO:0003700|GO:0097159|GO:0051252|GO:0006355|GO:0010556|GO:0005488
c15610_g1	c15610_g1_i1	--
c15644_g1	c15644_g1_i1	--
c15646_g1	c15646_g1_i1	--
c15862_g1	c15862_g1_i1	--
c15992_g1	c15992_g1_i2	--
c15992_g1	c15992_g1_i3	--
c16579_g1	c16579_g1_i1	IPR000605	Helicase, superfamily 3, single-stranded DNA/RNA virus	GO:0016787|GO:0016818|GO:0016462|GO:0097159|GO:0017111|GO:0016817|GO:0003824|GO:0003724|GO:0003674|GO:0003723|GO:0003676|GO:0004386|GO:1901363|GO:0005488
c16631_g1	c16631_g1_i1	--
c16812_g1	c16812_g1_i2	--
c17076_g1	c17076_g1_i1	IPR006501	Pectinesterase inhibitor domain	GO:0016787|GO:0052689|GO:0030234|GO:0030599|GO:0003824|GO:0003674|GO:0016788|GO:0004857|GO:0098772
c17106_g1	c17106_g1_i1	--
c17235_g1	c17235_g1_i1	--
c17294_g1	c17294_g1_i1	IPR013057	Amino acid transporter, transmembrane
c17387_g1	c17387_g1_i1
c1742_g1	c1742_g1_i1	--
c17610_g1	c17610_g1_i1	IPR006918	COBRA, plant	GO:0010215|GO:0016049|GO:0040007|GO:0009987|GO:0016043|GO:0005575|GO:0031224|GO:0030198|GO:0044763|GO:0071840|GO:0044425|GO:0043062|GO:0008150|GO:0044699|GO:0031225
c17634_g1	c17634_g1_i1	--
c17683_g1	c17683_g1_i1	IPR001128	Cytochrome P450	GO:0043169|GO:0044710|GO:0046914|GO:0020037|GO:0046906|GO:0097159|GO:0016705|GO:0044699|GO:0043167|GO:0003824|GO:0003674|GO:0005488|GO:0008152|GO:0008150|GO:0005506|GO:0046872|GO:1901363|GO:0055114|GO:0016491
c17683_g2	c17683_g2_i1	IPR002403	Cytochrome P450, E-class, group IV	GO:0043169|GO:0004497|GO:0046914|GO:0020037|GO:0046906|GO:0097159|GO:0016705|GO:0044710|GO:0044699|GO:0043167|GO:0003824|GO:0003674|GO:0005488|GO:0008152|GO:0008150|GO:0005506|GO:0046872|GO:1901363|GO:0055114|GO:0016491
c17760_g1	c17760_g1_i1	--
c18003_g1	c18003_g1_i1	--
c18046_g1	c18046_g1_i1	--
c18055_g1	c18055_g1_i1	IPR016140	Bifunctional inhibitor/plant lipid transfer protein/seed storage helical domain
c18078_g1	c18078_g1_i2	--
c18105_g1	c18105_g1_i1	--
c18127_g1	c18127_g1_i1	IPR002698	5-formyltetrahydrofolate cyclo-ligase
c18188_g1	c18188_g1_i1	--
c18776_g1	c18776_g1_i1	--
c19042_g1	c19042_g1_i1	IPR020575	Heat shock protein Hsp90, N-terminal
c19165_g1	c19165_g1_i1	--
c19212_g1	c19212_g1_i1	--
c19235_g1	c19235_g1_i1	--
c19325_g1	c19325_g1_i1	--
c19335_g1	c19335_g1_i1	IPR022309	Ribosomal protein S8e/ribosomal biogenesis NSA2
c193_g1	c193_g1_i1	--
c19593_g1	c19593_g1_i1	IPR018105	Translationally controlled tumour protein
c19774_g1	c19774_g1_i1	--
c19821_g1	c19821_g1_i1	IPR017853	Glycoside hydrolase superfamily
c20218_g1	c20218_g1_i1	--
c20277_g1	c20277_g1_i1	--
c203_g1	c203_g1_i1	--
c20562_g1	c20562_g1_i1	--
c20589_g1	c20589_g1_i1	--
c20609_g1	c20609_g1_i1	IPR001087	Lipase, GDSL	GO:0044238|GO:0044710|GO:0006629|GO:0016787|GO:0003824|GO:0016788|GO:0071704|GO:0008150|GO:0008152|GO:0003674|GO:0044699
c20647_g1	c20647_g1_i1	--
c20702_g1	c20702_g1_i1	IPR000630	Ribosomal protein S8	GO:0044238|GO:0044249|GO:0043229|GO:0006807|GO:0003674|GO:0034645|GO:0030529|GO:0043226|GO:1901576|GO:0044271|GO:0044260|GO:0043043|GO:0005198|GO:0003735|GO:0071704|GO:1901566|GO:0044267|GO:0009987|GO:0009058|GO:0009059|GO:0008150|GO:0008152|GO:1901564|GO:0043604|GO:0032991|GO:0005840|GO:0043232|GO:0019538|GO:0044464|GO:0034641|GO:0044237|GO:0043170|GO:0005575|GO:0044444|GO:0043228|GO:0043603|GO:…
c20722_g1	c20722_g1_i1
c20764_g1	c20764_g1_i1	--
c20862_g1	c20862_g1_i1	IPR000199	Peptidase C3A/C3B, picornaviral	GO:0071704|GO:0016787|GO:0004175|GO:0044238|GO:0019538|GO:0004197|GO:0043170|GO:0008150|GO:0003824|GO:0070011|GO:0003674|GO:0008152|GO:0006508|GO:0008233|GO:0008234
c20888_g1	c20888_g1_i1	--
c20910_g1	c20910_g1_i1
c20998_g1	c20998_g1_i1	IPR005680	Ribosomal protein S23, eukaryotic/archaeal	GO:0015935|GO:0044249|GO:0034641|GO:0006807|GO:0003674|GO:0034645|GO:0030529|GO:1901576|GO:0044260|GO:0043043|GO:0005198|GO:0003735|GO:0071704|GO:0032991|GO:0044267|GO:0009987|GO:0044446|GO:0044391|GO:0009058|GO:0009059|GO:0008150|GO:0008152|GO:0044271|GO:0043604|GO:0044238|GO:1901564|GO:1901566|GO:0043603|GO:0019538|GO:0044464|GO:0044237|GO:0043170|GO:0005575|GO:0044444|GO:0044424|GO:0006518|GO:…
c21009_g1	c21009_g1_i1	--
c21010_g1	c21010_g1_i1	--
c21031_g1	c21031_g1_i1	--
c21062_g1	c21062_g1_i1	--
c21201_g1	c21201_g1_i1	IPR002679	Closterovirus coat protein	GO:0005575|GO:0019012
c21284_g1	c21284_g1_i1	IPR001892	Ribosomal protein S13	GO:0044238|GO:0034645|GO:0044249|GO:0043229|GO:0043228|GO:0003674|GO:0005488|GO:0003676|GO:0030529|GO:0043226|GO:1901576|GO:0044271|GO:0044260|GO:0043603|GO:0043043|GO:1901363|GO:0003735|GO:0071704|GO:1901566|GO:0043170|GO:0005198|GO:0044267|GO:0009987|GO:0009058|GO:0009059|GO:0008150|GO:0008152|GO:1901564|GO:0043604|GO:0032991|GO:0005840|GO:0043232|GO:0019538|GO:0097159|GO:0044464|GO:0034641|GO:…
c21331_g1	c21331_g1_i1	--
c21337_g1	c21337_g1_i1	IPR006458	Ovate protein family, C-terminal
c2139_g1	c2139_g1_i1	IPR001580	Calreticulin/calnexin	GO:0006457|GO:0005783|GO:0043229|GO:0003674|GO:0005488|GO:0043227|GO:0043226|GO:0043169|GO:0044260|GO:0051082|GO:0043167|GO:0071704|GO:0005509|GO:0046872|GO:0044267|GO:0009987|GO:0008150|GO:0008152|GO:0044238|GO:0043231|GO:0019538|GO:0044464|GO:0044237|GO:0043170|GO:0005575|GO:0044444|GO:0005515|GO:0044424
c21496_g1	c21496_g1_i1	--
c21576_g1	c21576_g1_i1	--
c21587_g1	c21587_g1_i1
c21626_g1	c21626_g1_i1	--
c21633_g1	c21633_g1_i1	--
c21659_g1	c21659_g1_i1	--
c21675_g1	c21675_g1_i1	--
c21730_g1	c21730_g1_i1	--
c21756_g1	c21756_g1_i1	--
c21901_g1	c21901_g1_i1	--
c22017_g1	c22017_g1_i1	--
c22067_g1	c22067_g1_i1	IPR001128	Cytochrome P450	GO:0043169|GO:0044710|GO:0046914|GO:0020037|GO:0046906|GO:0097159|GO:0016705|GO:0044699|GO:0043167|GO:0003824|GO:0003674|GO:0005488|GO:0008152|GO:0008150|GO:0005506|GO:0046872|GO:1901363|GO:0055114|GO:0016491
c22084_g1	c22084_g1_i1	--
c22106_g1	c22106_g1_i1	IPR002327	Cytochrome c, class IA/ IB	GO:0043169|GO:0020037|GO:0046914|GO:0046906|GO:0097159|GO:0043167|GO:0003674|GO:0005488|GO:0005506|GO:0046872|GO:1901363|GO:0009055
c22129_g1	c22129_g1_i1	--
c22202_g1	c22202_g1_i1	IPR018392	LysM domain
c22226_g1	c22226_g1_i1	--
c22252_g1	c22252_g1_i1	IPR000988	Ribosomal protein L24e-related
c22284_g1	c22284_g1_i2	IPR008991	Translation protein SH3-like domain
c22301_g1	c22301_g1_i1	--
c22341_g1	c22341_g1_i1	IPR009856	Light regulated Lir1
c22347_g1	c22347_g1_i1	--
c22414_g1	c22414_g1_i1
c22426_g1	c22426_g1_i1	--
c22552_g1	c22552_g1_i1	--
c22610_g1	c22610_g1_i1	--
c22807_g1	c22807_g1_i1	--
c22817_g1	c22817_g1_i1	--
c22940_g1	c22940_g1_i1	--
c22987_g1	c22987_g1_i1	IPR001205	RNA-directed RNA polymerase, C-terminal domain	GO:0032774|GO:0034062|GO:0090304|GO:0044249|GO:0034641|GO:0006807|GO:0003674|GO:0005488|GO:0034645|GO:1901362|GO:1901363|GO:0097659|GO:1901576|GO:0044260|GO:0071704|GO:0016740|GO:1901360|GO:0003676|GO:0006351|GO:0006139|GO:0009987|GO:0006725|GO:0003824|GO:0009058|GO:0009059|GO:0003968|GO:0008152|GO:0019438|GO:0034654|GO:0046483|GO:0016070|GO:0044238|GO:0016779|GO:0044271|GO:0097159|GO:0044237|GO:…
c23047_g1	c23047_g1_i1	--
c23074_g1	c23074_g1_i1	--
c23146_g1	c23146_g1_i1	IPR002241	Glycoside hydrolase, family 27	GO:0071704|GO:0016787|GO:0005975|GO:0044238|GO:0016798|GO:0003824|GO:0003674|GO:0008152|GO:0004553|GO:0008150
c23194_g1	c23194_g1_i1	--
c23196_g1	c23196_g1_i1	IPR002016	Haem peroxidase, plant/fungal/bacterial	GO:0044710|GO:0020037|GO:0046906|GO:0050896|GO:0016209|GO:1901363|GO:0044699|GO:0006979|GO:0003824|GO:0006950|GO:0003674|GO:0005488|GO:0008152|GO:0097159|GO:0008150|GO:0016684|GO:0004601|GO:0055114|GO:0016491
c23254_g1	c23254_g1_i1	--
c23260_g1	c23260_g1_i1	IPR002119	Histone H2A	GO:0003677|GO:0044815|GO:0043229|GO:0003674|GO:0005488|GO:0003676|GO:0000786|GO:0043227|GO:0043226|GO:0044446|GO:0005634|GO:1901363|GO:0043234|GO:0032991|GO:0043231|GO:0032993|GO:0097159|GO:0044464|GO:0005575|GO:0044424|GO:0044427|GO:0044422
c23310_g1	c23310_g1_i1	--
c2331_g1	c2331_g1_i1	--
c23369_g1	c23369_g1_i1	IPR000028	Chloroperoxidase	GO:0016209|GO:0003824|GO:0003674|GO:0016684|GO:0004601|GO:0016491
c23384_g1	c23384_g1_i1	--
c23432_g1	c23432_g1_i1	--
c23465_g1	c23465_g1_i2	IPR018289	MULE transposase domain
c23504_g1	c23504_g1_i1	IPR017853	Glycoside hydrolase superfamily
c23537_g1	c23537_g1_i1	IPR006611	Protein of unknown function DUF1431, cysteine-rich, Drosophila
c23583_g1	c23583_g1_i1	--
c23583_g1	c23583_g1_i2	--
c23913_g1	c23913_g1_i1	IPR010562	Haemolymph juvenile hormone binding
c23984_g1	c23984_g1_i1	--
c23988_g1	c23988_g1_i1	--
c24095_g1	c24095_g1_i1	--
c24116_g2	c24116_g2_i1
c24116_g2	c24116_g2_i2	--
c24116_g2	c24116_g2_i3	IPR000620	EamA domain	GO:0005575|GO:0044425|GO:0016021|GO:0016020|GO:0031224
c24286_g1	c24286_g1_i1	--
c24300_g1	c24300_g1_i3	--
c24316_g1	c24316_g1_i1	IPR001063	Ribosomal protein L22/L17	GO:0044238|GO:0044249|GO:0043229|GO:0006807|GO:0003674|GO:0034645|GO:0030529|GO:0043226|GO:1901576|GO:0044271|GO:0044260|GO:0043043|GO:0005198|GO:0003735|GO:0071704|GO:1901566|GO:0044267|GO:0009987|GO:0009058|GO:0009059|GO:0008150|GO:0008152|GO:1901564|GO:0043604|GO:0032991|GO:0005840|GO:0043232|GO:0019538|GO:0044464|GO:0034641|GO:0044237|GO:0043170|GO:0005575|GO:0044444|GO:0043228|GO:0043603|GO:…
c24323_g1	c24323_g1_i1	--
c24362_g1	c24362_g1_i1	--
c24528_g1	c24528_g1_i1	IPR013583	Phosphoribosyltransferase C-terminal
c24652_g1	c24652_g1_i1	IPR005475	Transketolase-like, pyrimidine-binding domain
c24669_g1	c24669_g1_i1	IPR008540	BZR1, transcriptional repressor
c2467_g1	c2467_g1_i1
c24719_g1	c24719_g1_i1	--
c24841_g1	c24841_g1_i1	--
c24908_g1	c24908_g1_i1	--
c24927_g1	c24927_g1_i1	IPR001813	Ribosomal protein L10/L12	GO:0044249|GO:0043229|GO:0043228|GO:0003674|GO:0034645|GO:0030529|GO:0043226|GO:1901576|GO:0044260|GO:0005198|GO:0003735|GO:0071704|GO:0043170|GO:0009987|GO:0009058|GO:0009059|GO:0008150|GO:0008152|GO:0032991|GO:0005840|GO:0043232|GO:0044464|GO:0044237|GO:0005622|GO:0005575|GO:0044444|GO:0044424|GO:0006414
c25003_g1	c25003_g1_i1	--
c25072_g1	c25072_g1_i1	--
c25089_g1	c25089_g1_i1	--
c25167_g1	c25167_g1_i1	--
c25413_g1	c25413_g1_i1	--
c25654_g1	c25654_g1_i1	--
c25892_g1	c25892_g1_i1	--
c26014_g1	c26014_g1_i1	--
c26135_g1	c26135_g1_i1	--
c26182_g1	c26182_g1_i1	IPR007608	Senescence regulator S40
c26245_g1	c26245_g1_i1	--
c26254_g1	c26254_g1_i1	--
c26356_g1	c26356_g1_i1	IPR001912	Ribosomal protein S4/S9, N-terminal	GO:0097159|GO:0044464|GO:0019843|GO:0005575|GO:0003674|GO:0005488|GO:0003676|GO:0005622|GO:1901363|GO:0003723
c26380_g1	c26380_g1_i1	--
c2640_g1	c2640_g1_i1	IPR012678	Ribosomal protein L23/L15e core domain	GO:0044238|GO:0044249|GO:0034641|GO:0006807|GO:0003674|GO:0034645|GO:0030529|GO:0043226|GO:1901576|GO:0044271|GO:0044260|GO:0043043|GO:0005198|GO:0003735|GO:0071704|GO:1901566|GO:0043170|GO:0044267|GO:0009987|GO:0009058|GO:0009059|GO:0008150|GO:0008152|GO:1901564|GO:0043604|GO:0032991|GO:0005840|GO:0043232|GO:0019538|GO:0044464|GO:0043229|GO:0044237|GO:0005622|GO:0005575|GO:0044444|GO:0043228|GO:…
c26468_g1	c26468_g1_i1	--
c26506_g1	c26506_g1_i2	--
c26564_g1	c26564_g1_i1	IPR006501	Pectinesterase inhibitor domain	GO:0016787|GO:0052689|GO:0030234|GO:0030599|GO:0003824|GO:0003674|GO:0016788|GO:0004857|GO:0098772
c26569_g1	c26569_g1_i1	IPR000668	Peptidase C1A, papain C-terminal	GO:0044238|GO:0003674|GO:0016787|GO:0019538|GO:0003824|GO:0043170|GO:0071704|GO:0070011|GO:0008150|GO:0008152|GO:0006508|GO:0008233|GO:0008234
c26573_g1	c26573_g1_i1	--
c26610_g1	c26610_g1_i1
c26630_g1	c26630_g1_i1	--
c26631_g1	c26631_g1_i2	--
c26634_g1	c26634_g1_i1
c26704_g1	c26704_g1_i1	--
c26762_g1	c26762_g1_i1	IPR000644	CBS domain
c26802_g1	c26802_g1_i1	--
c26807_g1	c26807_g1_i1	--
c26834_g1	c26834_g1_i1	--
c26840_g1	c26840_g1_i1	--
c26845_g1	c26845_g1_i1	--
c26923_g1	c26923_g1_i1	IPR006461	Uncharacterised protein family Cys-rich
c26948_g2	c26948_g2_i1	--
c26948_g2	c26948_g2_i2	--
c26955_g1	c26955_g1_i1	IPR013126	Heat shock protein 70 family
c26972_g1	c26972_g1_i1	--
c27040_g1	c27040_g1_i1	--
c27051_g1	c27051_g1_i1	--
c27087_g1	c27087_g1_i1	IPR008480	Protein of unknown function DUF761, plant
c27092_g1	c27092_g1_i1	IPR022740	Polyphenol oxidase, C-terminal	GO:0044710|GO:0008152|GO:0003824|GO:0003674|GO:0044699|GO:0004097|GO:0008150|GO:0016679|GO:0016682|GO:0055114|GO:0016491
c2714_g1	c2714_g1_i1	--
c27199_g1	c27199_g1_i4	--
c27205_g1	c27205_g1_i1	--
c27211_g1	c27211_g1_i1
c27234_g1	c27234_g1_i2
c27261_g1	c27261_g1_i1	IPR000315	Zinc finger, B-box	GO:0043169|GO:0046872|GO:0046914|GO:0044464|GO:0005622|GO:0005575|GO:0003674|GO:0008270|GO:0043167|GO:0005488
c27300_g1	c27300_g1_i1	--
c27344_g1	c27344_g1_i1	IPR008978	HSP20-like chaperone
c27529_g1	c27529_g1_i1	IPR029064	50S ribosomal protein L30e-like
c27567_g1	c27567_g1_i1	IPR003008	Tubulin/FtsZ, GTPase domain
c27632_g1	c27632_g1_i1	--
c27637_g1	c27637_g1_i1	IPR001128	Cytochrome P450	GO:0043169|GO:0044710|GO:0046914|GO:0020037|GO:0046906|GO:0097159|GO:0016705|GO:0044699|GO:0043167|GO:0003824|GO:0003674|GO:0005488|GO:0008152|GO:0008150|GO:0005506|GO:0046872|GO:1901363|GO:0055114|GO:0016491
c2765_g1	c2765_g1_i1	--
c27717_g1	c27717_g1_i1	IPR010562	Haemolymph juvenile hormone binding
c27723_g1	c27723_g1_i1	--
c27791_g1	c27791_g1_i1	IPR001096	Peptidase C13, legumain	GO:0071704|GO:0016787|GO:0004175|GO:0044238|GO:0019538|GO:0004197|GO:0043170|GO:0008150|GO:0003824|GO:0070011|GO:0003674|GO:0008152|GO:0006508|GO:0008233|GO:0008234
c27918_g1	c27918_g1_i1	--
c27918_g2	c27918_g2_i2	--
c27978_g1	c27978_g1_i1	--
c27985_g1	c27985_g1_i1	IPR006121	Heavy metal-associated domain, HMA	GO:0043169|GO:0003674|GO:0051234|GO:0006812|GO:0006811|GO:0006810|GO:0043167|GO:0044765|GO:0030001|GO:1902578|GO:0008150|GO:0046872|GO:0051179|GO:0044699|GO:0005488
c28009_g1	c28009_g1_i1	--
c28086_g1	c28086_g1_i2	--
c28103_g1	c28103_g1_i1
c28103_g2	c28103_g2_i1	IPR001404	Heat shock protein Hsp90 family	GO:0006457|GO:0035639|GO:0003674|GO:0005488|GO:0000166|GO:1901363|GO:1901265|GO:0001882|GO:0043168|GO:0044267|GO:0044260|GO:0051082|GO:0043167|GO:0071704|GO:0001883|GO:0032549|GO:0017076|GO:0005524|GO:0009987|GO:0036094|GO:0006950|GO:0008150|GO:0008152|GO:0044238|GO:0030554|GO:0097367|GO:0097159|GO:0050896|GO:0044237|GO:0043170|GO:0019538|GO:0032559|GO:0005515|GO:0032555|GO:0032550|GO:0032553
c28176_g1	c28176_g1_i1	--
c28262_g1	c28262_g1_i1	--
c28289_g1	c28289_g1_i1	--
c28357_g1	c28357_g1_i1	IPR004119	Protein of unknown function DUF227
c28374_g1	c28374_g1_i2	--
c28457_g1	c28457_g1_i1	--
c28704_g1	c28704_g1_i1	--
c28746_g1	c28746_g1_i1	IPR001753	Crotonase superfamily	GO:0008150|GO:0003824|GO:0003674|GO:0008152
c28844_g1	c28844_g1_i1	--
c28879_g1	c28879_g1_i1	--
c29043_g1	c29043_g1_i1	--
c29051_g1	c29051_g1_i1	IPR005299	SAM dependent carboxyl methyltransferase	GO:0008168|GO:0016740|GO:0016741|GO:0003674|GO:0003824
c29051_g1	c29051_g1_i3	IPR029063	S-adenosyl-L-methionine-dependent methyltransferase
c29068_g1	c29068_g1_i1	--
c29072_g1	c29072_g1_i1	--
c29112_g1	c29112_g1_i1	--
c29169_g1	c29169_g1_i1	--
c29237_g1	c29237_g1_i1	--
c29347_g1	c29347_g1_i1	--
c29448_g1	c29448_g1_i1	--
c29521_g1	c29521_g1_i1	IPR001461	Aspartic peptidase	GO:0071704|GO:0016787|GO:0003674|GO:0004175|GO:0044238|GO:0019538|GO:0043170|GO:0070001|GO:0003824|GO:0070011|GO:0004190|GO:0008150|GO:0008152|GO:0006508|GO:0008233
c29534_g1	c29534_g1_i2
c29574_g1	c29574_g1_i1	IPR013766	Thioredoxin domain	GO:0019725|GO:0009987|GO:0050794|GO:0042592|GO:0065007|GO:0044763|GO:0008150|GO:0045454|GO:0065008|GO:0050789|GO:0044699
c29613_g1	c29613_g1_i1	--
c29637_g1	c29637_g1_i1	--
c29654_g1	c29654_g1_i1	IPR006015	Universal stress protein A
c29654_g1	c29654_g1_i2
c29662_g1	c29662_g1_i1
c29667_g1	c29667_g1_i1	--
c29687_g1	c29687_g1_i1	--
c29728_g1	c29728_g1_i1	--
c29736_g1	c29736_g1_i1	IPR023316	Pheromone/general odorant binding protein, PBP/GOBP, domain
c29859_g1	c29859_g1_i1	IPR008922	Uncharacterised domain, di-copper centre
c29924_g1	c29924_g1_i1	--
c29933_g1	c29933_g1_i1	--
c29937_g1	c29937_g1_i1	--
c29951_g1	c29951_g1_i1	IPR014025	Glutaredoxin subgroup
c29956_g1	c29956_g1_i1	IPR003480	Transferase	GO:0003824|GO:0016740|GO:0016746|GO:0016747|GO:0003674
c30009_g1	c30009_g1_i1	IPR004910	Yippee/Mis18
c30110_g1	c30110_g1_i1	--
c30191_g1	c30191_g1_i1	--
c30251_g1	c30251_g1_i1	IPR029058	Alpha/Beta hydrolase fold
c30260_g1	c30260_g1_i2	--
c30361_g1	c30361_g1_i1	--
c30385_g1	c30385_g1_i1	--
c30419_g2	c30419_g2_i1	IPR007650	Zf-FLZ domain
c30521_g1	c30521_g1_i1	IPR000109	Proton-dependent oligopeptide transporter family	GO:0006810|GO:0005215|GO:0016020|GO:0005575|GO:0008150|GO:0003674|GO:0051234|GO:0051179
c30563_g1	c30563_g1_i1	--
c30638_g1	c30638_g1_i1	--
c30703_g1	c30703_g1_i1	IPR001564	Nucleoside diphosphate kinase	GO:0009218|GO:0009165|GO:0009163|GO:0046134|GO:1901362|GO:1901363|GO:1901360|GO:0044710|GO:0044711|GO:0000166|GO:0009199|GO:0009206|GO:0009205|GO:0046039|GO:0009201|GO:0046036|GO:0009209|GO:0009208|GO:0046129|GO:0046128|GO:0042455|GO:0046483|GO:1901564|GO:1901566|GO:0097367|GO:0006163|GO:0004550|GO:0006165|GO:0006164|GO:0019637|GO:0019438|GO:1901070|GO:0044281|GO:0009148|GO:0009141|GO:0009142|GO:…
c30705_g1	c30705_g1_i1	--
c30728_g1	c30728_g1_i1	--
c30740_g1	c30740_g1_i1	--
c30756_g1	c30756_g1_i1	IPR001223	Glycoside hydrolase, family 18, catalytic domain	GO:0071704|GO:0016787|GO:0005975|GO:0044238|GO:0016798|GO:0003824|GO:0003674|GO:0008152|GO:0004553|GO:0008150
c30806_g1	c30806_g1_i1	--
c30813_g1	c30813_g1_i1	--
c30844_g1	c30844_g1_i1	--
c30912_g1	c30912_g1_i1	--
c30912_g1	c30912_g1_i2	--
c31011_g1	c31011_g1_i1	--
c31011_g2	c31011_g2_i1	IPR004883	Lateral organ boundaries, LOB
c31035_g1	c31035_g1_i1	IPR023571	Ribosomal protein L14 domain	GO:0044238|GO:0044249|GO:0043229|GO:0006807|GO:0003674|GO:0034645|GO:0030529|GO:0043226|GO:1901576|GO:0044271|GO:0044260|GO:0043043|GO:0005198|GO:0003735|GO:0071704|GO:1901566|GO:0044267|GO:0009987|GO:0009058|GO:0009059|GO:0008150|GO:0008152|GO:1901564|GO:0043604|GO:0032991|GO:0005840|GO:0043232|GO:0019538|GO:0044464|GO:0034641|GO:0044237|GO:0043170|GO:0005575|GO:0044444|GO:0043228|GO:0043603|GO:…
c31103_g1	c31103_g1_i1	--
c31226_g1	c31226_g1_i1	IPR004265	Plant disease resistance response protein
c31352_g1	c31352_g1_i1	IPR024948	Major latex protein domain
c31354_g1	c31354_g1_i1	IPR001593	Ribosomal protein S3Ae	GO:0044238|GO:0044249|GO:0034641|GO:0006807|GO:0003674|GO:0034645|GO:0030529|GO:0043226|GO:1901576|GO:0044271|GO:0044260|GO:0043043|GO:0005198|GO:0003735|GO:0071704|GO:1901566|GO:0043170|GO:0044267|GO:0009987|GO:0009058|GO:0009059|GO:0008150|GO:0008152|GO:1901564|GO:0043604|GO:0032991|GO:0005840|GO:0043232|GO:0019538|GO:0044464|GO:0043229|GO:0044237|GO:0005622|GO:0005575|GO:0044444|GO:0043228|GO:…
c31372_g1	c31372_g1_i1	--
c31391_g1	c31391_g1_i1	IPR002528	Multi antimicrobial extrusion protein	GO:0015297|GO:0003674|GO:0044699|GO:0015893|GO:0016020|GO:0015238|GO:0022804|GO:0006855|GO:0009987|GO:0015291|GO:0005215|GO:0006810|GO:0044765|GO:0044763|GO:0051234|GO:0051179|GO:1902578|GO:0055085|GO:0005575|GO:0022857|GO:0090484|GO:0008150
c31410_g1	c31410_g1_i1	--
c31418_g1	c31418_g1_i1	--
c31507_g1	c31507_g1_i2	IPR011065	Kunitz inhibitor ST1-like
c3150_g1	c3150_g1_i1	--
c31511_g1	c31511_g1_i2	--
c31524_g1	c31524_g1_i1	--
c31592_g1	c31592_g1_i1	--
c31593_g1	c31593_g1_i2	--
c31624_g1	c31624_g1_i1	--
c31639_g1	c31639_g1_i1	IPR001810	F-box domain	GO:0003674|GO:0005488|GO:0005515
c31662_g1	c31662_g1_i1	--
c31694_g1	c31694_g1_i1	IPR001199	Cytochrome b5-like heme/steroid binding domain	GO:0020037|GO:0046906|GO:0097159|GO:0003674|GO:0005488|GO:1901363
c31725_g1	c31725_g1_i1	IPR002068	Alpha crystallin/Hsp20 domain
c31746_g2	c31746_g2_i1	IPR011032	GroES (chaperonin 10)-like
c31771_g1	c31771_g1_i1	IPR008210	Phosphoenolpyruvate carboxykinase, N-terminal	GO:0046364|GO:0003674|GO:0005488|GO:1901363|GO:0044699|GO:0006094|GO:1901576|GO:0044710|GO:0044711|GO:0016829|GO:0000166|GO:0071704|GO:0004611|GO:1901265|GO:0017076|GO:0019318|GO:0019319|GO:0036094|GO:0003824|GO:0009058|GO:0008150|GO:0008152|GO:0044723|GO:0044238|GO:0005975|GO:0005996|GO:0016830|GO:0016831|GO:0016051|GO:0097159|GO:0006006
c31811_g1	c31811_g1_i1
c31873_g1	c31873_g1_i1	--
c31910_g1	c31910_g1_i1	IPR001128	Cytochrome P450	GO:0043169|GO:0044710|GO:0046914|GO:0020037|GO:0046906|GO:0097159|GO:0016705|GO:0044699|GO:0043167|GO:0003824|GO:0003674|GO:0005488|GO:0008152|GO:0008150|GO:0005506|GO:0046872|GO:1901363|GO:0055114|GO:0016491
c31910_g1	c31910_g1_i2	IPR001128	Cytochrome P450	GO:0043169|GO:0044710|GO:0046914|GO:0020037|GO:0046906|GO:0097159|GO:0016705|GO:0044699|GO:0043167|GO:0003824|GO:0003674|GO:0005488|GO:0008152|GO:0008150|GO:0005506|GO:0046872|GO:1901363|GO:0055114|GO:0016491
c31928_g1	c31928_g1_i1
c31928_g1	c31928_g1_i2
c32063_g1	c32063_g1_i1	--
c32198_g1	c32198_g1_i1	--
c32239_g1	c32239_g1_i1	--
c32299_g1	c32299_g1_i1	--
c32302_g1	c32302_g1_i2	--
c32319_g1	c32319_g1_i1	--
c32342_g1	c32342_g1_i1	--
c32364_g2	c32364_g2_i1	--
c32371_g1	c32371_g1_i1	IPR020966	Aluminum-activated malate transporter	GO:0015849|GO:0006811|GO:0006810|GO:0015711|GO:0044765|GO:0006820|GO:0006835|GO:1902578|GO:0046942|GO:0071702|GO:0008150|GO:0051234|GO:0015743|GO:0051179|GO:0044699|GO:0015740
c32433_g1	c32433_g1_i1	--
c32436_g1	c32436_g1_i1	--
c32559_g1	c32559_g1_i1	--
c32559_g2	c32559_g2_i1	--
c32577_g1	c32577_g1_i1	--
c32627_g1	c32627_g1_i1	IPR003106	Leucine zipper, homeobox-associated	GO:0080090|GO:0019222|GO:0031326|GO:0031323|GO:0043229|GO:0003674|GO:0001071|GO:0003676|GO:0003677|GO:0043227|GO:0043226|GO:0043565|GO:0005634|GO:2000112|GO:0050789|GO:0019219|GO:0065007|GO:0010468|GO:0060255|GO:0009889|GO:1903506|GO:0050794|GO:0008150|GO:0051171|GO:2001141|GO:0043231|GO:0003700|GO:0097159|GO:0051252|GO:0044464|GO:0005575|GO:0006355|GO:0010556|GO:0044424|GO:1901363|GO:0005488
c32636_g1	c32636_g1_i1	IPR001128	Cytochrome P450	GO:0043169|GO:0044710|GO:0046914|GO:0020037|GO:0046906|GO:0097159|GO:0016705|GO:0044699|GO:0043167|GO:0003824|GO:0003674|GO:0005488|GO:0008152|GO:0008150|GO:0005506|GO:0046872|GO:1901363|GO:0055114|GO:0016491
c32642_g1	c32642_g1_i1	--
c32680_g1	c32680_g1_i1	--
c32703_g1	c32703_g1_i1	--
c32703_g1	c32703_g1_i2	--
c32782_g1	c32782_g1_i1	--
c32805_g1	c32805_g1_i1	--
c3284_g1	c3284_g1_i1
c32953_g1	c32953_g1_i1	--
c32962_g2	c32962_g2_i1	--
c32978_g1	c32978_g1_i1	IPR029048	Heat shock protein 70kD, C-terminal domain
c32978_g2	c32978_g2_i1	--
c32980_g1	c32980_g1_i1	--
c33031_g1	c33031_g1_i3	IPR001128	Cytochrome P450	GO:0043169|GO:0044710|GO:0046914|GO:0020037|GO:0046906|GO:0097159|GO:0016705|GO:0044699|GO:0043167|GO:0003824|GO:0003674|GO:0005488|GO:0008152|GO:0008150|GO:0005506|GO:0046872|GO:1901363|GO:0055114|GO:0016491
c33038_g1	c33038_g1_i1	--
c33069_g1	c33069_g1_i1	--
c33140_g1	c33140_g1_i2	--
c33148_g1	c33148_g1_i1	--
c33182_g1	c33182_g1_i1	IPR025322	Protein of unknown function DUF4228, plant
c33210_g1	c33210_g1_i2	--
c33243_g1	c33243_g1_i1	IPR027417	P-loop containing nucleoside triphosphate hydrolase
c33253_g1	c33253_g1_i2	--
c33335_g1	c33335_g1_i1	IPR000668	Peptidase C1A, papain C-terminal	GO:0044238|GO:0003674|GO:0016787|GO:0019538|GO:0003824|GO:0043170|GO:0071704|GO:0070011|GO:0008150|GO:0008152|GO:0006508|GO:0008233|GO:0008234
c33366_g1	c33366_g1_i1	--
c33394_g1	c33394_g1_i2	--
c33397_g1	c33397_g1_i1	--
c33494_g1	c33494_g1_i1	IPR001251	CRAL-TRIO domain
c33496_g2	c33496_g2_i1	IPR007608	Senescence regulator S40
c33567_g1	c33567_g1_i1	--
c33572_g1	c33572_g1_i1	--
c33576_g1	c33576_g1_i1	IPR010164	Ornithine aminotransferase	GO:0043168|GO:0003824|GO:0097159|GO:1901363|GO:0043167|GO:0008483|GO:0016740|GO:0003674|GO:0030170|GO:0048037|GO:0016769|GO:0005488
c33608_g1	c33608_g1_i1	IPR002048	EF-hand domain	GO:0043169|GO:0043167|GO:0003674|GO:0005509|GO:0046872|GO:0005488
c33683_g1	c33683_g1_i1	--
c33770_g1	c33770_g1_i1	IPR004853	Triose-phosphate transporter domain
c33803_g1	c33803_g1_i1	IPR005519	Acid phosphatase (Class B)	GO:0016787|GO:0016791|GO:0016788|GO:0042578|GO:0003824|GO:0003674|GO:0003993
c33909_g1	c33909_g1_i2	--
c33939_g1	c33939_g1_i2	IPR013830	SGNH hydrolase-type esterase domain
c34032_g2	c34032_g2_i1	IPR006035	Ureohydrolase	GO:0043169|GO:0046872|GO:0003674|GO:0005488|GO:0043167
c34033_g1	c34033_g1_i1	IPR029058	Alpha/Beta hydrolase fold
c34085_g1	c34085_g1_i1	IPR008406	Dormancyauxin associated
c34091_g1	c34091_g1_i1	IPR004160	Translation elongation factor EFTu/EF1A, C-terminal	GO:0043168|GO:0001882|GO:0032561|GO:0097367|GO:0097159|GO:1901265|GO:0035639|GO:0043167|GO:0036094|GO:0019001|GO:0032550|GO:0003674|GO:0005488|GO:0001883|GO:0032549|GO:0032555|GO:0017076|GO:0000166|GO:1901363|GO:0032553|GO:0005525
c34100_g1	c34100_g1_i1	--
c34122_g1	c34122_g1_i1	IPR001356	Homeobox domain	GO:0097159|GO:0003674|GO:0005488|GO:0003676|GO:0003677|GO:1901363
c34124_g1	c34124_g1_i1	--
c34129_g1	c34129_g1_i1	--
c34140_g1	c34140_g1_i1	IPR001128	Cytochrome P450	GO:0043169|GO:0044710|GO:0046914|GO:0020037|GO:0046906|GO:0097159|GO:0016705|GO:0044699|GO:0043167|GO:0003824|GO:0003674|GO:0005488|GO:0008152|GO:0008150|GO:0005506|GO:0046872|GO:1901363|GO:0055114|GO:0016491
c34177_g1	c34177_g1_i1	--
c34238_g2	c34238_g2_i1	--
c34251_g1	c34251_g1_i1	--
c34253_g1	c34253_g1_i1	--
c34266_g2	c34266_g2_i1	--
c34266_g3	c34266_g3_i1	IPR007608	Senescence regulator S40
c34361_g2	c34361_g2_i1	IPR024949	Bet v I type allergen
c34361_g2	c34361_g2_i2	IPR024948	Major latex protein domain
c34364_g1	c34364_g1_i2	--
c34388_g1	c34388_g1_i1	--
c34392_g1	c34392_g1_i1	--
c34407_g1	c34407_g1_i1	--
c34417_g1	c34417_g1_i1	--
c34417_g1	c34417_g1_i2	--
c34431_g1	c34431_g1_i1	--
c34509_g1	c34509_g1_i1	IPR001480	Bulb-type lectin domain
c34521_g1	c34521_g1_i1	IPR003959	ATPase, AAA-type, core	GO:0043168|GO:0017076|GO:0030554|GO:0097367|GO:0097159|GO:0032553|GO:1901265|GO:0043167|GO:0036094|GO:0035639|GO:0032550|GO:0003674|GO:0005488|GO:0001883|GO:0032549|GO:0032555|GO:0032559|GO:0000166|GO:1901363|GO:0005524|GO:0001882
c34521_g1	c34521_g1_i2	IPR003959	ATPase, AAA-type, core	GO:0043168|GO:0017076|GO:0030554|GO:0097367|GO:0097159|GO:0032553|GO:1901265|GO:0043167|GO:0036094|GO:0035639|GO:0032550|GO:0003674|GO:0005488|GO:0001883|GO:0032549|GO:0032555|GO:0032559|GO:0000166|GO:1901363|GO:0005524|GO:0001882
c34533_g1	c34533_g1_i1	--
c34548_g1	c34548_g1_i1	--
c34575_g1	c34575_g1_i1	IPR009078	Ferritin-like superfamily
c34589_g2	c34589_g2_i1	IPR000793	ATPase, F1/V1/A1 complex, alpha/beta subunit, C-terminal	GO:1902600|GO:0016817|GO:0003674|GO:0044699|GO:0005575|GO:0016820|GO:0015992|GO:0015991|GO:0005215|GO:0055085|GO:0098662|GO:0098660|GO:0015672|GO:0016787|GO:0006818|GO:0006812|GO:0006811|GO:0006810|GO:0034220|GO:0044765|GO:0044763|GO:0044425|GO:0051234|GO:0051179|GO:1902578|GO:0043234|GO:0032991|GO:0003824|GO:0015988|GO:0033178|GO:0098796|GO:0022857|GO:0008150|GO:0009987|GO:0098655
c34594_g1	c34594_g1_i1	--
c34636_g1	c34636_g1_i1	IPR005299	SAM dependent carboxyl methyltransferase	GO:0008168|GO:0016740|GO:0016741|GO:0003674|GO:0003824
c34636_g1	c34636_g1_i2	IPR029063	S-adenosyl-L-methionine-dependent methyltransferase
c34644_g1	c34644_g1_i1	--
c34651_g1	c34651_g1_i1	--
c34652_g1	c34652_g1_i1	IPR001005	SANT/Myb domain	GO:0044877|GO:0003682|GO:0003674|GO:0005488
c34689_g1	c34689_g1_i1	IPR000008	C2 domain	GO:0003674|GO:0005488|GO:0005515
c34698_g1	c34698_g1_i1	IPR004827	Basic-leucine zipper domain	GO:0080090|GO:0019222|GO:0031326|GO:0031323|GO:0003674|GO:0001071|GO:0003676|GO:0003677|GO:0050789|GO:0043565|GO:2000112|GO:1901363|GO:0060255|GO:0065007|GO:0010468|GO:0019219|GO:0009889|GO:1903506|GO:0050794|GO:0008150|GO:0051171|GO:2001141|GO:0003700|GO:0097159|GO:0051252|GO:0006355|GO:0010556|GO:0005488
c3470_g1	c3470_g1_i1	--
c34722_g1	c34722_g1_i1	IPR013705	Sterol methyltransferase C-terminal	GO:1901576|GO:0044710|GO:0044711|GO:0008202|GO:0006629|GO:0044238|GO:1901360|GO:0003674|GO:0016740|GO:0003824|GO:0071704|GO:0009058|GO:0016741|GO:0008150|GO:0006694|GO:0008152|GO:0008168|GO:1901362|GO:0044699|GO:0008610
c34750_g1	c34750_g1_i1	--
c34760_g1	c34760_g1_i1	IPR008978	HSP20-like chaperone
c34783_g1	c34783_g1_i1	--
c34785_g1	c34785_g1_i1	IPR029058	Alpha/Beta hydrolase fold
c34838_g1	c34838_g1_i1	IPR020568	Ribosomal protein S5 domain 2-type fold
c34841_g1	c34841_g1_i1
c34845_g1	c34845_g1_i1	--
c3488_g1	c3488_g1_i1	--
c34915_g1	c34915_g1_i1	--
c34919_g1	c34919_g1_i2	--
c34929_g1	c34929_g1_i2	--
c34949_g1	c34949_g1_i1	--
c35022_g1	c35022_g1_i2	--
c35069_g1	c35069_g1_i1	IPR001128	Cytochrome P450	GO:0043169|GO:0044710|GO:0046914|GO:0020037|GO:0046906|GO:0097159|GO:0016705|GO:0044699|GO:0043167|GO:0003824|GO:0003674|GO:0005488|GO:0008152|GO:0008150|GO:0005506|GO:0046872|GO:1901363|GO:0055114|GO:0016491
c35095_g1	c35095_g1_i1	--
c35142_g1	c35142_g1_i2	IPR011009	Protein kinase-like domain	GO:0016772|GO:0016740|GO:0003674|GO:0003824
c3516_g1	c3516_g1_i1	--
c35182_g1	c35182_g1_i1	--
c35231_g1	c35231_g1_i1	IPR010264	Plant self-incompatibility S1
c35233_g1	c35233_g1_i1	--
c35243_g1	c35243_g1_i1	IPR015880	Zinc finger, C2H2-like
c35259_g1	c35259_g1_i1	IPR010399	Tify
c35281_g2	c35281_g2_i1	IPR025659	Tubby C-terminal-like domain
c35310_g1	c35310_g1_i2	--
c35315_g1	c35315_g1_i1	IPR004046	Glutathione S-transferase, C-terminal
c35343_g1	c35343_g1_i1	IPR001623	DnaJ domain
c35343_g1	c35343_g1_i2	IPR001623	DnaJ domain
c35369_g1	c35369_g1_i1	--
c35422_g1	c35422_g1_i1	--
c35464_g1	c35464_g1_i1	IPR006501	Pectinesterase inhibitor domain	GO:0016787|GO:0052689|GO:0030234|GO:0030599|GO:0003824|GO:0003674|GO:0016788|GO:0004857|GO:0098772
c35576_g1	c35576_g1_i1	IPR025322	Protein of unknown function DUF4228, plant
c35590_g1	c35590_g1_i1	--
c35590_g1	c35590_g1_i2	--
c35610_g1	c35610_g1_i1	IPR004883	Lateral organ boundaries, LOB
c35610_g1	c35610_g1_i2	IPR004883	Lateral organ boundaries, LOB
c35637_g1	c35637_g1_i1	--
c35804_g1	c35804_g1_i1	--
c35806_g3	c35806_g3_i1	--
c35810_g1	c35810_g1_i1	--
c35812_g1	c35812_g1_i3	--
c35874_g1	c35874_g1_i2	--
c35896_g1	c35896_g1_i1	--
c35951_g1	c35951_g1_i1
c35985_g1	c35985_g1_i2	IPR011011	Zinc finger, FYVE/PHD-type
c35989_g1	c35989_g1_i1	--
c36003_g1	c36003_g1_i1	IPR008978	HSP20-like chaperone
c36062_g1	c36062_g1_i1	IPR011598	Myc-type, basic helix-loop-helix (bHLH) domain	GO:0046983|GO:0003674|GO:0005488|GO:0005515
c36065_g1	c36065_g1_i1	--
c36076_g1	c36076_g1_i1	--
c36092_g1	c36092_g1_i1	--
c36104_g1	c36104_g1_i2	--
c3612_g1	c3612_g1_i1	IPR005123	Oxoglutarate/iron-dependent dioxygenase	GO:0044710|GO:0051213|GO:0016706|GO:0016705|GO:0003824|GO:0003674|GO:0044699|GO:0008152|GO:0008150|GO:0055114|GO:0016491
c36149_g1	c36149_g1_i1	IPR001810	F-box domain	GO:0003674|GO:0005488|GO:0005515
c36150_g1	c36150_g1_i1	--
c36230_g1	c36230_g1_i1	--
c36252_g1	c36252_g1_i1	IPR022740	Polyphenol oxidase, C-terminal	GO:0044710|GO:0008152|GO:0003824|GO:0003674|GO:0044699|GO:0004097|GO:0008150|GO:0016679|GO:0016682|GO:0055114|GO:0016491
c36285_g1	c36285_g1_i1	--
c36309_g1	c36309_g1_i1	--
c36317_g1	c36317_g1_i2	IPR000048	IQ motif, EF-hand binding site	GO:0003674|GO:0005488|GO:0005515
c36318_g1	c36318_g1_i1
c36340_g1	c36340_g1_i1	--
c36416_g1	c36416_g1_i1	--
c36442_g1	c36442_g1_i1	--
c36469_g1	c36469_g1_i1	IPR007125	Histone core	GO:0097159|GO:0003674|GO:0005488|GO:0003676|GO:0003677|GO:1901363
c36489_g1	c36489_g1_i2	--
c36506_g1	c36506_g1_i1	--
c36508_g1	c36508_g1_i1	--
c36526_g1	c36526_g1_i1	IPR000971	Globin	GO:0043169|GO:0020037|GO:0046914|GO:0046906|GO:0097159|GO:0043167|GO:0003674|GO:0005488|GO:0005506|GO:0046872|GO:1901363
c36530_g1	c36530_g1_i1	--
c36563_g1	c36563_g1_i2	IPR009617	Adipose-regulatory protein, Seipin
c36603_g1	c36603_g1_i1	--
c36680_g1	c36680_g1_i1	--
c36680_g1	c36680_g1_i2	--
c36686_g2	c36686_g2_i1	--
c36691_g1	c36691_g1_i1	IPR001563	Peptidase S10, serine carboxypeptidase	GO:0071704|GO:0016787|GO:0044238|GO:0017171|GO:0019538|GO:0004180|GO:0008238|GO:0004185|GO:0043170|GO:0008150|GO:0003824|GO:0070011|GO:0003674|GO:0008152|GO:0070008|GO:0006508|GO:0008233|GO:0008236
c36693_g1	c36693_g1_i2	--
c36710_g1	c36710_g1_i1	--
c36712_g1	c36712_g1_i1	IPR027944	Sieve element occlusion, C-terminal
c36720_g1	c36720_g1_i1	--
c36761_g1	c36761_g1_i1	IPR006947	EGF-like, alliinase	GO:0003824|GO:0016829|GO:0016846|GO:0003674
c36762_g1	c36762_g1_i1	--
c36762_g1	c36762_g1_i2	--
c36817_g2	c36817_g2_i1	--
c36845_g2	c36845_g2_i1	--
c36849_g1	c36849_g1_i1	IPR006501	Pectinesterase inhibitor domain	GO:0016787|GO:0052689|GO:0030234|GO:0030599|GO:0003824|GO:0003674|GO:0016788|GO:0004857|GO:0098772
c36862_g1	c36862_g1_i1	--
c36898_g1	c36898_g1_i1	IPR004265	Plant disease resistance response protein
c36907_g1	c36907_g1_i1	--
c36914_g2	c36914_g2_i1	IPR029058	Alpha/Beta hydrolase fold
c36938_g2	c36938_g2_i1	--
c36960_g1	c36960_g1_i1	IPR005150	Cellulose synthase	GO:0030243|GO:0030244|GO:0044249|GO:0003674|GO:0008150|GO:0034645|GO:0043170|GO:0044699|GO:1901576|GO:0044264|GO:0044711|GO:0044262|GO:0044260|GO:0016020|GO:0046527|GO:0071704|GO:0016740|GO:0016760|GO:0006073|GO:0051273|GO:0009250|GO:0035251|GO:0009987|GO:0000271|GO:0044710|GO:0003824|GO:0009058|GO:0009059|GO:0044763|GO:0008152|GO:0044723|GO:0008194|GO:0044042|GO:0044238|GO:0033692|GO:0005975|GO:…
c36963_g1	c36963_g1_i1	IPR011531	Bicarbonate transporter, C-terminal	GO:0006811|GO:0006810|GO:0044765|GO:0051179|GO:0005575|GO:0006820|GO:0008150|GO:1902578|GO:0044425|GO:0051234|GO:0031224|GO:0016021|GO:0044699
c36988_g1	c36988_g1_i1	--
c37027_g1	c37027_g1_i1
c37038_g1	c37038_g1_i1	--
c37067_g1	c37067_g1_i1	--
c37067_g1	c37067_g1_i2	--
c37102_g1	c37102_g1_i1	IPR005764	Adenine phosphoribosyl transferase	GO:0044249|GO:0034641|GO:0006807|GO:0003674|GO:0044281|GO:0046112|GO:0072521|GO:0072522|GO:0046083|GO:1901362|GO:1901360|GO:0005737|GO:0006139|GO:0044710|GO:0044711|GO:0042440|GO:0046084|GO:0071704|GO:0016740|GO:0044699|GO:0016763|GO:0043101|GO:0018130|GO:1901576|GO:0009987|GO:0006725|GO:0009113|GO:0003824|GO:0009058|GO:0008150|GO:0008152|GO:0019438|GO:0034654|GO:0044271|GO:0046148|GO:0055086|GO:…
c37103_g1	c37103_g1_i1	IPR000823	Plant peroxidase	GO:0044710|GO:0020037|GO:0046906|GO:0050896|GO:0016209|GO:1901363|GO:0044699|GO:0006979|GO:0003824|GO:0006950|GO:0003674|GO:0005488|GO:0008152|GO:0097159|GO:0008150|GO:0016684|GO:0004601|GO:0055114|GO:0016491
c37153_g1	c37153_g1_i1	--
c37186_g1	c37186_g1_i1	--
c37216_g1	c37216_g1_i1	IPR005175	Domain of unknown function DUF296
c37264_g1	c37264_g1_i1	IPR008811	Glycosyl hydrolases 36
c37269_g1	c37269_g1_i1	--
c37291_g2	c37291_g2_i1	--
c37370_g1	c37370_g1_i1
c37427_g1	c37427_g1_i2	IPR009057	Homeodomain-like	GO:0097159|GO:0003674|GO:0005488|GO:0003676|GO:0003677|GO:1901363
c37522_g1	c37522_g1_i1	--
c37604_g1	c37604_g1_i1	IPR001005	SANT/Myb domain	GO:0044877|GO:0003682|GO:0003674|GO:0005488
c37604_g1	c37604_g1_i2	--
c37604_g2	c37604_g2_i1	IPR009057	Homeodomain-like	GO:0097159|GO:0003674|GO:0005488|GO:0003676|GO:0003677|GO:1901363
c37612_g1	c37612_g1_i1	IPR025830	DNA-binding domain, ovate family-like	GO:0097159|GO:0003674|GO:0005488|GO:0003676|GO:0003677|GO:1901363
c37621_g1	c37621_g1_i1	IPR015590	Aldehyde dehydrogenase domain	GO:0044710|GO:0003824|GO:0003674|GO:0044699|GO:0008152|GO:0008150|GO:0055114|GO:0016491
c37622_g1	c37622_g1_i1	--
c37652_g1	c37652_g1_i1
c37696_g1	c37696_g1_i1	IPR002401	Cytochrome P450, E-class, group I	GO:0043169|GO:0044710|GO:0046914|GO:0020037|GO:0046906|GO:0097159|GO:0016705|GO:0044699|GO:0043167|GO:0003824|GO:0003674|GO:0005488|GO:0008152|GO:0008150|GO:0005506|GO:0046872|GO:1901363|GO:0055114|GO:0016491
c37823_g1	c37823_g1_i1	IPR010625	CHCH
c3782_g1	c3782_g1_i1	--
c37842_g1	c37842_g1_i1	IPR011905	Glutaredoxin-like, plant II
c37842_g2	c37842_g2_i2	--
c37889_g1	c37889_g1_i1	--
c37934_g1	c37934_g1_i1	--
c37934_g1	c37934_g1_i2	--
c37934_g1	c37934_g1_i3	--
c37942_g1	c37942_g1_i1	IPR025755	60S ribosomal protein L4, C-terminal domain
c37969_g1	c37969_g1_i2	IPR002213	UDP-glucuronosyl/UDP-glucosyltransferase	GO:0003674|GO:0016757|GO:0003824|GO:0016740|GO:0008150|GO:0008152|GO:0016758
c37984_g1	c37984_g1_i1	--
c37985_g1	c37985_g1_i1	IPR017853	Glycoside hydrolase superfamily
c3798_g1	c3798_g1_i1	IPR011598	Myc-type, basic helix-loop-helix (bHLH) domain	GO:0046983|GO:0003674|GO:0005488|GO:0005515
c38047_g1	c38047_g1_i1	IPR002227	Tyrosinase copper-binding domain	GO:0003824|GO:0003674|GO:0008150|GO:0008152|GO:0016491
c38054_g1	c38054_g1_i1	--
c38054_g1	c38054_g1_i2	IPR029063	S-adenosyl-L-methionine-dependent methyltransferase
c38062_g1	c38062_g1_i1
c38062_g1	c38062_g1_i2	IPR002213	UDP-glucuronosyl/UDP-glucosyltransferase	GO:0003674|GO:0016757|GO:0003824|GO:0016740|GO:0008150|GO:0008152|GO:0016758
c38099_g1	c38099_g1_i1	IPR005061	Domain of unknown function DUF292, eukaryotic
c38104_g1	c38104_g1_i1	--
c38134_g1	c38134_g1_i1	IPR012876	Protein of unknown function DUF1677, plant
c38167_g1	c38167_g1_i1	IPR008480	Protein of unknown function DUF761, plant
c38215_g1	c38215_g1_i1	--
c38249_g1	c38249_g1_i1	--
c38249_g1	c38249_g1_i2	--
c3825_g1	c3825_g1_i1	--
c38274_g1	c38274_g1_i2	IPR008889	VQ
c38287_g1	c38287_g1_i1	IPR012336	Thioredoxin-like fold
c38296_g1	c38296_g1_i1	--
c38325_g2	c38325_g2_i1
c38342_g1	c38342_g1_i1	IPR020683	Ankyrin repeat-containing domain
c38342_g1	c38342_g1_i3	IPR002110	Ankyrin repeat	GO:0003674|GO:0005488|GO:0005515
c38367_g1	c38367_g1_i2	IPR011598	Myc-type, basic helix-loop-helix (bHLH) domain	GO:0046983|GO:0003674|GO:0005488|GO:0005515
c38457_g1	c38457_g1_i1	IPR016177	DNA-binding domain	GO:0097159|GO:0003674|GO:0005488|GO:0003676|GO:0003677|GO:1901363
c38467_g1	c38467_g1_i1	IPR014038	Translation elongation factor EF1B, beta/delta subunit, guanine nucleotide exchange	GO:0034645|GO:0044249|GO:0003674|GO:0005488|GO:0003676|GO:1901363|GO:1901576|GO:0005853|GO:0044260|GO:0071704|GO:0008135|GO:0009987|GO:0009058|GO:0009059|GO:0008150|GO:0008152|GO:0043234|GO:0032991|GO:0097159|GO:0044464|GO:0044237|GO:0043170|GO:0005575|GO:0044444|GO:0003723|GO:0044424|GO:0003746|GO:0006414
c38536_g1	c38536_g1_i1	IPR003441	NAC domain	GO:0080090|GO:0019222|GO:0031326|GO:0031323|GO:0003674|GO:0005488|GO:0003676|GO:0003677|GO:0050789|GO:2000112|GO:1901363|GO:0060255|GO:0065007|GO:0010468|GO:0019219|GO:0009889|GO:1903506|GO:0050794|GO:0008150|GO:0051171|GO:2001141|GO:0097159|GO:0051252|GO:0006355|GO:0010556
c38536_g1	c38536_g1_i2	IPR003441	NAC domain	GO:0080090|GO:0019222|GO:0031326|GO:0031323|GO:0003674|GO:0005488|GO:0003676|GO:0003677|GO:0050789|GO:2000112|GO:1901363|GO:0060255|GO:0065007|GO:0010468|GO:0019219|GO:0009889|GO:1903506|GO:0050794|GO:0008150|GO:0051171|GO:2001141|GO:0097159|GO:0051252|GO:0006355|GO:0010556
c38537_g1	c38537_g1_i1	IPR012946	X8 domain
c38607_g1	c38607_g1_i1	IPR002068	Alpha crystallin/Hsp20 domain
c38634_g1	c38634_g1_i1	IPR008972	Cupredoxin
c38634_g2	c38634_g2_i1	IPR011706	Multicopper oxidase, type 2	GO:0043169|GO:0044710|GO:0046872|GO:0046914|GO:0044699|GO:0043167|GO:0003824|GO:0003674|GO:0005488|GO:0008152|GO:0008150|GO:0005507|GO:0055114|GO:0016491
c38635_g1	c38635_g1_i1	IPR002528	Multi antimicrobial extrusion protein	GO:0015297|GO:0003674|GO:0044699|GO:0015893|GO:0016020|GO:0015238|GO:0022804|GO:0006855|GO:0009987|GO:0015291|GO:0005215|GO:0006810|GO:0044765|GO:0044763|GO:0051234|GO:0051179|GO:1902578|GO:0055085|GO:0005575|GO:0022857|GO:0090484|GO:0008150
c38694_g1	c38694_g1_i1	--
c38712_g1	c38712_g1_i1	--
c38729_g1	c38729_g1_i2	--
c38732_g1	c38732_g1_i1	--
c38734_g1	c38734_g1_i2	IPR013583	Phosphoribosyltransferase C-terminal
c38740_g1	c38740_g1_i1	--
c38747_g1	c38747_g1_i1	--
c38755_g1	c38755_g1_i1	IPR005818	Linker histone H1/H5, domain H15	GO:0034728|GO:0022607|GO:0043933|GO:0003677|GO:0044815|GO:0043229|GO:0003674|GO:0005488|GO:0003676|GO:0000786|GO:0043227|GO:1901363|GO:0071840|GO:0071824|GO:0044446|GO:0071822|GO:0006325|GO:0005634|GO:0016043|GO:0043226|GO:0065003|GO:0065004|GO:0034622|GO:0009987|GO:0006461|GO:0008150|GO:0043234|GO:0032991|GO:0043231|GO:0032993|GO:0097159|GO:0006334|GO:0044464|GO:0005575|GO:0044424|GO:0044427|GO:…
c38761_g1	c38761_g1_i1	--
c38787_g1	c38787_g1_i2	IPR008949	Isoprenoid synthase domain
c38791_g1	c38791_g1_i1	--
c38791_g2	c38791_g2_i1	--
c38797_g1	c38797_g1_i1	IPR002213	UDP-glucuronosyl/UDP-glucosyltransferase	GO:0003674|GO:0016757|GO:0003824|GO:0016740|GO:0008150|GO:0008152|GO:0016758
c38805_g1	c38805_g1_i1	--
c38868_g1	c38868_g1_i1	IPR012336	Thioredoxin-like fold
c38875_g1	c38875_g1_i1	IPR002198	Short-chain dehydrogenase/reductase SDR	GO:0003824|GO:0003674|GO:0008150|GO:0008152|GO:0016491
c38936_g1	c38936_g1_i1
c38942_g1	c38942_g1_i1	IPR008469	DREPP family	GO:0051716|GO:0044459|GO:0050896|GO:0009987|GO:0044464|GO:0005575|GO:0046658|GO:0008150|GO:0044425|GO:0031226|GO:0031224|GO:0031225
c38949_g1	c38949_g1_i1
c38949_g2	c38949_g2_i1	IPR013126	Heat shock protein 70 family
c38998_g1	c38998_g1_i2	IPR011598	Myc-type, basic helix-loop-helix (bHLH) domain	GO:0046983|GO:0003674|GO:0005488|GO:0005515
c39028_g1	c39028_g1_i1
c39092_g1	c39092_g1_i1	--
c39142_g2	c39142_g2_i1	IPR003657	DNA-binding WRKY	GO:0080090|GO:0019222|GO:0031326|GO:0031323|GO:0003674|GO:0001071|GO:0003676|GO:0003677|GO:0050789|GO:0043565|GO:2000112|GO:1901363|GO:0060255|GO:0065007|GO:0010468|GO:0019219|GO:0009889|GO:1903506|GO:0050794|GO:0008150|GO:0051171|GO:2001141|GO:0003700|GO:0097159|GO:0051252|GO:0006355|GO:0010556|GO:0005488
c39165_g1	c39165_g1_i1	IPR029044	Nucleotide-diphospho-sugar transferases
c39192_g1	c39192_g1_i1	IPR011949	HAD-superfamily hydrolase, subfamily IA, REG-2-like
c39263_g1	c39263_g1_i1	IPR004201	CDC48, domain 2
c39265_g1	c39265_g1_i1	IPR000276	G protein-coupled receptor, rhodopsin-like	GO:0004930|GO:0038023|GO:0016021|GO:0050794|GO:0005575|GO:0060089|GO:0004888|GO:0065007|GO:0003674|GO:0004872|GO:0004871|GO:0044425|GO:0008150|GO:0007186|GO:0050789|GO:0031224|GO:0007165
c39310_g1	c39310_g1_i1	IPR003441	NAC domain	GO:0080090|GO:0019222|GO:0031326|GO:0031323|GO:0003674|GO:0005488|GO:0003676|GO:0003677|GO:0050789|GO:2000112|GO:1901363|GO:0060255|GO:0065007|GO:0010468|GO:0019219|GO:0009889|GO:1903506|GO:0050794|GO:0008150|GO:0051171|GO:2001141|GO:0097159|GO:0051252|GO:0006355|GO:0010556
c39339_g1	c39339_g1_i1	IPR003676	Auxin-induced protein, ARG7
c39347_g1	c39347_g1_i1	IPR011009	Protein kinase-like domain	GO:0016772|GO:0016740|GO:0003674|GO:0003824
c39385_g1	c39385_g1_i1	--
c39400_g1	c39400_g1_i1	--
c39418_g1	c39418_g1_i1	IPR006094	FAD linked oxidase, N-terminal	GO:0008762|GO:0003674|GO:0005488|GO:0043167|GO:1901363|GO:0044699|GO:0016491|GO:0043168|GO:0050662|GO:0044710|GO:0050660|GO:0000166|GO:1901265|GO:0036094|GO:0003824|GO:0008150|GO:0008152|GO:0055114|GO:0016614|GO:0016616|GO:0097159|GO:0048037
c39418_g1	c39418_g1_i3	IPR006094	FAD linked oxidase, N-terminal	GO:0008762|GO:0003674|GO:0005488|GO:0043167|GO:1901363|GO:0044699|GO:0016491|GO:0043168|GO:0050662|GO:0044710|GO:0050660|GO:0000166|GO:1901265|GO:0036094|GO:0003824|GO:0008150|GO:0008152|GO:0055114|GO:0016614|GO:0016616|GO:0097159|GO:0048037
c39418_g1	c39418_g1_i4	IPR015345	Cytokinin dehydrogenase 1, FAD/cytokinin binding domain	GO:0019139|GO:0006807|GO:0003674|GO:0005488|GO:0043167|GO:1901363|GO:1901265|GO:0016491|GO:0043168|GO:0042445|GO:0044710|GO:0050660|GO:0016645|GO:0000166|GO:0071704|GO:0065007|GO:0044699|GO:0065008|GO:0009308|GO:0050662|GO:0009987|GO:0006725|GO:0010817|GO:0036094|GO:0003824|GO:0008150|GO:0008152|GO:0034754|GO:0055114|GO:0046483|GO:1901564|GO:0048037|GO:0097159|GO:0044237|GO:0009690
c39421_g1	c39421_g1_i1	--
c39487_g1	c39487_g1_i1	IPR006045	Cupin 1	GO:0003674|GO:0045735
c39497_g1	c39497_g1_i1	--
c39518_g1	c39518_g1_i1	--
c39540_g1	c39540_g1_i2	IPR029047	Heat shock protein 70kD, peptide-binding domain
c39569_g1	c39569_g1_i1	IPR000620	EamA domain	GO:0005575|GO:0044425|GO:0016021|GO:0016020|GO:0031224
c39598_g1	c39598_g1_i1	IPR006734	Protein of unknown function DUF597
c39598_g1	c39598_g1_i2	IPR006734	Protein of unknown function DUF597
c39608_g1	c39608_g1_i3	--
c39610_g1	c39610_g1_i1
c39610_g1	c39610_g1_i2	IPR026992	Non-haem dioxygenase N-terminal domain
c39624_g1	c39624_g1_i1	--
c39626_g1	c39626_g1_i1	IPR004046	Glutathione S-transferase, C-terminal
c39643_g1	c39643_g1_i1	IPR011025	G protein alpha subunit, helical insertion	GO:0003674|GO:0050794|GO:0060089|GO:0008150|GO:0007165|GO:0004871|GO:0065007|GO:0050789
c39670_g1	c39670_g1_i1	--
c39705_g2	c39705_g2_i1	--
c39710_g1	c39710_g1_i4	--
c39775_g1	c39775_g1_i5	IPR009072	Histone-fold	GO:0046983|GO:0046982|GO:0003674|GO:0005488|GO:0005515
c39799_g1	c39799_g1_i1	IPR010995	DNA repair Rad51/transcription factor NusA, alpha-helical	GO:0097159|GO:0000166|GO:0036094|GO:0003674|GO:0005488|GO:1901363|GO:1901265
c39836_g1	c39836_g1_i1	--
c39845_g1	c39845_g1_i2	--
c39929_g1	c39929_g1_i1	IPR001611	Leucine-rich repeat	GO:0003674|GO:0005488|GO:0005515
c39949_g1	c39949_g1_i4	IPR001841	Zinc finger, RING-type	GO:0043169|GO:0046914|GO:0043167|GO:0003674|GO:0008270|GO:0005515|GO:0046872|GO:0005488
c40000_g1	c40000_g1_i1	IPR010259	Peptidase S8 propeptide/proteinase inhibitor I9
c40012_g1	c40012_g1_i6	IPR001739	Methyl-CpG DNA binding	GO:0043231|GO:0097159|GO:0005634|GO:0044464|GO:0043226|GO:0005575|GO:0043229|GO:0003674|GO:0005488|GO:0003676|GO:0003677|GO:0044424|GO:0043227|GO:1901363
c40023_g1	c40023_g1_i1	IPR007493	Protein of unknown function DUF538
c40043_g1	c40043_g1_i1	IPR002528	Multi antimicrobial extrusion protein	GO:0015297|GO:0003674|GO:0044699|GO:0015893|GO:0016020|GO:0015238|GO:0022804|GO:0006855|GO:0009987|GO:0015291|GO:0005215|GO:0006810|GO:0044765|GO:0044763|GO:0051234|GO:0051179|GO:1902578|GO:0055085|GO:0005575|GO:0022857|GO:0090484|GO:0008150
c40043_g1	c40043_g1_i2	IPR002528	Multi antimicrobial extrusion protein	GO:0015297|GO:0003674|GO:0044699|GO:0015893|GO:0016020|GO:0015238|GO:0022804|GO:0006855|GO:0009987|GO:0015291|GO:0005215|GO:0006810|GO:0044765|GO:0044763|GO:0051234|GO:0051179|GO:1902578|GO:0055085|GO:0005575|GO:0022857|GO:0090484|GO:0008150
c40043_g2	c40043_g2_i1	IPR002528	Multi antimicrobial extrusion protein	GO:0015297|GO:0003674|GO:0044699|GO:0015893|GO:0016020|GO:0015238|GO:0022804|GO:0006855|GO:0009987|GO:0015291|GO:0005215|GO:0006810|GO:0044765|GO:0044763|GO:0051234|GO:0051179|GO:1902578|GO:0055085|GO:0005575|GO:0022857|GO:0090484|GO:0008150
c40043_g2	c40043_g2_i2	--
c40052_g1	c40052_g1_i1	IPR008963	Purple acid phosphatase-like, N-terminal	GO:0016787|GO:0016791|GO:0043169|GO:0016788|GO:0043167|GO:0042578|GO:0003824|GO:0003674|GO:0005488|GO:0046872|GO:0003993
c40060_g1	c40060_g1_i1
c40066_g1	c40066_g1_i1	--
c40066_g2	c40066_g2_i1	IPR006734	Protein of unknown function DUF597
c40066_g2	c40066_g2_i2	--
c40068_g1	c40068_g1_i1	IPR011356	Leucine aminopeptidase/peptidase B	GO:0004177|GO:0008238|GO:0003674|GO:0005488|GO:0008233|GO:0008235|GO:0008237|GO:0005737|GO:0043169|GO:0046914|GO:0043167|GO:0071704|GO:0046872|GO:0016787|GO:0030145|GO:0003824|GO:0008150|GO:0008152|GO:0044238|GO:0019538|GO:0044464|GO:0043170|GO:0005575|GO:0070011|GO:0044424
c40074_g3	c40074_g3_i1	IPR003657	DNA-binding WRKY	GO:0080090|GO:0019222|GO:0031326|GO:0031323|GO:0003674|GO:0001071|GO:0003676|GO:0003677|GO:0050789|GO:0043565|GO:2000112|GO:1901363|GO:0060255|GO:0065007|GO:0010468|GO:0019219|GO:0009889|GO:1903506|GO:0050794|GO:0008150|GO:0051171|GO:2001141|GO:0003700|GO:0097159|GO:0051252|GO:0006355|GO:0010556|GO:0005488
c40074_g3	c40074_g3_i2	IPR003657	DNA-binding WRKY	GO:0080090|GO:0019222|GO:0031326|GO:0031323|GO:0003674|GO:0001071|GO:0003676|GO:0003677|GO:0050789|GO:0043565|GO:2000112|GO:1901363|GO:0060255|GO:0065007|GO:0010468|GO:0019219|GO:0009889|GO:1903506|GO:0050794|GO:0008150|GO:0051171|GO:2001141|GO:0003700|GO:0097159|GO:0051252|GO:0006355|GO:0010556|GO:0005488
c40093_g1	c40093_g1_i1	IPR008949	Isoprenoid synthase domain
c40097_g2	c40097_g2_i1	--
c40116_g1	c40116_g1_i2	IPR009489	PAR1
c40121_g1	c40121_g1_i1
c40121_g1	c40121_g1_i2	IPR001810	F-box domain	GO:0003674|GO:0005488|GO:0005515
c40125_g1	c40125_g1_i1	IPR003441	NAC domain	GO:0080090|GO:0019222|GO:0031326|GO:0031323|GO:0003674|GO:0005488|GO:0003676|GO:0003677|GO:0050789|GO:2000112|GO:1901363|GO:0060255|GO:0065007|GO:0010468|GO:0019219|GO:0009889|GO:1903506|GO:0050794|GO:0008150|GO:0051171|GO:2001141|GO:0097159|GO:0051252|GO:0006355|GO:0010556
c40184_g2	c40184_g2_i1	IPR006461	Uncharacterised protein family Cys-rich
c40194_g2	c40194_g2_i1	--
c40196_g1	c40196_g1_i1
c40196_g3	c40196_g3_i1
c40199_g1	c40199_g1_i1	--
c40230_g1	c40230_g1_i2	IPR025322	Protein of unknown function DUF4228, plant
c40276_g1	c40276_g1_i2	--
c40282_g1	c40282_g1_i1	--
c40305_g1	c40305_g1_i1	--
c40348_g1	c40348_g1_i1	IPR029055	Nucleophile aminohydrolases, N-terminal
c40411_g1	c40411_g1_i1	IPR003008	Tubulin/FtsZ, GTPase domain
c40411_g2	c40411_g2_i1	IPR003008	Tubulin/FtsZ, GTPase domain
c40443_g1	c40443_g1_i2	IPR001623	DnaJ domain
c40443_g1	c40443_g1_i3	IPR001623	DnaJ domain
c40445_g1	c40445_g1_i1	--
c40445_g1	c40445_g1_i2	--
c40445_g1	c40445_g1_i3	--
c40464_g1	c40464_g1_i1
c40515_g1	c40515_g1_i1	IPR017853	Glycoside hydrolase superfamily
c40515_g1	c40515_g1_i2	IPR001360	Glycoside hydrolase, family 1	GO:0071704|GO:0016787|GO:0005975|GO:0044238|GO:0016798|GO:0003824|GO:0003674|GO:0008152|GO:0004553|GO:0008150
c40515_g1	c40515_g1_i4	IPR017853	Glycoside hydrolase superfamily
c40543_g1	c40543_g1_i1	IPR004873	BURP domain
c40549_g2	c40549_g2_i1	IPR003726	Homocysteine S-methyltransferase	GO:0008898|GO:0008757|GO:0008172|GO:0003824|GO:0016740|GO:0016741|GO:0003674|GO:0008168
c40549_g2	c40549_g2_i2	IPR003726	Homocysteine S-methyltransferase	GO:0008898|GO:0008757|GO:0008172|GO:0003824|GO:0016740|GO:0016741|GO:0003674|GO:0008168
c40573_g1	c40573_g1_i3	IPR006121	Heavy metal-associated domain, HMA	GO:0043169|GO:0003674|GO:0051234|GO:0006812|GO:0006811|GO:0006810|GO:0043167|GO:0044765|GO:0030001|GO:1902578|GO:0008150|GO:0046872|GO:0051179|GO:0044699|GO:0005488
c40625_g1	c40625_g1_i1	IPR010821	Chlorophyllase	GO:0016787|GO:0006778|GO:0044248|GO:0034641|GO:0006807|GO:0003674|GO:1901360|GO:1901361|GO:0015996|GO:0044710|GO:0051186|GO:0042440|GO:0009056|GO:0006787|GO:0071704|GO:0033015|GO:0033013|GO:0044699|GO:1901575|GO:0044712|GO:0044270|GO:0009987|GO:0006725|GO:0015994|GO:0016788|GO:0046700|GO:0003824|GO:0047746|GO:0044763|GO:0052689|GO:0008152|GO:0051187|GO:0046149|GO:0046483|GO:1901564|GO:1901565|GO:…
c40639_g1	c40639_g1_i1	--
c40656_g1	c40656_g1_i2	IPR000528	Plant lipid transfer protein/Par allergen	GO:0006869|GO:0006810|GO:0008289|GO:0044765|GO:0008150|GO:1902578|GO:0071702|GO:0003674|GO:0051234|GO:0051179|GO:0044699|GO:0005488
c40726_g1	c40726_g1_i1	IPR008406	Dormancyauxin associated
c40726_g1	c40726_g1_i2	IPR008406	Dormancyauxin associated
c40744_g1	c40744_g1_i1	IPR009009	RlpA-like double-psi beta-barrel domain
c40747_g1	c40747_g1_i1	--
c40774_g1	c40774_g1_i3	--
c40779_g1	c40779_g1_i2	IPR002213	UDP-glucuronosyl/UDP-glucosyltransferase	GO:0003674|GO:0016757|GO:0003824|GO:0016740|GO:0008150|GO:0008152|GO:0016758
c40800_g1	c40800_g1_i1	IPR001128	Cytochrome P450	GO:0043169|GO:0044710|GO:0046914|GO:0020037|GO:0046906|GO:0097159|GO:0016705|GO:0044699|GO:0043167|GO:0003824|GO:0003674|GO:0005488|GO:0008152|GO:0008150|GO:0005506|GO:0046872|GO:1901363|GO:0055114|GO:0016491
c40800_g1	c40800_g1_i3	IPR002401	Cytochrome P450, E-class, group I	GO:0043169|GO:0044710|GO:0046914|GO:0020037|GO:0046906|GO:0097159|GO:0016705|GO:0044699|GO:0043167|GO:0003824|GO:0003674|GO:0005488|GO:0008152|GO:0008150|GO:0005506|GO:0046872|GO:1901363|GO:0055114|GO:0016491
c40825_g1	c40825_g1_i1	--
c40827_g1	c40827_g1_i1	IPR018467	CO/COL/TOC1, conserved site
c40827_g1	c40827_g1_i2	IPR010399	Tify
c40835_g1	c40835_g1_i2	IPR010399	Tify
c40889_g2	c40889_g2_i1	--
c40919_g1	c40919_g1_i1	IPR013126	Heat shock protein 70 family
c40983_g1	c40983_g1_i1	IPR002495	Glycosyl transferase, family 8	GO:0003824|GO:0016740|GO:0003674|GO:0016757
c41018_g1	c41018_g1_i1	IPR011009	Protein kinase-like domain	GO:0016772|GO:0016740|GO:0003674|GO:0003824
c41023_g2	c41023_g2_i1	IPR001813	Ribosomal protein L10/L12	GO:0044249|GO:0043229|GO:0043228|GO:0003674|GO:0034645|GO:0030529|GO:0043226|GO:1901576|GO:0044260|GO:0005198|GO:0003735|GO:0071704|GO:0043170|GO:0009987|GO:0009058|GO:0009059|GO:0008150|GO:0008152|GO:0032991|GO:0005840|GO:0043232|GO:0044464|GO:0044237|GO:0005622|GO:0005575|GO:0044444|GO:0044424|GO:0006414
c41032_g1	c41032_g1_i1
c41086_g1	c41086_g1_i1	--
c41090_g1	c41090_g1_i1	--
c41113_g1	c41113_g1_i3	--
c41118_g1	c41118_g1_i2	--
c41184_g1	c41184_g1_i1	IPR011701	Major facilitator superfamily	GO:0044699|GO:0009987|GO:0008150|GO:0016021|GO:0006810|GO:0051179|GO:0005575|GO:0044765|GO:0044763|GO:1902578|GO:0044425|GO:0051234|GO:0055085|GO:0031224
c41195_g2	c41195_g2_i1	--
c41205_g1	c41205_g1_i1	--
c41205_g1	c41205_g1_i3	--
c4122_g1	c4122_g1_i1	--
c41239_g1	c41239_g1_i1	IPR001623	DnaJ domain
c41253_g1	c41253_g1_i1	--
c41274_g1	c41274_g1_i1	IPR006121	Heavy metal-associated domain, HMA	GO:0043169|GO:0003674|GO:0051234|GO:0006812|GO:0006811|GO:0006810|GO:0043167|GO:0044765|GO:0030001|GO:1902578|GO:0008150|GO:0046872|GO:0051179|GO:0044699|GO:0005488
c41289_g1	c41289_g1_i1
c41298_g1	c41298_g1_i3
c41303_g1	c41303_g1_i1	IPR006458	Ovate protein family, C-terminal
c41327_g1	c41327_g1_i1	IPR008264	Beta-glucanase	GO:0071704|GO:0016787|GO:0005975|GO:0044238|GO:0016798|GO:0003824|GO:0003674|GO:0008152|GO:0004553|GO:0008150
c41327_g1	c41327_g1_i2	IPR008264	Beta-glucanase	GO:0071704|GO:0016787|GO:0005975|GO:0044238|GO:0016798|GO:0003824|GO:0003674|GO:0008152|GO:0004553|GO:0008150
c4136_g1	c4136_g1_i1	--
c41462_g1	c41462_g1_i1	--
c41550_g1	c41550_g1_i1	--
c41601_g1	c41601_g1_i3	--
c41643_g1	c41643_g1_i1	--
c41655_g1	c41655_g1_i1
c41693_g1	c41693_g1_i2	IPR000608	Ubiquitin-conjugating enzyme E2
c41693_g1	c41693_g1_i3	IPR000608	Ubiquitin-conjugating enzyme E2
c41724_g1	c41724_g1_i1	IPR006502	Protein of unknown function DUF506, plant
c41789_g1	c41789_g1_i1
c4179_g1	c4179_g1_i1	--
c41805_g1	c41805_g1_i1	IPR001765	Carbonic anhydrase	GO:0043169|GO:0046872|GO:0046914|GO:0016835|GO:0016829|GO:0043167|GO:0003824|GO:0003674|GO:0008270|GO:0004089|GO:0016836|GO:0005488
c41805_g2	c41805_g2_i1	--
c41819_g1	c41819_g1_i1	IPR013830	SGNH hydrolase-type esterase domain
c41837_g1	c41837_g1_i1	--
c41904_g1	c41904_g1_i1	IPR003593	AAA+ ATPase domain
c41904_g1	c41904_g1_i2	IPR003593	AAA+ ATPase domain
c41922_g1	c41922_g1_i1	--
c41932_g1	c41932_g1_i1	--
c41968_g3	c41968_g3_i2	--
c41973_g1	c41973_g1_i3	--
c41984_g1	c41984_g1_i1	--
c41984_g1	c41984_g1_i2	--
c41987_g1	c41987_g1_i1
c41987_g1	c41987_g1_i2	IPR013126	Heat shock protein 70 family
c41987_g1	c41987_g1_i3	IPR029047	Heat shock protein 70kD, peptide-binding domain
c41987_g1	c41987_g1_i4	IPR029047	Heat shock protein 70kD, peptide-binding domain
c41987_g2	c41987_g2_i1	--
c42015_g3	c42015_g3_i1	IPR016177	DNA-binding domain	GO:0097159|GO:0003674|GO:0005488|GO:0003676|GO:0003677|GO:1901363
c42104_g1	c42104_g1_i3	--
c42114_g1	c42114_g1_i1	IPR004158	Protein of unknown function DUF247, plant
c42114_g1	c42114_g1_i2	IPR004158	Protein of unknown function DUF247, plant
c42122_g1	c42122_g1_i1	IPR007603	Choline transporter-like
c42122_g1	c42122_g1_i3	IPR007603	Choline transporter-like
c42132_g1	c42132_g1_i1	IPR004294	Carotenoid oxygenase
c42190_g2	c42190_g2_i1	IPR002680	Alternative oxidase	GO:0044710|GO:0009916|GO:0003824|GO:0003674|GO:0044699|GO:0008152|GO:0008150|GO:0016679|GO:0016682|GO:0055114|GO:0016491
c42198_g1	c42198_g1_i1	IPR003311	AUX/IAA protein	GO:0080090|GO:0019222|GO:0031326|GO:0031323|GO:0043229|GO:0043227|GO:0050789|GO:0005634|GO:2000112|GO:0043226|GO:0060255|GO:0065007|GO:0010468|GO:0019219|GO:0009889|GO:1903506|GO:0050794|GO:0008150|GO:0051171|GO:2001141|GO:0043231|GO:0051252|GO:0044464|GO:0005575|GO:0006355|GO:0010556|GO:0044424
c42199_g1	c42199_g1_i1	IPR000490	Glycoside hydrolase, family 17	GO:0071704|GO:0016787|GO:0005975|GO:0044238|GO:0016798|GO:0003824|GO:0003674|GO:0008152|GO:0004553|GO:0008150
c42211_g1	c42211_g1_i2
c42222_g1	c42222_g1_i1	IPR001471	AP2/ERF domain	GO:0080090|GO:0019222|GO:0031326|GO:0031323|GO:0003674|GO:0001071|GO:0050789|GO:2000112|GO:0060255|GO:0065007|GO:0010468|GO:0019219|GO:0009889|GO:1903506|GO:0050794|GO:0008150|GO:0051171|GO:2001141|GO:0003700|GO:0051252|GO:0006355|GO:0010556
c42223_g1	c42223_g1_i1	--
c42223_g2	c42223_g2_i2	IPR009057	Homeodomain-like	GO:0097159|GO:0003674|GO:0005488|GO:0003676|GO:0003677|GO:1901363
c42240_g1	c42240_g1_i2	IPR004827	Basic-leucine zipper domain	GO:0080090|GO:0019222|GO:0031326|GO:0031323|GO:0003674|GO:0001071|GO:0003676|GO:0003677|GO:0050789|GO:0043565|GO:2000112|GO:1901363|GO:0060255|GO:0065007|GO:0010468|GO:0019219|GO:0009889|GO:1903506|GO:0050794|GO:0008150|GO:0051171|GO:2001141|GO:0003700|GO:0097159|GO:0051252|GO:0006355|GO:0010556|GO:0005488
c42240_g1	c42240_g1_i3	IPR004827	Basic-leucine zipper domain	GO:0080090|GO:0019222|GO:0031326|GO:0031323|GO:0003674|GO:0001071|GO:0003676|GO:0003677|GO:0050789|GO:0043565|GO:2000112|GO:1901363|GO:0060255|GO:0065007|GO:0010468|GO:0019219|GO:0009889|GO:1903506|GO:0050794|GO:0008150|GO:0051171|GO:2001141|GO:0003700|GO:0097159|GO:0051252|GO:0006355|GO:0010556|GO:0005488
c42245_g2	c42245_g2_i1	IPR000277	Cys/Met metabolism, pyridoxal phosphate-dependent enzyme	GO:0043168|GO:0097159|GO:0043167|GO:0048037|GO:0030170|GO:0003674|GO:1901363|GO:0005488
c42264_g1	c42264_g1_i1	IPR027923	Hydrophobic seed protein
c42264_g1	c42264_g1_i2	IPR016140	Bifunctional inhibitor/plant lipid transfer protein/seed storage helical domain
c42264_g1	c42264_g1_i3	IPR027923	Hydrophobic seed protein
c42303_g1	c42303_g1_i1	--
c42307_g1	c42307_g1_i1	IPR005150	Cellulose synthase	GO:0030243|GO:0030244|GO:0044249|GO:0003674|GO:0008150|GO:0034645|GO:0043170|GO:0044699|GO:1901576|GO:0044264|GO:0044711|GO:0044262|GO:0044260|GO:0016020|GO:0046527|GO:0071704|GO:0016740|GO:0016760|GO:0006073|GO:0051273|GO:0009250|GO:0035251|GO:0009987|GO:0000271|GO:0044710|GO:0003824|GO:0009058|GO:0009059|GO:0044763|GO:0008152|GO:0044723|GO:0008194|GO:0044042|GO:0044238|GO:0033692|GO:0005975|GO:…
c42309_g1	c42309_g1_i2	--
c42309_g1	c42309_g1_i3	--
c42316_g1	c42316_g1_i2	IPR000996	Clathrin light chain	GO:0008104|GO:0003674|GO:0044425|GO:0030130|GO:0030132|GO:0044446|GO:0030118|GO:0006886|GO:0005198|GO:0044433|GO:0098797|GO:0044431|GO:0071702|GO:0033036|GO:0044459|GO:0006810|GO:0045184|GO:0044424|GO:0008150|GO:0051649|GO:0030120|GO:0051234|GO:0051179|GO:0030125|GO:0043234|GO:0032991|GO:0016192|GO:0046907|GO:0044464|GO:0005575|GO:0098796|GO:0044444|GO:0015031|GO:0030117|GO:0044422
c42395_g1	c42395_g1_i1	IPR004274	NLI interacting factor	GO:0003674|GO:0005488|GO:0005515
c42609_g1	c42609_g1_i1	IPR000620	EamA domain	GO:0005575|GO:0044425|GO:0016021|GO:0016020|GO:0031224
c42609_g1	c42609_g1_i2
c42629_g2	c42629_g2_i1	--
c42639_g2	c42639_g2_i3	IPR013069	BTB/POZ	GO:0003674|GO:0005488|GO:0005515
c42677_g1	c42677_g1_i1
c42685_g1	c42685_g1_i1	IPR025870	Glyoxalase-like domain
c42702_g1	c42702_g1_i1	--
c42702_g1	c42702_g1_i2	IPR001356	Homeobox domain	GO:0097159|GO:0003674|GO:0005488|GO:0003676|GO:0003677|GO:1901363
c42728_g1	c42728_g1_i2	IPR020846	Major facilitator superfamily domain
c42733_g2	c42733_g2_i2	--
c42737_g1	c42737_g1_i1
c42762_g1	c42762_g1_i1	IPR004776	Auxin efflux carrier	GO:0044699|GO:0009987|GO:0008150|GO:0016021|GO:0006810|GO:0051179|GO:0005575|GO:0044765|GO:0044763|GO:1902578|GO:0044425|GO:0051234|GO:0055085|GO:0031224
c42798_g1	c42798_g1_i1	IPR000109	Proton-dependent oligopeptide transporter family	GO:0006810|GO:0005215|GO:0016020|GO:0005575|GO:0008150|GO:0003674|GO:0051234|GO:0051179
c42821_g1	c42821_g1_i2	--
c42821_g1	c42821_g1_i3	--
c42849_g1	c42849_g1_i1	IPR002401	Cytochrome P450, E-class, group I	GO:0043169|GO:0044710|GO:0046914|GO:0020037|GO:0046906|GO:0097159|GO:0016705|GO:0044699|GO:0043167|GO:0003824|GO:0003674|GO:0005488|GO:0008152|GO:0008150|GO:0005506|GO:0046872|GO:1901363|GO:0055114|GO:0016491
c42899_g1	c42899_g1_i2	--
c42899_g3	c42899_g3_i1	--
c42912_g1	c42912_g1_i1
c42914_g1	c42914_g1_i1
c42915_g1	c42915_g1_i2	IPR000873	AMP-dependent synthetase/ligase	GO:0008150|GO:0003824|GO:0003674|GO:0008152
c42936_g1	c42936_g1_i2	--
c42973_g1	c42973_g1_i1
c42975_g1	c42975_g1_i1	IPR001128	Cytochrome P450	GO:0043169|GO:0044710|GO:0046914|GO:0020037|GO:0046906|GO:0097159|GO:0016705|GO:0044699|GO:0043167|GO:0003824|GO:0003674|GO:0005488|GO:0008152|GO:0008150|GO:0005506|GO:0046872|GO:1901363|GO:0055114|GO:0016491
c42975_g1	c42975_g1_i2	IPR001128	Cytochrome P450	GO:0043169|GO:0044710|GO:0046914|GO:0020037|GO:0046906|GO:0097159|GO:0016705|GO:0044699|GO:0043167|GO:0003824|GO:0003674|GO:0005488|GO:0008152|GO:0008150|GO:0005506|GO:0046872|GO:1901363|GO:0055114|GO:0016491
c42982_g1	c42982_g1_i1	IPR006459	Uncharacterised protein family UPF0497, trans-membrane plant subgroup
c42982_g1	c42982_g1_i2	IPR006459	Uncharacterised protein family UPF0497, trans-membrane plant subgroup
c42982_g1	c42982_g1_i3	IPR006459	Uncharacterised protein family UPF0497, trans-membrane plant subgroup
c42992_g2	c42992_g2_i1	--
c43002_g1	c43002_g1_i1	IPR029058	Alpha/Beta hydrolase fold
c43002_g1	c43002_g1_i3	IPR001563	Peptidase S10, serine carboxypeptidase	GO:0071704|GO:0016787|GO:0044238|GO:0017171|GO:0019538|GO:0004180|GO:0008238|GO:0004185|GO:0043170|GO:0008150|GO:0003824|GO:0070011|GO:0003674|GO:0008152|GO:0070008|GO:0006508|GO:0008233|GO:0008236
c43053_g1	c43053_g1_i1	--
c43053_g1	c43053_g1_i2	IPR018467	CO/COL/TOC1, conserved site
c43059_g1	c43059_g1_i1	IPR000819	Peptidase M17, leucyl aminopeptidase, C-terminal	GO:0071704|GO:0004177|GO:0044238|GO:0016787|GO:0019538|GO:0003824|GO:0044464|GO:0005622|GO:0005575|GO:0008238|GO:0070011|GO:0003674|GO:0008150|GO:0008152|GO:0006508|GO:0008233|GO:0043170
c43060_g1	c43060_g1_i1
c43088_g1	c43088_g1_i1	IPR000182	GNAT domain	GO:0008080|GO:0016407|GO:0003824|GO:0016740|GO:0016746|GO:0016747|GO:0016410|GO:0003674
c43107_g1	c43107_g1_i1
c43112_g1	c43112_g1_i1	--
c43130_g1	c43130_g1_i1	--
c43145_g1	c43145_g1_i1
c43163_g1	c43163_g1_i1	IPR006734	Protein of unknown function DUF597
c43163_g1	c43163_g1_i2	IPR006734	Protein of unknown function DUF597
c43173_g1	c43173_g1_i1	IPR006439	HAD hydrolase, subfamily IA	GO:0016787|GO:0003674|GO:0008150|GO:0008152|GO:0003824
c43180_g1	c43180_g1_i1	IPR000823	Plant peroxidase	GO:0044710|GO:0020037|GO:0046906|GO:0050896|GO:0016209|GO:1901363|GO:0044699|GO:0006979|GO:0003824|GO:0006950|GO:0003674|GO:0005488|GO:0008152|GO:0097159|GO:0008150|GO:0016684|GO:0004601|GO:0055114|GO:0016491
c43192_g1	c43192_g1_i1	IPR008264	Beta-glucanase	GO:0071704|GO:0016787|GO:0005975|GO:0044238|GO:0016798|GO:0003824|GO:0003674|GO:0008152|GO:0004553|GO:0008150
c43205_g2	c43205_g2_i2	IPR002213	UDP-glucuronosyl/UDP-glucosyltransferase	GO:0003674|GO:0016757|GO:0003824|GO:0016740|GO:0008150|GO:0008152|GO:0016758
c43208_g1	c43208_g1_i1	IPR027417	P-loop containing nucleoside triphosphate hydrolase
c43264_g1	c43264_g1_i1
c43264_g1	c43264_g1_i2
c43273_g1	c43273_g1_i4	IPR001087	Lipase, GDSL	GO:0044238|GO:0044710|GO:0006629|GO:0016787|GO:0003824|GO:0016788|GO:0071704|GO:0008150|GO:0008152|GO:0003674|GO:0044699
c43280_g1	c43280_g1_i1	IPR009072	Histone-fold	GO:0046983|GO:0046982|GO:0003674|GO:0005488|GO:0005515
c43280_g1	c43280_g1_i2	IPR009072	Histone-fold	GO:0046983|GO:0046982|GO:0003674|GO:0005488|GO:0005515
c43280_g1	c43280_g1_i4	IPR009072	Histone-fold	GO:0046983|GO:0046982|GO:0003674|GO:0005488|GO:0005515
c43280_g1	c43280_g1_i5	IPR009072	Histone-fold	GO:0046983|GO:0046982|GO:0003674|GO:0005488|GO:0005515
c43280_g1	c43280_g1_i6	IPR007125	Histone core	GO:0097159|GO:0003674|GO:0005488|GO:0003676|GO:0003677|GO:1901363
c43280_g2	c43280_g2_i1	IPR009072	Histone-fold	GO:0046983|GO:0046982|GO:0003674|GO:0005488|GO:0005515
c43280_g3	c43280_g3_i1	IPR000164	Histone H3/CENP-A	GO:0043234|GO:0005575|GO:0032991|GO:0032993|GO:0097159|GO:0000786|GO:0044464|GO:0044815|GO:0044446|GO:0003674|GO:0005488|GO:0003676|GO:0003677|GO:0044424|GO:0044427|GO:1901363|GO:0044422
c43280_g4	c43280_g4_i1	IPR000164	Histone H3/CENP-A	GO:0043234|GO:0005575|GO:0032991|GO:0032993|GO:0097159|GO:0000786|GO:0044464|GO:0044815|GO:0044446|GO:0003674|GO:0005488|GO:0003676|GO:0003677|GO:0044424|GO:0044427|GO:1901363|GO:0044422
c43309_g1	c43309_g1_i3	--
c43313_g1	c43313_g1_i3	--
c43346_g1	c43346_g1_i1	--
c43346_g1	c43346_g1_i2	--
c43347_g1	c43347_g1_i1	IPR004265	Plant disease resistance response protein
c43353_g1	c43353_g1_i1	IPR001128	Cytochrome P450	GO:0043169|GO:0044710|GO:0046914|GO:0020037|GO:0046906|GO:0097159|GO:0016705|GO:0044699|GO:0043167|GO:0003824|GO:0003674|GO:0005488|GO:0008152|GO:0008150|GO:0005506|GO:0046872|GO:1901363|GO:0055114|GO:0016491
c43353_g1	c43353_g1_i2	IPR001128	Cytochrome P450	GO:0043169|GO:0044710|GO:0046914|GO:0020037|GO:0046906|GO:0097159|GO:0016705|GO:0044699|GO:0043167|GO:0003824|GO:0003674|GO:0005488|GO:0008152|GO:0008150|GO:0005506|GO:0046872|GO:1901363|GO:0055114|GO:0016491
c43356_g1	c43356_g1_i1	--
c43381_g1	c43381_g1_i1	IPR000407	Nucleoside phosphatase GDA1/CD39	GO:0016787|GO:0003674|GO:0003824
c43400_g1	c43400_g1_i1	--
c43400_g1	c43400_g1_i2	--
c43414_g1	c43414_g1_i1	IPR000719	Protein kinase domain	GO:0035639|GO:0016310|GO:0003674|GO:0005488|GO:0000166|GO:1901363|GO:1901265|GO:0001882|GO:0043168|GO:0044267|GO:0044260|GO:0032549|GO:0043167|GO:0071704|GO:0016740|GO:0001883|GO:0004672|GO:0017076|GO:0005524|GO:0006468|GO:0009987|GO:0006793|GO:0016301|GO:0006464|GO:0036094|GO:0003824|GO:0043412|GO:0036211|GO:0008150|GO:0008152|GO:0044238|GO:0030554|GO:0016773|GO:0016772|GO:0044237|GO:0043170|GO:…
c43426_g1	c43426_g1_i1	IPR001623	DnaJ domain
c43445_g1	c43445_g1_i1	IPR004345	TB2/DP1/HVA22-related protein
c43484_g1	c43484_g1_i1
c43484_g1	c43484_g1_i2	IPR002198	Short-chain dehydrogenase/reductase SDR	GO:0003824|GO:0003674|GO:0008150|GO:0008152|GO:0016491
c43496_g1	c43496_g1_i2	--
c43538_g2	c43538_g2_i1	--
c43546_g1	c43546_g1_i2	IPR013763	Cyclin-like
c43558_g1	c43558_g1_i1	IPR001461	Aspartic peptidase	GO:0071704|GO:0016787|GO:0003674|GO:0004175|GO:0044238|GO:0019538|GO:0043170|GO:0070001|GO:0003824|GO:0070011|GO:0004190|GO:0008150|GO:0008152|GO:0006508|GO:0008233
c43584_g2	c43584_g2_i2	--
c43612_g1	c43612_g1_i1	--
c43612_g1	c43612_g1_i2	--
c43612_g1	c43612_g1_i3	--
c43623_g1	c43623_g1_i4	IPR001926	Tryptophan synthase beta subunit-like PLP-dependent enzyme
c43660_g2	c43660_g2_i1	--
c43671_g1	c43671_g1_i2	--
c43694_g1	c43694_g1_i1	IPR002213	UDP-glucuronosyl/UDP-glucosyltransferase	GO:0003674|GO:0016757|GO:0003824|GO:0016740|GO:0008150|GO:0008152|GO:0016758
c43709_g1	c43709_g1_i1	IPR001087	Lipase, GDSL	GO:0044238|GO:0044710|GO:0006629|GO:0016787|GO:0003824|GO:0016788|GO:0071704|GO:0008150|GO:0008152|GO:0003674|GO:0044699
c43730_g1	c43730_g1_i1	IPR002213	UDP-glucuronosyl/UDP-glucosyltransferase	GO:0003674|GO:0016757|GO:0003824|GO:0016740|GO:0008150|GO:0008152|GO:0016758
c43747_g1	c43747_g1_i1	IPR002068	Alpha crystallin/Hsp20 domain
c43747_g1	c43747_g1_i2	IPR002068	Alpha crystallin/Hsp20 domain
c43763_g1	c43763_g1_i3	IPR003676	Auxin-induced protein, ARG7
c43790_g1	c43790_g1_i1	IPR027417	P-loop containing nucleoside triphosphate hydrolase
c43820_g1	c43820_g1_i1	--
c43820_g1	c43820_g1_i3	--
c43833_g1	c43833_g1_i1	IPR013057	Amino acid transporter, transmembrane
c43833_g1	c43833_g1_i3	IPR013057	Amino acid transporter, transmembrane
c43845_g1	c43845_g1_i1	--
c43889_g1	c43889_g1_i2	IPR012336	Thioredoxin-like fold
c43891_g1	c43891_g1_i1	IPR002109	Glutaredoxin	GO:0019725|GO:0065008|GO:0015036|GO:0009987|GO:0050794|GO:0042592|GO:0003824|GO:0065007|GO:0003674|GO:0008150|GO:0016667|GO:0044763|GO:0045454|GO:0009055|GO:0015035|GO:0050789|GO:0044699|GO:0016491
c43931_g1	c43931_g1_i1	--
c4399_g1	c4399_g1_i1	--
c44013_g1	c44013_g1_i3
c44016_g1	c44016_g1_i2	IPR002290	Serine/threonine/dual specificity protein kinase, catalytic domain	GO:0035639|GO:0016310|GO:0003674|GO:0005488|GO:0000166|GO:1901363|GO:1901265|GO:0001882|GO:0043168|GO:0044267|GO:0044260|GO:0032549|GO:0043167|GO:0071704|GO:0016740|GO:0001883|GO:0004672|GO:0017076|GO:0005524|GO:0006468|GO:0009987|GO:0006793|GO:0016301|GO:0006464|GO:0036094|GO:0003824|GO:0043412|GO:0036211|GO:0008150|GO:0008152|GO:0044238|GO:0030554|GO:0016773|GO:0016772|GO:0044237|GO:0043170|GO:…
c44046_g1	c44046_g1_i1
c44074_g1	c44074_g1_i1	IPR000933	Glycoside hydrolase, family 29	GO:0071704|GO:0016787|GO:0044238|GO:0005975|GO:0003824|GO:0016798|GO:0015928|GO:0004560|GO:0003674|GO:0008152|GO:0004553|GO:0008150
c44144_g1	c44144_g1_i1	IPR011598	Myc-type, basic helix-loop-helix (bHLH) domain	GO:0046983|GO:0003674|GO:0005488|GO:0005515
c44144_g1	c44144_g1_i2	IPR011598	Myc-type, basic helix-loop-helix (bHLH) domain	GO:0046983|GO:0003674|GO:0005488|GO:0005515
c44148_g1	c44148_g1_i2
c44176_g1	c44176_g1_i1	IPR001563	Peptidase S10, serine carboxypeptidase	GO:0071704|GO:0016787|GO:0044238|GO:0017171|GO:0019538|GO:0004180|GO:0008238|GO:0004185|GO:0043170|GO:0008150|GO:0003824|GO:0070011|GO:0003674|GO:0008152|GO:0070008|GO:0006508|GO:0008233|GO:0008236
c44180_g1	c44180_g1_i1	--
c44191_g1	c44191_g1_i1	IPR001461	Aspartic peptidase	GO:0071704|GO:0016787|GO:0003674|GO:0004175|GO:0044238|GO:0019538|GO:0043170|GO:0070001|GO:0003824|GO:0070011|GO:0004190|GO:0008150|GO:0008152|GO:0006508|GO:0008233
c44217_g1	c44217_g1_i1	--
c44221_g1	c44221_g1_i1	--
c44221_g1	c44221_g1_i2	--
c44241_g1	c44241_g1_i1	IPR025110	AMP-binding enzyme C-terminal domain
c44250_g1	c44250_g1_i1	--
c44304_g1	c44304_g1_i2	--
c44316_g1	c44316_g1_i5	--
c44337_g1	c44337_g1_i2	--
c44341_g1	c44341_g1_i1	IPR003441	NAC domain	GO:0080090|GO:0019222|GO:0031326|GO:0031323|GO:0003674|GO:0005488|GO:0003676|GO:0003677|GO:0050789|GO:2000112|GO:1901363|GO:0060255|GO:0065007|GO:0010468|GO:0019219|GO:0009889|GO:1903506|GO:0050794|GO:0008150|GO:0051171|GO:2001141|GO:0097159|GO:0051252|GO:0006355|GO:0010556
c44341_g1	c44341_g1_i2	IPR003441	NAC domain	GO:0080090|GO:0019222|GO:0031326|GO:0031323|GO:0003674|GO:0005488|GO:0003676|GO:0003677|GO:0050789|GO:2000112|GO:1901363|GO:0060255|GO:0065007|GO:0010468|GO:0019219|GO:0009889|GO:1903506|GO:0050794|GO:0008150|GO:0051171|GO:2001141|GO:0097159|GO:0051252|GO:0006355|GO:0010556
c44341_g1	c44341_g1_i3	IPR003441	NAC domain	GO:0080090|GO:0019222|GO:0031326|GO:0031323|GO:0003674|GO:0005488|GO:0003676|GO:0003677|GO:0050789|GO:2000112|GO:1901363|GO:0060255|GO:0065007|GO:0010468|GO:0019219|GO:0009889|GO:1903506|GO:0050794|GO:0008150|GO:0051171|GO:2001141|GO:0097159|GO:0051252|GO:0006355|GO:0010556
c44353_g1	c44353_g1_i1	IPR001128	Cytochrome P450	GO:0043169|GO:0044710|GO:0046914|GO:0020037|GO:0046906|GO:0097159|GO:0016705|GO:0044699|GO:0043167|GO:0003824|GO:0003674|GO:0005488|GO:0008152|GO:0008150|GO:0005506|GO:0046872|GO:1901363|GO:0055114|GO:0016491
c44388_g1	c44388_g1_i1	IPR006383	HAD-superfamily hydrolase, subfamily IB, PSPase-like	GO:0016787|GO:0016791|GO:0016788|GO:0042578|GO:0003824|GO:0008150|GO:0008152|GO:0003674
c44388_g1	c44388_g1_i2	IPR006383	HAD-superfamily hydrolase, subfamily IB, PSPase-like	GO:0016787|GO:0016791|GO:0016788|GO:0042578|GO:0003824|GO:0008150|GO:0008152|GO:0003674
c44389_g1	c44389_g1_i2	--
c4438_g1	c4438_g1_i1	IPR008283	Peptidase M17, leucyl aminopeptidase, N-terminal	GO:0071704|GO:0004177|GO:0044238|GO:0016787|GO:0019538|GO:0003824|GO:0044464|GO:0005622|GO:0005575|GO:0008238|GO:0070011|GO:0003674|GO:0008150|GO:0008152|GO:0006508|GO:0008233|GO:0043170
c44414_g1	c44414_g1_i2	--
c44437_g1	c44437_g1_i1	--
c44440_g1	c44440_g1_i1	IPR006694	Fatty acid hydroxylase	GO:0006633|GO:0006631|GO:0019752|GO:0044249|GO:0003674|GO:0005488|GO:0044283|GO:0072330|GO:0044699|GO:0016491|GO:0043169|GO:0044710|GO:0044711|GO:0046914|GO:0043167|GO:0071704|GO:0005506|GO:0046872|GO:0006629|GO:1901576|GO:0009987|GO:0032787|GO:0003824|GO:0009058|GO:0044763|GO:0008152|GO:0043436|GO:0044255|GO:0055114|GO:0008610|GO:0044238|GO:0006082|GO:0046394|GO:0016053|GO:0044237|GO:0008150|GO:…
c44444_g1	c44444_g1_i1	--
c44463_g1	c44463_g1_i1	--
c44467_g1	c44467_g1_i1	IPR000146	Fructose-1,6-bisphosphatase class 1/Sedoheputulose-1,7-bisphosphatase	GO:0050308|GO:0044238|GO:0042132|GO:0005975|GO:0019203|GO:0016787|GO:0003674|GO:0016788|GO:0042578|GO:0071704|GO:0008150|GO:0008152|GO:0016791|GO:0003824
c44510_g1	c44510_g1_i1	--
c44525_g1	c44525_g1_i1	IPR003657	DNA-binding WRKY	GO:0080090|GO:0019222|GO:0031326|GO:0031323|GO:0003674|GO:0001071|GO:0003676|GO:0003677|GO:0050789|GO:0043565|GO:2000112|GO:1901363|GO:0060255|GO:0065007|GO:0010468|GO:0019219|GO:0009889|GO:1903506|GO:0050794|GO:0008150|GO:0051171|GO:2001141|GO:0003700|GO:0097159|GO:0051252|GO:0006355|GO:0010556|GO:0005488
c44525_g1	c44525_g1_i2	IPR003657	DNA-binding WRKY	GO:0080090|GO:0019222|GO:0031326|GO:0031323|GO:0003674|GO:0001071|GO:0003676|GO:0003677|GO:0050789|GO:0043565|GO:2000112|GO:1901363|GO:0060255|GO:0065007|GO:0010468|GO:0019219|GO:0009889|GO:1903506|GO:0050794|GO:0008150|GO:0051171|GO:2001141|GO:0003700|GO:0097159|GO:0051252|GO:0006355|GO:0010556|GO:0005488
c44531_g1	c44531_g1_i1	IPR001128	Cytochrome P450	GO:0043169|GO:0044710|GO:0046914|GO:0020037|GO:0046906|GO:0097159|GO:0016705|GO:0044699|GO:0043167|GO:0003824|GO:0003674|GO:0005488|GO:0008152|GO:0008150|GO:0005506|GO:0046872|GO:1901363|GO:0055114|GO:0016491
c44570_g1	c44570_g1_i1	IPR005202	Transcription factor GRAS
c44580_g1	c44580_g1_i1	--
c44600_g1	c44600_g1_i1	IPR016177	DNA-binding domain	GO:0097159|GO:0003674|GO:0005488|GO:0003676|GO:0003677|GO:1901363
c44600_g1	c44600_g1_i2	IPR016177	DNA-binding domain	GO:0097159|GO:0003674|GO:0005488|GO:0003676|GO:0003677|GO:1901363
c44624_g1	c44624_g1_i1	IPR004843	Calcineurin-like phosphoesterase domain, apaH type	GO:0016787|GO:0003674|GO:0003824
c44717_g1	c44717_g1_i1	IPR010255	Haem peroxidase	GO:0044710|GO:0020037|GO:0046906|GO:0050896|GO:0016209|GO:1901363|GO:0044699|GO:0006979|GO:0003824|GO:0006950|GO:0003674|GO:0005488|GO:0008152|GO:0097159|GO:0008150|GO:0016684|GO:0004601|GO:0055114|GO:0016491
c44741_g1	c44741_g1_i1	IPR005202	Transcription factor GRAS
c44786_g1	c44786_g1_i1	IPR002213	UDP-glucuronosyl/UDP-glucosyltransferase	GO:0003674|GO:0016757|GO:0003824|GO:0016740|GO:0008150|GO:0008152|GO:0016758
c44824_g1	c44824_g1_i1
c44859_g1	c44859_g1_i1	IPR011050	Pectin lyase fold/virulence factor
c44859_g1	c44859_g1_i2	IPR011050	Pectin lyase fold/virulence factor
c44859_g1	c44859_g1_i5	IPR011050	Pectin lyase fold/virulence factor
c44872_g2	c44872_g2_i2	--
c44902_g1	c44902_g1_i1	IPR002213	UDP-glucuronosyl/UDP-glucosyltransferase	GO:0003674|GO:0016757|GO:0003824|GO:0016740|GO:0008150|GO:0008152|GO:0016758
c44904_g1	c44904_g1_i1	IPR003441	NAC domain	GO:0080090|GO:0019222|GO:0031326|GO:0031323|GO:0003674|GO:0005488|GO:0003676|GO:0003677|GO:0050789|GO:2000112|GO:1901363|GO:0060255|GO:0065007|GO:0010468|GO:0019219|GO:0009889|GO:1903506|GO:0050794|GO:0008150|GO:0051171|GO:2001141|GO:0097159|GO:0051252|GO:0006355|GO:0010556
c44909_g1	c44909_g1_i2	IPR009721	O-acyltransferase, WSD1, C-terminal	GO:0003824|GO:0016740|GO:0016746|GO:0016747|GO:0016411|GO:0008374|GO:0003674|GO:0004144
c44924_g2	c44924_g2_i1
c44987_g1	c44987_g1_i1	--
c44999_g1	c44999_g1_i2	IPR016087	Chalcone isomerase	GO:0003824|GO:0016872|GO:0003674|GO:0016853
c45026_g1	c45026_g1_i1	IPR002213	UDP-glucuronosyl/UDP-glucosyltransferase	GO:0003674|GO:0016757|GO:0003824|GO:0016740|GO:0008150|GO:0008152|GO:0016758
c45061_g1	c45061_g1_i1	IPR000167	Dehydrin	GO:1901700|GO:0009628|GO:0050896|GO:0006950|GO:0008150|GO:0001101|GO:0009415|GO:0042221|GO:0010035
c45082_g1	c45082_g1_i1	IPR001128	Cytochrome P450	GO:0043169|GO:0044710|GO:0046914|GO:0020037|GO:0046906|GO:0097159|GO:0016705|GO:0044699|GO:0043167|GO:0003824|GO:0003674|GO:0005488|GO:0008152|GO:0008150|GO:0005506|GO:0046872|GO:1901363|GO:0055114|GO:0016491
c45082_g1	c45082_g1_i2	IPR001128	Cytochrome P450	GO:0043169|GO:0044710|GO:0046914|GO:0020037|GO:0046906|GO:0097159|GO:0016705|GO:0044699|GO:0043167|GO:0003824|GO:0003674|GO:0005488|GO:0008152|GO:0008150|GO:0005506|GO:0046872|GO:1901363|GO:0055114|GO:0016491
c45088_g2	c45088_g2_i3	--
c45094_g1	c45094_g1_i1	IPR003480	Transferase	GO:0003824|GO:0016740|GO:0016746|GO:0016747|GO:0003674
c45094_g1	c45094_g1_i2	IPR003480	Transferase	GO:0003824|GO:0016740|GO:0016746|GO:0016747|GO:0003674
c45164_g1	c45164_g1_i1	--
c45184_g1	c45184_g1_i2	--
c45184_g1	c45184_g1_i3	--
c45206_g1	c45206_g1_i1	IPR003480	Transferase	GO:0003824|GO:0016740|GO:0016746|GO:0016747|GO:0003674
c45227_g1	c45227_g1_i1	IPR002401	Cytochrome P450, E-class, group I	GO:0043169|GO:0044710|GO:0046914|GO:0020037|GO:0046906|GO:0097159|GO:0016705|GO:0044699|GO:0043167|GO:0003824|GO:0003674|GO:0005488|GO:0008152|GO:0008150|GO:0005506|GO:0046872|GO:1901363|GO:0055114|GO:0016491
c45228_g1	c45228_g1_i3	IPR011701	Major facilitator superfamily	GO:0044699|GO:0009987|GO:0008150|GO:0016021|GO:0006810|GO:0051179|GO:0005575|GO:0044765|GO:0044763|GO:1902578|GO:0044425|GO:0051234|GO:0055085|GO:0031224
c45265_g1	c45265_g1_i1	IPR002477	Peptidoglycan binding-like
c45282_g1	c45282_g1_i3	--
c45283_g1	c45283_g1_i2	IPR004045	Glutathione S-transferase, N-terminal	GO:0003674|GO:0005488|GO:0005515
c45286_g1	c45286_g1_i1	IPR003340	B3 DNA binding domain	GO:0097159|GO:0003674|GO:0005488|GO:0003676|GO:0003677|GO:1901363
c45322_g2	c45322_g2_i1	IPR008972	Cupredoxin
c45375_g1	c45375_g1_i1	IPR003657	DNA-binding WRKY	GO:0080090|GO:0019222|GO:0031326|GO:0031323|GO:0003674|GO:0001071|GO:0003676|GO:0003677|GO:0050789|GO:0043565|GO:2000112|GO:1901363|GO:0060255|GO:0065007|GO:0010468|GO:0019219|GO:0009889|GO:1903506|GO:0050794|GO:0008150|GO:0051171|GO:2001141|GO:0003700|GO:0097159|GO:0051252|GO:0006355|GO:0010556|GO:0005488
c45375_g3	c45375_g3_i1	--
c45379_g1	c45379_g1_i4	IPR005123	Oxoglutarate/iron-dependent dioxygenase	GO:0044710|GO:0051213|GO:0016706|GO:0016705|GO:0003824|GO:0003674|GO:0044699|GO:0008152|GO:0008150|GO:0055114|GO:0016491
c45394_g1	c45394_g1_i1	--
c45394_g1	c45394_g1_i2	--
c45415_g1	c45415_g1_i1	IPR001830	Glycosyl transferase, family 20	GO:0009311|GO:0009312|GO:0044249|GO:0003674|GO:0005991|GO:0044699|GO:1901576|GO:0044710|GO:0044711|GO:0044262|GO:0005984|GO:0071704|GO:0046351|GO:0009987|GO:0003824|GO:0009058|GO:0008150|GO:0008152|GO:0044723|GO:0044238|GO:0005975|GO:0034637|GO:0005992|GO:0044237|GO:0016051|GO:0044763
c45428_g1	c45428_g1_i1
c45437_g1	c45437_g1_i1	--
c45451_g1	c45451_g1_i1	IPR001544	Aminotransferase, class IV	GO:0008150|GO:0003824|GO:0003674|GO:0008152
c45451_g1	c45451_g1_i2	IPR001544	Aminotransferase, class IV	GO:0008150|GO:0003824|GO:0003674|GO:0008152
c45451_g1	c45451_g1_i4	IPR001544	Aminotransferase, class IV	GO:0008150|GO:0003824|GO:0003674|GO:0008152
c45451_g1	c45451_g1_i5	IPR001544	Aminotransferase, class IV	GO:0008150|GO:0003824|GO:0003674|GO:0008152
c45504_g1	c45504_g1_i1	--
c45515_g2	c45515_g2_i1	IPR024286	Domain of unknown function DUF3700
c45518_g1	c45518_g1_i1	--
c45518_g1	c45518_g1_i2
c45518_g1	c45518_g1_i3	IPR000620	EamA domain	GO:0005575|GO:0044425|GO:0016021|GO:0016020|GO:0031224
c45518_g1	c45518_g1_i4
c45518_g1	c45518_g1_i5
c45520_g1	c45520_g1_i1	IPR029044	Nucleotide-diphospho-sugar transferases
c45521_g1	c45521_g1_i1	IPR000109	Proton-dependent oligopeptide transporter family	GO:0006810|GO:0005215|GO:0016020|GO:0005575|GO:0008150|GO:0003674|GO:0051234|GO:0051179
c45521_g2	c45521_g2_i2	--
c45521_g2	c45521_g2_i3	IPR013830	SGNH hydrolase-type esterase domain
c45521_g2	c45521_g2_i4	--
c45521_g2	c45521_g2_i5	IPR001087	Lipase, GDSL	GO:0044238|GO:0044710|GO:0006629|GO:0016787|GO:0003824|GO:0016788|GO:0071704|GO:0008150|GO:0008152|GO:0003674|GO:0044699
c45521_g2	c45521_g2_i6	IPR001087	Lipase, GDSL	GO:0044238|GO:0044710|GO:0006629|GO:0016787|GO:0003824|GO:0016788|GO:0071704|GO:0008150|GO:0008152|GO:0003674|GO:0044699
c45541_g1	c45541_g1_i1	IPR001128	Cytochrome P450	GO:0043169|GO:0044710|GO:0046914|GO:0020037|GO:0046906|GO:0097159|GO:0016705|GO:0044699|GO:0043167|GO:0003824|GO:0003674|GO:0005488|GO:0008152|GO:0008150|GO:0005506|GO:0046872|GO:1901363|GO:0055114|GO:0016491
c45541_g1	c45541_g1_i3	IPR001128	Cytochrome P450	GO:0043169|GO:0044710|GO:0046914|GO:0020037|GO:0046906|GO:0097159|GO:0016705|GO:0044699|GO:0043167|GO:0003824|GO:0003674|GO:0005488|GO:0008152|GO:0008150|GO:0005506|GO:0046872|GO:1901363|GO:0055114|GO:0016491
c45541_g3	c45541_g3_i1	--
c45546_g1	c45546_g1_i1	--
c45546_g1	c45546_g1_i2	--
c45548_g1	c45548_g1_i1	IPR001077	O-methyltransferase, family 2	GO:0003824|GO:0016741|GO:0016740|GO:0008171|GO:0003674|GO:0008168
c45549_g1	c45549_g1_i1	IPR013057	Amino acid transporter, transmembrane
c45579_g1	c45579_g1_i1	IPR013078	Histidine phosphatase superfamily, clade-1
c45579_g1	c45579_g1_i2	IPR013078	Histidine phosphatase superfamily, clade-1
c45586_g1	c45586_g1_i4	IPR001471	AP2/ERF domain	GO:0080090|GO:0019222|GO:0031326|GO:0031323|GO:0003674|GO:0001071|GO:0050789|GO:2000112|GO:0060255|GO:0065007|GO:0010468|GO:0019219|GO:0009889|GO:1903506|GO:0050794|GO:0008150|GO:0051171|GO:2001141|GO:0003700|GO:0051252|GO:0006355|GO:0010556
c45595_g1	c45595_g1_i2	IPR000719	Protein kinase domain	GO:0035639|GO:0016310|GO:0003674|GO:0005488|GO:0000166|GO:1901363|GO:1901265|GO:0001882|GO:0043168|GO:0044267|GO:0044260|GO:0032549|GO:0043167|GO:0071704|GO:0016740|GO:0001883|GO:0004672|GO:0017076|GO:0005524|GO:0006468|GO:0009987|GO:0006793|GO:0016301|GO:0006464|GO:0036094|GO:0003824|GO:0043412|GO:0036211|GO:0008150|GO:0008152|GO:0044238|GO:0030554|GO:0016773|GO:0016772|GO:0044237|GO:0043170|GO:…
c45598_g1	c45598_g1_i1	--
c45648_g1	c45648_g1_i1	IPR002480	DAHP synthetase, class II	GO:0019752|GO:0044249|GO:0006807|GO:0003674|GO:0044281|GO:0044283|GO:1901362|GO:0044699|GO:1901576|GO:0044710|GO:0044711|GO:0016765|GO:0006520|GO:0071704|GO:0016740|GO:1901360|GO:0008652|GO:0009987|GO:0006725|GO:0003824|GO:0009058|GO:0008150|GO:0008152|GO:0019438|GO:0043436|GO:0003849|GO:0009072|GO:0009073|GO:0044238|GO:1901564|GO:0006082|GO:1901566|GO:0046394|GO:0016053|GO:0044237|GO:0044763
c45663_g1	c45663_g1_i3	IPR013763	Cyclin-like
c45750_g1	c45750_g1_i1	IPR006214	Bax inhibitor 1-related
c45754_g1	c45754_g1_i1	IPR001220	Legume lectin domain	GO:0003674|GO:0030246|GO:0005488
c45792_g1	c45792_g1_i2	IPR002213	UDP-glucuronosyl/UDP-glucosyltransferase	GO:0003674|GO:0016757|GO:0003824|GO:0016740|GO:0008150|GO:0008152|GO:0016758
c45811_g1	c45811_g1_i3	IPR003594	Histidine kinase-like ATPase, C-terminal domain
c45811_g1	c45811_g1_i4	IPR003594	Histidine kinase-like ATPase, C-terminal domain
c45836_g1	c45836_g1_i1	IPR010399	Tify
c45840_g1	c45840_g1_i1	--
c45840_g1	c45840_g1_i2	IPR000668	Peptidase C1A, papain C-terminal	GO:0044238|GO:0003674|GO:0016787|GO:0019538|GO:0003824|GO:0043170|GO:0071704|GO:0070011|GO:0008150|GO:0008152|GO:0006508|GO:0008233|GO:0008234
c45840_g1	c45840_g1_i3	--
c45858_g1	c45858_g1_i3	--
c45871_g1	c45871_g1_i1	IPR001360	Glycoside hydrolase, family 1	GO:0071704|GO:0016787|GO:0005975|GO:0044238|GO:0016798|GO:0003824|GO:0003674|GO:0008152|GO:0004553|GO:0008150
c45895_g1	c45895_g1_i3	--
c45895_g1	c45895_g1_i4	IPR001245	Serine-threonine/tyrosine-protein kinase catalytic domain	GO:0016310|GO:0003674|GO:0044267|GO:0044260|GO:0071704|GO:0016740|GO:0004672|GO:0006468|GO:0016301|GO:0009987|GO:0006464|GO:0003824|GO:0043412|GO:0036211|GO:0008150|GO:0008152|GO:0044238|GO:0016773|GO:0016772|GO:0044237|GO:0043170|GO:0019538|GO:0006796|GO:0006793
c4590_g1	c4590_g1_i1	--
c45918_g1	c45918_g1_i1	IPR002213	UDP-glucuronosyl/UDP-glucosyltransferase	GO:0003674|GO:0016757|GO:0003824|GO:0016740|GO:0008150|GO:0008152|GO:0016758
c45968_g1	c45968_g1_i1	--
c46010_g1	c46010_g1_i1	IPR001128	Cytochrome P450	GO:0043169|GO:0044710|GO:0046914|GO:0020037|GO:0046906|GO:0097159|GO:0016705|GO:0044699|GO:0043167|GO:0003824|GO:0003674|GO:0005488|GO:0008152|GO:0008150|GO:0005506|GO:0046872|GO:1901363|GO:0055114|GO:0016491
c46018_g1	c46018_g1_i4	IPR016140	Bifunctional inhibitor/plant lipid transfer protein/seed storage helical domain
c46033_g1	c46033_g1_i1	IPR005828	General substrate transporter	GO:0044699|GO:0009987|GO:0008150|GO:0005215|GO:0016021|GO:0006810|GO:0044763|GO:0044765|GO:0051179|GO:0005575|GO:0022857|GO:0003674|GO:1902578|GO:0044425|GO:0051234|GO:0055085|GO:0031224
c46073_g1	c46073_g1_i1
c46073_g3	c46073_g3_i1	--
c46094_g1	c46094_g1_i2	--
c46104_g1	c46104_g1_i1	IPR006043	Xanthine/uracil/vitamin C permease	GO:0006810|GO:0005215|GO:0016020|GO:0044763|GO:0051179|GO:0005575|GO:0044765|GO:0003674|GO:0044699|GO:0008150|GO:0009987|GO:0051234|GO:0055085|GO:1902578
c46105_g1	c46105_g1_i1	IPR005333	Transcription factor, TCP
c46120_g1	c46120_g1_i1	IPR005476	Transketolase, C-terminal	GO:0008150|GO:0003824|GO:0003674|GO:0008152
c46120_g1	c46120_g1_i11	IPR005476	Transketolase, C-terminal	GO:0008150|GO:0003824|GO:0003674|GO:0008152
c46127_g1	c46127_g1_i1	IPR001005	SANT/Myb domain	GO:0044877|GO:0003682|GO:0003674|GO:0005488
c46137_g2	c46137_g2_i3	--
c46169_g1	c46169_g1_i1	IPR001128	Cytochrome P450	GO:0043169|GO:0044710|GO:0046914|GO:0020037|GO:0046906|GO:0097159|GO:0016705|GO:0044699|GO:0043167|GO:0003824|GO:0003674|GO:0005488|GO:0008152|GO:0008150|GO:0005506|GO:0046872|GO:1901363|GO:0055114|GO:0016491
c46188_g2	c46188_g2_i1	IPR013320	Concanavalin A-like lectin/glucanase domain
c46248_g1	c46248_g1_i2	--
c46283_g1	c46283_g1_i1
c46283_g1	c46283_g1_i2
c46298_g1	c46298_g1_i1	IPR002068	Alpha crystallin/Hsp20 domain
c46298_g2	c46298_g2_i1	IPR002068	Alpha crystallin/Hsp20 domain
c46298_g2	c46298_g2_i2	IPR002068	Alpha crystallin/Hsp20 domain
c46298_g2	c46298_g2_i3	IPR008978	HSP20-like chaperone
c46303_g2	c46303_g2_i2	IPR004294	Carotenoid oxygenase
c46305_g1	c46305_g1_i1	IPR006502	Protein of unknown function DUF506, plant
c46342_g4	c46342_g4_i3	--
c46390_g2	c46390_g2_i1	--
c46402_g1	c46402_g1_i1	IPR011050	Pectin lyase fold/virulence factor
c46421_g1	c46421_g1_i1	IPR008978	HSP20-like chaperone
c46425_g1	c46425_g1_i1	IPR001128	Cytochrome P450	GO:0043169|GO:0044710|GO:0046914|GO:0020037|GO:0046906|GO:0097159|GO:0016705|GO:0044699|GO:0043167|GO:0003824|GO:0003674|GO:0005488|GO:0008152|GO:0008150|GO:0005506|GO:0046872|GO:1901363|GO:0055114|GO:0016491
c46431_g1	c46431_g1_i1	IPR008972	Cupredoxin
c46460_g1	c46460_g1_i1	IPR004140	Exocyst complex protein Exo70	GO:0032940|GO:0044699|GO:0000145|GO:0006887|GO:0006810|GO:0009987|GO:0044765|GO:0044763|GO:0051649|GO:0051234|GO:0051179|GO:1902578|GO:0043234|GO:0046903|GO:0032991|GO:0016192|GO:0044464|GO:0005575|GO:0044444|GO:0044424|GO:0008150|GO:0044448
c46470_g1	c46470_g1_i1	IPR005123	Oxoglutarate/iron-dependent dioxygenase	GO:0044710|GO:0051213|GO:0016706|GO:0016705|GO:0003824|GO:0003674|GO:0044699|GO:0008152|GO:0008150|GO:0055114|GO:0016491
c46476_g1	c46476_g1_i7	--
c46512_g1	c46512_g1_i1	IPR003663	Sugar/inositol transporter	GO:0022891|GO:0044699|GO:0022892|GO:0005215|GO:0016020|GO:0044765|GO:0051179|GO:0005575|GO:0022857|GO:0003674|GO:0008150|GO:0006810|GO:0044763|GO:0009987|GO:0051234|GO:0055085|GO:1902578
c46512_g1	c46512_g1_i2	IPR005828	General substrate transporter	GO:0044699|GO:0009987|GO:0008150|GO:0005215|GO:0016021|GO:0006810|GO:0044763|GO:0044765|GO:0051179|GO:0005575|GO:0022857|GO:0003674|GO:1902578|GO:0044425|GO:0051234|GO:0055085|GO:0031224
c46512_g1	c46512_g1_i3	IPR003663	Sugar/inositol transporter	GO:0022891|GO:0044699|GO:0022892|GO:0005215|GO:0016020|GO:0044765|GO:0051179|GO:0005575|GO:0022857|GO:0003674|GO:0008150|GO:0006810|GO:0044763|GO:0009987|GO:0051234|GO:0055085|GO:1902578
c46512_g2	c46512_g2_i3	--
c46512_g3	c46512_g3_i1	IPR005828	General substrate transporter	GO:0044699|GO:0009987|GO:0008150|GO:0005215|GO:0016021|GO:0006810|GO:0044763|GO:0044765|GO:0051179|GO:0005575|GO:0022857|GO:0003674|GO:1902578|GO:0044425|GO:0051234|GO:0055085|GO:0031224
c46538_g1	c46538_g1_i1	IPR013863	Vacuolar import/degradation, Vid27-related
c46548_g1	c46548_g1_i2	IPR001128	Cytochrome P450	GO:0043169|GO:0044710|GO:0046914|GO:0020037|GO:0046906|GO:0097159|GO:0016705|GO:0044699|GO:0043167|GO:0003824|GO:0003674|GO:0005488|GO:0008152|GO:0008150|GO:0005506|GO:0046872|GO:1901363|GO:0055114|GO:0016491
c46548_g1	c46548_g1_i3	IPR001128	Cytochrome P450	GO:0043169|GO:0044710|GO:0046914|GO:0020037|GO:0046906|GO:0097159|GO:0016705|GO:0044699|GO:0043167|GO:0003824|GO:0003674|GO:0005488|GO:0008152|GO:0008150|GO:0005506|GO:0046872|GO:1901363|GO:0055114|GO:0016491
c46550_g2	c46550_g2_i1	--
c46612_g2	c46612_g2_i2	--
c46620_g3	c46620_g3_i1	--
c46620_g3	c46620_g3_i3	--
c46643_g1	c46643_g1_i1	IPR001471	AP2/ERF domain	GO:0080090|GO:0019222|GO:0031326|GO:0031323|GO:0003674|GO:0001071|GO:0050789|GO:2000112|GO:0060255|GO:0065007|GO:0010468|GO:0019219|GO:0009889|GO:1903506|GO:0050794|GO:0008150|GO:0051171|GO:2001141|GO:0003700|GO:0051252|GO:0006355|GO:0010556
c46648_g1	c46648_g1_i2	IPR003609	Apple-like
c46650_g1	c46650_g1_i1	IPR002401	Cytochrome P450, E-class, group I	GO:0043169|GO:0044710|GO:0046914|GO:0020037|GO:0046906|GO:0097159|GO:0016705|GO:0044699|GO:0043167|GO:0003824|GO:0003674|GO:0005488|GO:0008152|GO:0008150|GO:0005506|GO:0046872|GO:1901363|GO:0055114|GO:0016491
c46659_g1	c46659_g1_i1	IPR029041	FAD-linked oxidoreductase-like
c46662_g1	c46662_g1_i1	--
c46662_g2	c46662_g2_i2	--
c46665_g1	c46665_g1_i4	IPR011600	Peptidase C14, caspase domain	GO:0071704|GO:0016787|GO:0004175|GO:0044238|GO:0019538|GO:0004197|GO:0043170|GO:0008150|GO:0003824|GO:0070011|GO:0003674|GO:0008152|GO:0006508|GO:0008233|GO:0008234
c46668_g1	c46668_g1_i1	IPR002119	Histone H2A	GO:0003677|GO:0044815|GO:0043229|GO:0003674|GO:0005488|GO:0003676|GO:0000786|GO:0043227|GO:0043226|GO:0044446|GO:0005634|GO:1901363|GO:0043234|GO:0032991|GO:0043231|GO:0032993|GO:0097159|GO:0044464|GO:0005575|GO:0044424|GO:0044427|GO:0044422
c46672_g1	c46672_g1_i2	--
c46674_g1	c46674_g1_i1	IPR015797	NUDIX hydrolase domain-like	GO:0016787|GO:0003674|GO:0003824
c46674_g1	c46674_g1_i4	IPR015797	NUDIX hydrolase domain-like	GO:0016787|GO:0003674|GO:0003824
c46698_g1	c46698_g1_i1	--
c46715_g1	c46715_g1_i1	IPR004993	GH3 auxin-responsive promoter
c46717_g1	c46717_g1_i1	IPR001471	AP2/ERF domain	GO:0080090|GO:0019222|GO:0031326|GO:0031323|GO:0003674|GO:0001071|GO:0050789|GO:2000112|GO:0060255|GO:0065007|GO:0010468|GO:0019219|GO:0009889|GO:1903506|GO:0050794|GO:0008150|GO:0051171|GO:2001141|GO:0003700|GO:0051252|GO:0006355|GO:0010556
c46717_g1	c46717_g1_i2	IPR001471	AP2/ERF domain	GO:0080090|GO:0019222|GO:0031326|GO:0031323|GO:0003674|GO:0001071|GO:0050789|GO:2000112|GO:0060255|GO:0065007|GO:0010468|GO:0019219|GO:0009889|GO:1903506|GO:0050794|GO:0008150|GO:0051171|GO:2001141|GO:0003700|GO:0051252|GO:0006355|GO:0010556
c46725_g1	c46725_g1_i1	IPR003441	NAC domain	GO:0080090|GO:0019222|GO:0031326|GO:0031323|GO:0003674|GO:0005488|GO:0003676|GO:0003677|GO:0050789|GO:2000112|GO:1901363|GO:0060255|GO:0065007|GO:0010468|GO:0019219|GO:0009889|GO:1903506|GO:0050794|GO:0008150|GO:0051171|GO:2001141|GO:0097159|GO:0051252|GO:0006355|GO:0010556
c46725_g1	c46725_g1_i3	IPR003441	NAC domain	GO:0080090|GO:0019222|GO:0031326|GO:0031323|GO:0003674|GO:0005488|GO:0003676|GO:0003677|GO:0050789|GO:2000112|GO:1901363|GO:0060255|GO:0065007|GO:0010468|GO:0019219|GO:0009889|GO:1903506|GO:0050794|GO:0008150|GO:0051171|GO:2001141|GO:0097159|GO:0051252|GO:0006355|GO:0010556
c46740_g1	c46740_g1_i4
c46748_g1	c46748_g1_i1	IPR008928	Six-hairpin glycosidase-like	GO:0003824|GO:0003674
c46766_g1	c46766_g1_i1	--
c46768_g1	c46768_g1_i3	IPR006671	Cyclin, N-terminal
c46782_g1	c46782_g1_i2
c46796_g1	c46796_g1_i1	IPR012418	CAP160
c46845_g1	c46845_g1_i1	IPR013057	Amino acid transporter, transmembrane
c46845_g1	c46845_g1_i2	IPR013057	Amino acid transporter, transmembrane
c46864_g1	c46864_g1_i3	--
c46864_g2	c46864_g2_i2	--
c46879_g1	c46879_g1_i1	IPR020864	Membrane attack complex component/perforin (MACPF) domain
c46879_g1	c46879_g1_i2	IPR020864	Membrane attack complex component/perforin (MACPF) domain
c46885_g1	c46885_g1_i1	IPR021319	Protein of unknown function DUF2921
c46894_g1	c46894_g1_i2	--
c46894_g2	c46894_g2_i1	--
c46915_g2	c46915_g2_i1	IPR015300	DNA-binding pseudobarrel domain
c46947_g2	c46947_g2_i1	IPR003851	Zinc finger, Dof-type	GO:0080090|GO:0019222|GO:0031326|GO:0031323|GO:0003674|GO:0005488|GO:0003676|GO:0003677|GO:0050789|GO:2000112|GO:1901363|GO:0060255|GO:0065007|GO:0010468|GO:0019219|GO:0009889|GO:1903506|GO:0050794|GO:0008150|GO:0051171|GO:2001141|GO:0097159|GO:0051252|GO:0006355|GO:0010556
c46947_g2	c46947_g2_i2	IPR003851	Zinc finger, Dof-type	GO:0080090|GO:0019222|GO:0031326|GO:0031323|GO:0003674|GO:0005488|GO:0003676|GO:0003677|GO:0050789|GO:2000112|GO:1901363|GO:0060255|GO:0065007|GO:0010468|GO:0019219|GO:0009889|GO:1903506|GO:0050794|GO:0008150|GO:0051171|GO:2001141|GO:0097159|GO:0051252|GO:0006355|GO:0010556
c46948_g5	c46948_g5_i1	--
c46976_g1	c46976_g1_i1	IPR001245	Serine-threonine/tyrosine-protein kinase catalytic domain	GO:0016310|GO:0003674|GO:0044267|GO:0044260|GO:0071704|GO:0016740|GO:0004672|GO:0006468|GO:0016301|GO:0009987|GO:0006464|GO:0003824|GO:0043412|GO:0036211|GO:0008150|GO:0008152|GO:0044238|GO:0016773|GO:0016772|GO:0044237|GO:0043170|GO:0019538|GO:0006796|GO:0006793
c46981_g1	c46981_g1_i1	IPR001509	NAD-dependent epimerase/dehydratase, N-terminal domain	GO:0048037|GO:0003824|GO:0003674|GO:0005488|GO:0050662
c46989_g1	c46989_g1_i1	IPR000845	Nucleoside phosphorylase domain	GO:0034641|GO:0006807|GO:0003674|GO:0044281|GO:1901360|GO:0006139|GO:0044710|GO:0071704|GO:0044699|GO:0009987|GO:0006725|GO:0003824|GO:0008150|GO:0009116|GO:0008152|GO:0055086|GO:0046483|GO:0044238|GO:1901564|GO:1901135|GO:0044237|GO:1901657|GO:0044763
c46989_g1	c46989_g1_i3	IPR000845	Nucleoside phosphorylase domain	GO:0034641|GO:0006807|GO:0003674|GO:0044281|GO:1901360|GO:0006139|GO:0044710|GO:0071704|GO:0044699|GO:0009987|GO:0006725|GO:0003824|GO:0008150|GO:0009116|GO:0008152|GO:0055086|GO:0046483|GO:0044238|GO:1901564|GO:1901135|GO:0044237|GO:1901657|GO:0044763
c47018_g1	c47018_g1_i1	--
c47029_g1	c47029_g1_i1	--
c47047_g1	c47047_g1_i2	--
c47047_g1	c47047_g1_i3	--
c47047_g1	c47047_g1_i5	--
c47075_g1	c47075_g1_i1	IPR000719	Protein kinase domain	GO:0035639|GO:0016310|GO:0003674|GO:0005488|GO:0000166|GO:1901363|GO:1901265|GO:0001882|GO:0043168|GO:0044267|GO:0044260|GO:0032549|GO:0043167|GO:0071704|GO:0016740|GO:0001883|GO:0004672|GO:0017076|GO:0005524|GO:0006468|GO:0009987|GO:0006793|GO:0016301|GO:0006464|GO:0036094|GO:0003824|GO:0043412|GO:0036211|GO:0008150|GO:0008152|GO:0044238|GO:0030554|GO:0016773|GO:0016772|GO:0044237|GO:0043170|GO:…
c47100_g1	c47100_g1_i1	IPR003388	Reticulon
c47118_g1	c47118_g1_i5
c47118_g1	c47118_g1_i6
c47125_g1	c47125_g1_i10
c47125_g1	c47125_g1_i2	IPR002123	Phospholipid/glycerol acyltransferase	GO:0003674|GO:0003824|GO:0016740|GO:0008150|GO:0008152|GO:0016746
c47125_g1	c47125_g1_i3	IPR002123	Phospholipid/glycerol acyltransferase	GO:0003674|GO:0003824|GO:0016740|GO:0008150|GO:0008152|GO:0016746
c4714_g1	c4714_g1_i1	--
c47192_g1	c47192_g1_i1	IPR016161	Aldehyde/histidinol dehydrogenase	GO:0044710|GO:0003824|GO:0003674|GO:0044699|GO:0008152|GO:0008150|GO:0055114|GO:0016491
c47206_g1	c47206_g1_i1	--
c47221_g1	c47221_g1_i1	IPR004827	Basic-leucine zipper domain	GO:0080090|GO:0019222|GO:0031326|GO:0031323|GO:0003674|GO:0001071|GO:0003676|GO:0003677|GO:0050789|GO:0043565|GO:2000112|GO:1901363|GO:0060255|GO:0065007|GO:0010468|GO:0019219|GO:0009889|GO:1903506|GO:0050794|GO:0008150|GO:0051171|GO:2001141|GO:0003700|GO:0097159|GO:0051252|GO:0006355|GO:0010556|GO:0005488
c47221_g1	c47221_g1_i2	IPR004827	Basic-leucine zipper domain	GO:0080090|GO:0019222|GO:0031326|GO:0031323|GO:0003674|GO:0001071|GO:0003676|GO:0003677|GO:0050789|GO:0043565|GO:2000112|GO:1901363|GO:0060255|GO:0065007|GO:0010468|GO:0019219|GO:0009889|GO:1903506|GO:0050794|GO:0008150|GO:0051171|GO:2001141|GO:0003700|GO:0097159|GO:0051252|GO:0006355|GO:0010556|GO:0005488
c47221_g1	c47221_g1_i3	IPR025422	Transcription factor TGA like domain	GO:0032774|GO:0006139|GO:0090304|GO:0044249|GO:0034641|GO:0006807|GO:0003674|GO:0005488|GO:0034645|GO:0003677|GO:1901362|GO:1901363|GO:1901360|GO:0043565|GO:0044260|GO:0071704|GO:0097659|GO:0003676|GO:0018130|GO:1901576|GO:0009987|GO:0006725|GO:0009058|GO:0009059|GO:0008150|GO:0008152|GO:0034654|GO:0046483|GO:0016070|GO:0044238|GO:0044271|GO:0097159|GO:0044237|GO:0043170|GO:0006351|GO:0019438
c47221_g1	c47221_g1_i4	IPR004827	Basic-leucine zipper domain	GO:0080090|GO:0019222|GO:0031326|GO:0031323|GO:0003674|GO:0001071|GO:0003676|GO:0003677|GO:0050789|GO:0043565|GO:2000112|GO:1901363|GO:0060255|GO:0065007|GO:0010468|GO:0019219|GO:0009889|GO:1903506|GO:0050794|GO:0008150|GO:0051171|GO:2001141|GO:0003700|GO:0097159|GO:0051252|GO:0006355|GO:0010556|GO:0005488
c47221_g1	c47221_g1_i5	IPR025422	Transcription factor TGA like domain	GO:0032774|GO:0006139|GO:0090304|GO:0044249|GO:0034641|GO:0006807|GO:0003674|GO:0005488|GO:0034645|GO:0003677|GO:1901362|GO:1901363|GO:1901360|GO:0043565|GO:0044260|GO:0071704|GO:0097659|GO:0003676|GO:0018130|GO:1901576|GO:0009987|GO:0006725|GO:0009058|GO:0009059|GO:0008150|GO:0008152|GO:0034654|GO:0046483|GO:0016070|GO:0044238|GO:0044271|GO:0097159|GO:0044237|GO:0043170|GO:0006351|GO:0019438
c47221_g1	c47221_g1_i6	IPR004827	Basic-leucine zipper domain	GO:0080090|GO:0019222|GO:0031326|GO:0031323|GO:0003674|GO:0001071|GO:0003676|GO:0003677|GO:0050789|GO:0043565|GO:2000112|GO:1901363|GO:0060255|GO:0065007|GO:0010468|GO:0019219|GO:0009889|GO:1903506|GO:0050794|GO:0008150|GO:0051171|GO:2001141|GO:0003700|GO:0097159|GO:0051252|GO:0006355|GO:0010556|GO:0005488
c47241_g1	c47241_g1_i2	IPR005123	Oxoglutarate/iron-dependent dioxygenase	GO:0044710|GO:0051213|GO:0016706|GO:0016705|GO:0003824|GO:0003674|GO:0044699|GO:0008152|GO:0008150|GO:0055114|GO:0016491
c47262_g1	c47262_g1_i1	IPR000073	Alpha/beta hydrolase fold-1
c47278_g1	c47278_g1_i1
c47327_g1	c47327_g1_i1	IPR022742	Putative lysophospholipase
c47327_g1	c47327_g1_i4	IPR029058	Alpha/Beta hydrolase fold
c47327_g1	c47327_g1_i6	IPR022742	Putative lysophospholipase
c47372_g1	c47372_g1_i3	--
c47373_g4	c47373_g4_i1	--
c47394_g2	c47394_g2_i2	--
c47394_g2	c47394_g2_i4	--
c47394_g2	c47394_g2_i5	--
c47394_g3	c47394_g3_i1	--
c47424_g1	c47424_g1_i5	--
c47424_g1	c47424_g1_i7	--
c47424_g1	c47424_g1_i9	--
c47442_g1	c47442_g1_i1	IPR002401	Cytochrome P450, E-class, group I	GO:0043169|GO:0044710|GO:0046914|GO:0020037|GO:0046906|GO:0097159|GO:0016705|GO:0044699|GO:0043167|GO:0003824|GO:0003674|GO:0005488|GO:0008152|GO:0008150|GO:0005506|GO:0046872|GO:1901363|GO:0055114|GO:0016491
c47515_g1	c47515_g1_i1	--
c47515_g1	c47515_g1_i2	IPR004298	Nicotianamine synthase	GO:0019752|GO:0016053|GO:0044249|GO:0034641|GO:0006807|GO:0003674|GO:0044281|GO:0044283|GO:0072351|GO:0072350|GO:1901362|GO:0072330|GO:1901360|GO:1901576|GO:0044710|GO:0044711|GO:0016765|GO:0042401|GO:0071704|GO:0016740|GO:0044699|GO:0018130|GO:0009308|GO:0009309|GO:0009987|GO:0032787|GO:0003824|GO:0030410|GO:0044763|GO:0030417|GO:0008152|GO:0043436|GO:0044271|GO:0030418|GO:0046483|GO:1901564|GO:…
c47515_g1	c47515_g1_i3	IPR029063	S-adenosyl-L-methionine-dependent methyltransferase
c47515_g1	c47515_g1_i4	IPR029063	S-adenosyl-L-methionine-dependent methyltransferase
c47515_g1	c47515_g1_i5	IPR004298	Nicotianamine synthase	GO:0019752|GO:0016053|GO:0044249|GO:0034641|GO:0006807|GO:0003674|GO:0044281|GO:0044283|GO:0072351|GO:0072350|GO:1901362|GO:0072330|GO:1901360|GO:1901576|GO:0044710|GO:0044711|GO:0016765|GO:0042401|GO:0071704|GO:0016740|GO:0044699|GO:0018130|GO:0009308|GO:0009309|GO:0009987|GO:0032787|GO:0003824|GO:0030410|GO:0044763|GO:0030417|GO:0008152|GO:0043436|GO:0044271|GO:0030418|GO:0046483|GO:1901564|GO:…
c47517_g2	c47517_g2_i1	--
c47517_g4	c47517_g4_i3	IPR018499	Tetraspanin/Peripherin	GO:0005575|GO:0044425|GO:0016021|GO:0031224
c47517_g4	c47517_g4_i4	IPR018499	Tetraspanin/Peripherin	GO:0005575|GO:0044425|GO:0016021|GO:0031224
c47525_g1	c47525_g1_i4	IPR001841	Zinc finger, RING-type	GO:0043169|GO:0046914|GO:0043167|GO:0003674|GO:0008270|GO:0005515|GO:0046872|GO:0005488
c47585_g1	c47585_g1_i1	IPR002129	Pyridoxal phosphate-dependent decarboxylase	GO:0005488|GO:0019752|GO:0003674|GO:0030170|GO:1901363|GO:0044699|GO:0043168|GO:0044710|GO:0016829|GO:0043167|GO:0071704|GO:0009987|GO:0003824|GO:0048037|GO:0008152|GO:0043436|GO:0006082|GO:0097159|GO:0016830|GO:0016831|GO:0044237|GO:0044763|GO:0008150|GO:0044281
c47650_g1	c47650_g1_i1	--
c47717_g1	c47717_g1_i2	IPR003657	DNA-binding WRKY	GO:0080090|GO:0019222|GO:0031326|GO:0031323|GO:0003674|GO:0001071|GO:0003676|GO:0003677|GO:0050789|GO:0043565|GO:2000112|GO:1901363|GO:0060255|GO:0065007|GO:0010468|GO:0019219|GO:0009889|GO:1903506|GO:0050794|GO:0008150|GO:0051171|GO:2001141|GO:0003700|GO:0097159|GO:0051252|GO:0006355|GO:0010556|GO:0005488
c47717_g1	c47717_g1_i3	IPR003657	DNA-binding WRKY	GO:0080090|GO:0019222|GO:0031326|GO:0031323|GO:0003674|GO:0001071|GO:0003676|GO:0003677|GO:0050789|GO:0043565|GO:2000112|GO:1901363|GO:0060255|GO:0065007|GO:0010468|GO:0019219|GO:0009889|GO:1903506|GO:0050794|GO:0008150|GO:0051171|GO:2001141|GO:0003700|GO:0097159|GO:0051252|GO:0006355|GO:0010556|GO:0005488
c47727_g1	c47727_g1_i3	IPR016166	FAD-binding, type 2	GO:0043168|GO:0050662|GO:0044710|GO:0050660|GO:0016614|GO:0044699|GO:0008150|GO:0097159|GO:1901265|GO:0000166|GO:0036094|GO:0003824|GO:0003674|GO:0005488|GO:0008152|GO:0048037|GO:0043167|GO:1901363|GO:0055114|GO:0016491
c47755_g1	c47755_g1_i1	IPR002290	Serine/threonine/dual specificity protein kinase, catalytic domain	GO:0035639|GO:0016310|GO:0003674|GO:0005488|GO:0000166|GO:1901363|GO:1901265|GO:0001882|GO:0043168|GO:0044267|GO:0044260|GO:0032549|GO:0043167|GO:0071704|GO:0016740|GO:0001883|GO:0004672|GO:0017076|GO:0005524|GO:0006468|GO:0009987|GO:0006793|GO:0016301|GO:0006464|GO:0036094|GO:0003824|GO:0043412|GO:0036211|GO:0008150|GO:0008152|GO:0044238|GO:0030554|GO:0016773|GO:0016772|GO:0044237|GO:0043170|GO:…
c47826_g1	c47826_g1_i3	IPR002283	Isopenicillin N synthase	GO:0043169|GO:0044710|GO:0046914|GO:0044699|GO:0043167|GO:0003824|GO:0003674|GO:0005488|GO:0008152|GO:0008150|GO:0005506|GO:0046872|GO:0055114|GO:0016491
c47837_g1	c47837_g1_i5	IPR000232	Heat shock factor (HSF)-type, DNA-binding	GO:0080090|GO:0019222|GO:0031326|GO:0031323|GO:0043229|GO:0003674|GO:0001071|GO:0003676|GO:0003677|GO:0043227|GO:0043226|GO:0043565|GO:0005634|GO:2000112|GO:0050789|GO:0019219|GO:0065007|GO:0010468|GO:0060255|GO:0009889|GO:1903506|GO:0050794|GO:0008150|GO:0051171|GO:2001141|GO:0043231|GO:0003700|GO:0097159|GO:0051252|GO:0044464|GO:0005575|GO:0006355|GO:0010556|GO:0044424|GO:1901363|GO:0005488
c47850_g1	c47850_g1_i1	--
c47850_g1	c47850_g1_i3	--
c47854_g2	c47854_g2_i1	--
c47927_g1	c47927_g1_i1	IPR002227	Tyrosinase copper-binding domain	GO:0003824|GO:0003674|GO:0008150|GO:0008152|GO:0016491
c47927_g1	c47927_g1_i2	IPR022740	Polyphenol oxidase, C-terminal	GO:0044710|GO:0008152|GO:0003824|GO:0003674|GO:0044699|GO:0004097|GO:0008150|GO:0016679|GO:0016682|GO:0055114|GO:0016491
c47927_g1	c47927_g1_i3	IPR002227	Tyrosinase copper-binding domain	GO:0003824|GO:0003674|GO:0008150|GO:0008152|GO:0016491
c47927_g2	c47927_g2_i1	IPR022739	Polyphenol oxidase, central domain	GO:0044710|GO:0008152|GO:0003824|GO:0003674|GO:0044699|GO:0004097|GO:0008150|GO:0016679|GO:0016682|GO:0055114|GO:0016491
c47932_g1	c47932_g1_i1	IPR004333	Transcription factor, SBP-box	GO:0043231|GO:0097159|GO:0005634|GO:0044464|GO:0043226|GO:0005575|GO:0043229|GO:0003674|GO:0005488|GO:0003676|GO:0003677|GO:0044424|GO:0043227|GO:1901363
c47932_g1	c47932_g1_i2	IPR004333	Transcription factor, SBP-box	GO:0043231|GO:0097159|GO:0005634|GO:0044464|GO:0043226|GO:0005575|GO:0043229|GO:0003674|GO:0005488|GO:0003676|GO:0003677|GO:0044424|GO:0043227|GO:1901363
c47937_g1	c47937_g1_i2	IPR000109	Proton-dependent oligopeptide transporter family	GO:0006810|GO:0005215|GO:0016020|GO:0005575|GO:0008150|GO:0003674|GO:0051234|GO:0051179
c47943_g1	c47943_g1_i2	IPR002068	Alpha crystallin/Hsp20 domain
c47981_g1	c47981_g1_i2	IPR010341	Protein of unknown function DUF936, plant
c47987_g1	c47987_g1_i1	IPR000771	Ketose-bisphosphate aldolase, class-II	GO:0044238|GO:0005975|GO:0046914|GO:0043169|GO:0003824|GO:0016830|GO:0016832|GO:0043167|GO:0071704|GO:0008150|GO:0008270|GO:0008152|GO:0003674|GO:0046872|GO:0016829|GO:0005488
c47996_g1	c47996_g1_i1	IPR026992	Non-haem dioxygenase N-terminal domain
c48051_g1	c48051_g1_i1	--
c48090_g1	c48090_g1_i1	--
c48112_g1	c48112_g1_i1	IPR015424	Pyridoxal phosphate-dependent transferase
c48189_g2	c48189_g2_i3	IPR000357	HEAT	GO:0003674|GO:0005488|GO:0005515
c48191_g1	c48191_g1_i1	IPR008949	Isoprenoid synthase domain
c48191_g1	c48191_g1_i2	IPR008949	Isoprenoid synthase domain
c48211_g1	c48211_g1_i1	--
c48261_g1	c48261_g1_i1	IPR003657	DNA-binding WRKY	GO:0080090|GO:0019222|GO:0031326|GO:0031323|GO:0003674|GO:0001071|GO:0003676|GO:0003677|GO:0050789|GO:0043565|GO:2000112|GO:1901363|GO:0060255|GO:0065007|GO:0010468|GO:0019219|GO:0009889|GO:1903506|GO:0050794|GO:0008150|GO:0051171|GO:2001141|GO:0003700|GO:0097159|GO:0051252|GO:0006355|GO:0010556|GO:0005488
c48261_g1	c48261_g1_i2	IPR003657	DNA-binding WRKY	GO:0080090|GO:0019222|GO:0031326|GO:0031323|GO:0003674|GO:0001071|GO:0003676|GO:0003677|GO:0050789|GO:0043565|GO:2000112|GO:1901363|GO:0060255|GO:0065007|GO:0010468|GO:0019219|GO:0009889|GO:1903506|GO:0050794|GO:0008150|GO:0051171|GO:2001141|GO:0003700|GO:0097159|GO:0051252|GO:0006355|GO:0010556|GO:0005488
c48261_g1	c48261_g1_i3	IPR003657	DNA-binding WRKY	GO:0080090|GO:0019222|GO:0031326|GO:0031323|GO:0003674|GO:0001071|GO:0003676|GO:0003677|GO:0050789|GO:0043565|GO:2000112|GO:1901363|GO:0060255|GO:0065007|GO:0010468|GO:0019219|GO:0009889|GO:1903506|GO:0050794|GO:0008150|GO:0051171|GO:2001141|GO:0003700|GO:0097159|GO:0051252|GO:0006355|GO:0010556|GO:0005488
c48261_g1	c48261_g1_i4	IPR003657	DNA-binding WRKY	GO:0080090|GO:0019222|GO:0031326|GO:0031323|GO:0003674|GO:0001071|GO:0003676|GO:0003677|GO:0050789|GO:0043565|GO:2000112|GO:1901363|GO:0060255|GO:0065007|GO:0010468|GO:0019219|GO:0009889|GO:1903506|GO:0050794|GO:0008150|GO:0051171|GO:2001141|GO:0003700|GO:0097159|GO:0051252|GO:0006355|GO:0010556|GO:0005488
c48264_g1	c48264_g1_i1	IPR019557	Aminotransferase-like, plant mobile domain
c48273_g1	c48273_g1_i1	IPR001752	Kinesin motor domain	GO:0035639|GO:0044699|GO:0006928|GO:0003674|GO:0005488|GO:0000166|GO:1901363|GO:1901265|GO:0001882|GO:0043168|GO:0043167|GO:0001883|GO:0032549|GO:0032403|GO:0017076|GO:0003774|GO:0003777|GO:0016787|GO:0015631|GO:0008017|GO:0009987|GO:0017111|GO:0036094|GO:0003824|GO:0008150|GO:0016818|GO:0007017|GO:0030554|GO:0097367|GO:0097159|GO:0008092|GO:0007018|GO:0016817|GO:0016462|GO:0044877|GO:0032559|GO:…
c48295_g1	c48295_g1_i1	IPR001096	Peptidase C13, legumain	GO:0071704|GO:0016787|GO:0004175|GO:0044238|GO:0019538|GO:0004197|GO:0043170|GO:0008150|GO:0003824|GO:0070011|GO:0003674|GO:0008152|GO:0006508|GO:0008233|GO:0008234
c48311_g1	c48311_g1_i1	IPR024324	Condensin complex, subunit 1, N-terminal
c48382_g1	c48382_g1_i1	IPR007886	Alanine dehydrogenase/pyridine nucleotide transhydrogenase, N-terminal
c48382_g1	c48382_g1_i6
c48382_g2	c48382_g2_i1	--
c48383_g1	c48383_g1_i4	--
c48424_g1	c48424_g1_i2	IPR009071	High mobility group box domain
c48493_g1	c48493_g1_i1	--
c48515_g3	c48515_g3_i1	--
c48539_g1	c48539_g1_i1	--
c48539_g1	c48539_g1_i3	--
c48542_g1	c48542_g1_i1	--
c48542_g1	c48542_g1_i2	--
c48559_g2	c48559_g2_i1	IPR003106	Leucine zipper, homeobox-associated	GO:0080090|GO:0019222|GO:0031326|GO:0031323|GO:0043229|GO:0003674|GO:0001071|GO:0003676|GO:0003677|GO:0043227|GO:0043226|GO:0043565|GO:0005634|GO:2000112|GO:0050789|GO:0019219|GO:0065007|GO:0010468|GO:0060255|GO:0009889|GO:1903506|GO:0050794|GO:0008150|GO:0051171|GO:2001141|GO:0043231|GO:0003700|GO:0097159|GO:0051252|GO:0044464|GO:0005575|GO:0006355|GO:0010556|GO:0044424|GO:1901363|GO:0005488
c48593_g1	c48593_g1_i2	--
c48616_g1	c48616_g1_i1	IPR002109	Glutaredoxin	GO:0019725|GO:0065008|GO:0015036|GO:0009987|GO:0050794|GO:0042592|GO:0003824|GO:0065007|GO:0003674|GO:0008150|GO:0016667|GO:0044763|GO:0045454|GO:0009055|GO:0015035|GO:0050789|GO:0044699|GO:0016491
c48650_g1	c48650_g1_i1	IPR009743	Hs1pro-1, C-terminal
c48658_g1	c48658_g1_i2	--
c48658_g1	c48658_g1_i8	--
c48658_g1	c48658_g1_i9	--
c48717_g1	c48717_g1_i1	IPR003441	NAC domain	GO:0080090|GO:0019222|GO:0031326|GO:0031323|GO:0003674|GO:0005488|GO:0003676|GO:0003677|GO:0050789|GO:2000112|GO:1901363|GO:0060255|GO:0065007|GO:0010468|GO:0019219|GO:0009889|GO:1903506|GO:0050794|GO:0008150|GO:0051171|GO:2001141|GO:0097159|GO:0051252|GO:0006355|GO:0010556
c48717_g2	c48717_g2_i1	IPR003441	NAC domain	GO:0080090|GO:0019222|GO:0031326|GO:0031323|GO:0003674|GO:0005488|GO:0003676|GO:0003677|GO:0050789|GO:2000112|GO:1901363|GO:0060255|GO:0065007|GO:0010468|GO:0019219|GO:0009889|GO:1903506|GO:0050794|GO:0008150|GO:0051171|GO:2001141|GO:0097159|GO:0051252|GO:0006355|GO:0010556
c48772_g2	c48772_g2_i2	IPR004883	Lateral organ boundaries, LOB
c48781_g1	c48781_g1_i4	--
c48827_g1	c48827_g1_i1	IPR006766	Phosphate-induced protein 1
c48827_g2	c48827_g2_i2	IPR006766	Phosphate-induced protein 1
c48841_g5	c48841_g5_i3	--
c48926_g1	c48926_g1_i1	IPR011009	Protein kinase-like domain	GO:0016772|GO:0016740|GO:0003674|GO:0003824
c48926_g1	c48926_g1_i2	IPR011009	Protein kinase-like domain	GO:0016772|GO:0016740|GO:0003674|GO:0003824
c48974_g1	c48974_g1_i2	IPR002401	Cytochrome P450, E-class, group I	GO:0043169|GO:0044710|GO:0046914|GO:0020037|GO:0046906|GO:0097159|GO:0016705|GO:0044699|GO:0043167|GO:0003824|GO:0003674|GO:0005488|GO:0008152|GO:0008150|GO:0005506|GO:0046872|GO:1901363|GO:0055114|GO:0016491
c49021_g1	c49021_g1_i1
c49066_g1	c49066_g1_i10	--
c49066_g1	c49066_g1_i9	--
c49083_g1	c49083_g1_i1	IPR001680	WD40 repeat	GO:0003674|GO:0005488|GO:0005515
c49106_g1	c49106_g1_i1
c49120_g1	c49120_g1_i1	--
c49120_g2	c49120_g2_i2	--
c49120_g2	c49120_g2_i3	--
c49120_g2	c49120_g2_i4	--
c49126_g1	c49126_g1_i1	IPR002293	Amino acid/polyamine transporter I	GO:0005342|GO:0006865|GO:1903825|GO:0003674|GO:0044699|GO:0005575|GO:0008509|GO:0016020|GO:0005215|GO:0051179|GO:0071705|GO:0046943|GO:0071702|GO:0009987|GO:0015849|GO:0006811|GO:0006810|GO:0015711|GO:0034220|GO:0044765|GO:0044763|GO:0051234|GO:0055085|GO:1902578|GO:0046942|GO:0022891|GO:0022892|GO:0008514|GO:0003333|GO:0006820|GO:0015075|GO:0022857|GO:0098656|GO:0008150|GO:0015171
c49163_g2	c49163_g2_i3	--
c49168_g1	c49168_g1_i1	IPR001898	Sodium/sulphate symporter	GO:0005575|GO:0006810|GO:0009987|GO:0005215|GO:0006811|GO:0016020|GO:0044763|GO:0006814|GO:0008150|GO:0044765|GO:0003674|GO:0015672|GO:0006812|GO:1902578|GO:0030001|GO:0051179|GO:0051234|GO:0055085|GO:0044699
c49173_g2	c49173_g2_i2	IPR002290	Serine/threonine/dual specificity protein kinase, catalytic domain	GO:0035639|GO:0016310|GO:0003674|GO:0005488|GO:0000166|GO:1901363|GO:1901265|GO:0001882|GO:0043168|GO:0044267|GO:0044260|GO:0032549|GO:0043167|GO:0071704|GO:0016740|GO:0001883|GO:0004672|GO:0017076|GO:0005524|GO:0006468|GO:0009987|GO:0006793|GO:0016301|GO:0006464|GO:0036094|GO:0003824|GO:0043412|GO:0036211|GO:0008150|GO:0008152|GO:0044238|GO:0030554|GO:0016773|GO:0016772|GO:0044237|GO:0043170|GO:…
c49180_g1	c49180_g1_i4	IPR001789	Signal transduction response regulator, receiver domain	GO:0000160|GO:0050794|GO:0065007|GO:0007165|GO:0008150|GO:0035556|GO:0050789
c49268_g1	c49268_g1_i1	--
c49268_g2	c49268_g2_i1	--
c49268_g2	c49268_g2_i2	--
c49319_g1	c49319_g1_i1	IPR001017	Dehydrogenase, E1 component	GO:0016624|GO:0003824|GO:0016903|GO:0003674|GO:0008152|GO:0008150|GO:0016491
c49319_g1	c49319_g1_i2	IPR001017	Dehydrogenase, E1 component	GO:0016624|GO:0003824|GO:0016903|GO:0003674|GO:0008152|GO:0008150|GO:0016491
c49351_g1	c49351_g1_i1
c49353_g1	c49353_g1_i1	--
c49461_g1	c49461_g1_i1	IPR017853	Glycoside hydrolase superfamily
c49546_g1	c49546_g1_i4
c49605_g2	c49605_g2_i2	--
c49605_g2	c49605_g2_i3	--
c49605_g2	c49605_g2_i7	--
c49614_g2	c49614_g2_i1	IPR001005	SANT/Myb domain	GO:0044877|GO:0003682|GO:0003674|GO:0005488
c49629_g1	c49629_g1_i2	IPR004294	Carotenoid oxygenase
c49630_g1	c49630_g1_i1	IPR000109	Proton-dependent oligopeptide transporter family	GO:0006810|GO:0005215|GO:0016020|GO:0005575|GO:0008150|GO:0003674|GO:0051234|GO:0051179
c49644_g1	c49644_g1_i1	IPR006652	Kelch repeat type 1	GO:0003674|GO:0005488|GO:0005515
c49658_g1	c49658_g1_i1	--
c49658_g1	c49658_g1_i5
c49673_g1	c49673_g1_i1	IPR000209	Peptidase S8/S53 domain	GO:0071704|GO:0004252|GO:0004175|GO:0016787|GO:0019538|GO:0017171|GO:0043170|GO:0008150|GO:0003824|GO:0070011|GO:0003674|GO:0008152|GO:0006508|GO:0008233|GO:0044238|GO:0008236
c49687_g1	c49687_g1_i3	IPR020846	Major facilitator superfamily domain
c49716_g1	c49716_g1_i1	IPR025110	AMP-binding enzyme C-terminal domain
c49716_g1	c49716_g1_i2	IPR025110	AMP-binding enzyme C-terminal domain
c49716_g1	c49716_g1_i3	IPR000873	AMP-dependent synthetase/ligase	GO:0008150|GO:0003824|GO:0003674|GO:0008152
c49761_g1	c49761_g1_i2	IPR010341	Protein of unknown function DUF936, plant
c49776_g4	c49776_g4_i1	IPR020835	Catalase-like domain	GO:0044710|GO:0020037|GO:0046906|GO:0097159|GO:0044699|GO:0003674|GO:0005488|GO:0008152|GO:0008150|GO:1901363|GO:0055114
c49804_g1	c49804_g1_i1	IPR001752	Kinesin motor domain	GO:0035639|GO:0044699|GO:0006928|GO:0003674|GO:0005488|GO:0000166|GO:1901363|GO:1901265|GO:0001882|GO:0043168|GO:0043167|GO:0001883|GO:0032549|GO:0032403|GO:0017076|GO:0003774|GO:0003777|GO:0016787|GO:0015631|GO:0008017|GO:0009987|GO:0017111|GO:0036094|GO:0003824|GO:0008150|GO:0016818|GO:0007017|GO:0030554|GO:0097367|GO:0097159|GO:0008092|GO:0007018|GO:0016817|GO:0016462|GO:0044877|GO:0032559|GO:…
c49804_g1	c49804_g1_i3	IPR001752	Kinesin motor domain	GO:0035639|GO:0044699|GO:0006928|GO:0003674|GO:0005488|GO:0000166|GO:1901363|GO:1901265|GO:0001882|GO:0043168|GO:0043167|GO:0001883|GO:0032549|GO:0032403|GO:0017076|GO:0003774|GO:0003777|GO:0016787|GO:0015631|GO:0008017|GO:0009987|GO:0017111|GO:0036094|GO:0003824|GO:0008150|GO:0016818|GO:0007017|GO:0030554|GO:0097367|GO:0097159|GO:0008092|GO:0007018|GO:0016817|GO:0016462|GO:0044877|GO:0032559|GO:…
c49807_g1	c49807_g1_i2	IPR012946	X8 domain
c49810_g4	c49810_g4_i1	IPR001025	Bromo adjacent homology (BAH) domain	GO:0044877|GO:0003682|GO:0003674|GO:0005488
c49810_g4	c49810_g4_i2	IPR001525	C-5 cytosine methyltransferase	GO:0008168|GO:0016740|GO:0016741|GO:0003674|GO:0003824
c49819_g1	c49819_g1_i1	IPR001154	DNA topoisomerase II, eukaryotic-type	GO:0071103|GO:0003676|GO:0071704|GO:0035639|GO:0090304|GO:0034641|GO:0003916|GO:0003674|GO:0005488|GO:0016887|GO:0003677|GO:0043167|GO:1901363|GO:1901265|GO:0001882|GO:0043168|GO:0006139|GO:0044260|GO:0042623|GO:0071840|GO:0016043|GO:0003918|GO:0006265|GO:0001883|GO:0032549|GO:0017076|GO:0046483|GO:0005524|GO:0016787|GO:0044238|GO:0000166|GO:0009987|GO:0006725|GO:0017111|GO:0036094|GO:0003824|GO:…
c49897_g1	c49897_g1_i2
c49919_g1	c49919_g1_i1	IPR001962	Asparagine synthase	GO:0019752|GO:0044249|GO:0034641|GO:0006807|GO:0003674|GO:0016884|GO:0044283|GO:1901566|GO:0044699|GO:1901576|GO:0006529|GO:0006528|GO:0006520|GO:0071704|GO:1901605|GO:0004066|GO:0008652|GO:0009987|GO:0044710|GO:0044281|GO:0003824|GO:0009058|GO:0044711|GO:0008150|GO:0008152|GO:0043436|GO:0044271|GO:0016874|GO:0043604|GO:0044238|GO:1901564|GO:0043603|GO:0006082|GO:0016879|GO:0046394|GO:0044763|GO:…
c49935_g1	c49935_g1_i1	IPR029061	Thiamin diphosphate-binding fold
c50013_g1	c50013_g1_i1	IPR003854	Gibberellin regulated protein
c50133_g1	c50133_g1_i1	--
c50138_g1	c50138_g1_i1	IPR001752	Kinesin motor domain	GO:0035639|GO:0044699|GO:0006928|GO:0003674|GO:0005488|GO:0000166|GO:1901363|GO:1901265|GO:0001882|GO:0043168|GO:0043167|GO:0001883|GO:0032549|GO:0032403|GO:0017076|GO:0003774|GO:0003777|GO:0016787|GO:0015631|GO:0008017|GO:0009987|GO:0017111|GO:0036094|GO:0003824|GO:0008150|GO:0016818|GO:0007017|GO:0030554|GO:0097367|GO:0097159|GO:0008092|GO:0007018|GO:0016817|GO:0016462|GO:0044877|GO:0032559|GO:…
c50138_g1	c50138_g1_i2	IPR027417	P-loop containing nucleoside triphosphate hydrolase
c50169_g1	c50169_g1_i4	IPR029044	Nucleotide-diphospho-sugar transferases
c50186_g1	c50186_g1_i1	IPR000232	Heat shock factor (HSF)-type, DNA-binding	GO:0080090|GO:0019222|GO:0031326|GO:0031323|GO:0043229|GO:0003674|GO:0001071|GO:0003676|GO:0003677|GO:0043227|GO:0043226|GO:0043565|GO:0005634|GO:2000112|GO:0050789|GO:0019219|GO:0065007|GO:0010468|GO:0060255|GO:0009889|GO:1903506|GO:0050794|GO:0008150|GO:0051171|GO:2001141|GO:0043231|GO:0003700|GO:0097159|GO:0051252|GO:0044464|GO:0005575|GO:0006355|GO:0010556|GO:0044424|GO:1901363|GO:0005488
c50186_g1	c50186_g1_i2	IPR000232	Heat shock factor (HSF)-type, DNA-binding	GO:0080090|GO:0019222|GO:0031326|GO:0031323|GO:0043229|GO:0003674|GO:0001071|GO:0003676|GO:0003677|GO:0043227|GO:0043226|GO:0043565|GO:0005634|GO:2000112|GO:0050789|GO:0019219|GO:0065007|GO:0010468|GO:0060255|GO:0009889|GO:1903506|GO:0050794|GO:0008150|GO:0051171|GO:2001141|GO:0043231|GO:0003700|GO:0097159|GO:0051252|GO:0044464|GO:0005575|GO:0006355|GO:0010556|GO:0044424|GO:1901363|GO:0005488
c50186_g1	c50186_g1_i4	IPR000232	Heat shock factor (HSF)-type, DNA-binding	GO:0080090|GO:0019222|GO:0031326|GO:0031323|GO:0043229|GO:0003674|GO:0001071|GO:0003676|GO:0003677|GO:0043227|GO:0043226|GO:0043565|GO:0005634|GO:2000112|GO:0050789|GO:0019219|GO:0065007|GO:0010468|GO:0060255|GO:0009889|GO:1903506|GO:0050794|GO:0008150|GO:0051171|GO:2001141|GO:0043231|GO:0003700|GO:0097159|GO:0051252|GO:0044464|GO:0005575|GO:0006355|GO:0010556|GO:0044424|GO:1901363|GO:0005488
c50188_g1	c50188_g1_i1	IPR016039	Thiolase-like	GO:0008150|GO:0003824|GO:0003674|GO:0008152
c50212_g1	c50212_g1_i3	IPR001623	DnaJ domain
c50215_g1	c50215_g1_i1	--
c50230_g1	c50230_g1_i5	IPR029045	ClpP/crotonase-like domain
c50230_g1	c50230_g1_i6	IPR029045	ClpP/crotonase-like domain
c50251_g1	c50251_g1_i1	IPR003593	AAA+ ATPase domain
c50270_g2	c50270_g2_i3	--
c50270_g3	c50270_g3_i1	IPR005828	General substrate transporter	GO:0044699|GO:0009987|GO:0008150|GO:0005215|GO:0016021|GO:0006810|GO:0044763|GO:0044765|GO:0051179|GO:0005575|GO:0022857|GO:0003674|GO:1902578|GO:0044425|GO:0051234|GO:0055085|GO:0031224
c50270_g4	c50270_g4_i1	--
c50276_g1	c50276_g1_i1	IPR001179	Peptidyl-prolyl cis-trans isomerase, FKBP-type, domain	GO:0044267|GO:0006457|GO:0044260|GO:0044238|GO:0019538|GO:0009987|GO:0044237|GO:0043170|GO:0071704|GO:0008150|GO:0008152
c50276_g1	c50276_g1_i2
c50281_g1	c50281_g1_i8	--
c50301_g1	c50301_g1_i2	IPR006553	Leucine-rich repeat, cysteine-containing subtype
c50301_g1	c50301_g1_i3
c50301_g1	c50301_g1_i4
c50301_g1	c50301_g1_i5
c50307_g1	c50307_g1_i1	IPR000368	Sucrose synthase	GO:0044238|GO:0044710|GO:0044262|GO:0005984|GO:0009987|GO:0009311|GO:0005985|GO:0044237|GO:0071704|GO:0008150|GO:0008152|GO:0044723|GO:0044763|GO:0005975|GO:0044699
c50375_g1	c50375_g1_i1	IPR025977	Nuclear condensin complex subunit 3, C-terminal domain
c50396_g2	c50396_g2_i1	IPR001128	Cytochrome P450	GO:0043169|GO:0044710|GO:0046914|GO:0020037|GO:0046906|GO:0097159|GO:0016705|GO:0044699|GO:0043167|GO:0003824|GO:0003674|GO:0005488|GO:0008152|GO:0008150|GO:0005506|GO:0046872|GO:1901363|GO:0055114|GO:0016491
c50405_g1	c50405_g1_i1	--
c50452_g1	c50452_g1_i2	--
c50470_g1	c50470_g1_i1	IPR022087	Protein DA1 like
c50513_g2	c50513_g2_i1	--
c50617_g1	c50617_g1_i2	--
c50637_g1	c50637_g1_i1	IPR001764	Glycoside hydrolase, family 3, N-terminal	GO:0071704|GO:0016787|GO:0005975|GO:0044238|GO:0016798|GO:0003824|GO:0003674|GO:0008152|GO:0004553|GO:0008150
c50637_g1	c50637_g1_i2	IPR002772	Glycoside hydrolase family 3 C-terminal domain	GO:0071704|GO:0016787|GO:0005975|GO:0044238|GO:0016798|GO:0003824|GO:0003674|GO:0008152|GO:0004553|GO:0008150
c50673_g1	c50673_g1_i1	IPR004813	Oligopeptide transporter, OPT superfamily	GO:0006810|GO:0009987|GO:0051179|GO:0044765|GO:0044763|GO:0044699|GO:0008150|GO:0051234|GO:0055085|GO:1902578
c50704_g1	c50704_g1_i5	IPR013763	Cyclin-like
c50724_g1	c50724_g1_i1	--
c50733_g1	c50733_g1_i5	IPR001005	SANT/Myb domain	GO:0044877|GO:0003682|GO:0003674|GO:0005488
c50822_g1	c50822_g1_i3	--
c50826_g1	c50826_g1_i2	IPR013763	Cyclin-like
c50843_g1	c50843_g1_i2	IPR001715	Calponin homology domain	GO:0003674|GO:0005488|GO:0005515
c50843_g1	c50843_g1_i3	IPR004953	EB1, C-terminal	GO:0015631|GO:0008092|GO:0008017|GO:0044877|GO:0005488|GO:0005515|GO:0032403|GO:0003674
c50843_g1	c50843_g1_i4	IPR004953	EB1, C-terminal	GO:0015631|GO:0008092|GO:0008017|GO:0044877|GO:0005488|GO:0005515|GO:0032403|GO:0003674
c50857_g2	c50857_g2_i1	IPR004238	Late embryogenesis abundant protein, LEA-3
c50866_g1	c50866_g1_i1	IPR029058	Alpha/Beta hydrolase fold
c50873_g1	c50873_g1_i2	IPR001623	DnaJ domain
c50907_g1	c50907_g1_i1	IPR005202	Transcription factor GRAS
c51013_g1	c51013_g1_i2	IPR026057	PC-Esterase
c51041_g2	c51041_g2_i1	--
c51049_g1	c51049_g1_i1	IPR003851	Zinc finger, Dof-type	GO:0080090|GO:0019222|GO:0031326|GO:0031323|GO:0003674|GO:0005488|GO:0003676|GO:0003677|GO:0050789|GO:2000112|GO:1901363|GO:0060255|GO:0065007|GO:0010468|GO:0019219|GO:0009889|GO:1903506|GO:0050794|GO:0008150|GO:0051171|GO:2001141|GO:0097159|GO:0051252|GO:0006355|GO:0010556
c51085_g1	c51085_g1_i1	IPR001199	Cytochrome b5-like heme/steroid binding domain	GO:0020037|GO:0046906|GO:0097159|GO:0003674|GO:0005488|GO:1901363
c51087_g1	c51087_g1_i1
c51092_g1	c51092_g1_i1	IPR011009	Protein kinase-like domain	GO:0016772|GO:0016740|GO:0003674|GO:0003824
c51092_g1	c51092_g1_i3	IPR011009	Protein kinase-like domain	GO:0016772|GO:0016740|GO:0003674|GO:0003824
c51096_g2	c51096_g2_i1	--
c51097_g1	c51097_g1_i1	IPR002182	NB-ARC	GO:0043168|GO:0017076|GO:0030554|GO:0097367|GO:0097159|GO:0001883|GO:0043167|GO:0036094|GO:0001882|GO:0032550|GO:0003674|GO:0032553|GO:0043531|GO:0032549|GO:0032555|GO:0032559|GO:0000166|GO:1901363|GO:1901265|GO:0005488
c51107_g1	c51107_g1_i2	--
c51132_g1	c51132_g1_i1	IPR027417	P-loop containing nucleoside triphosphate hydrolase
c51136_g1	c51136_g1_i2	--
c51201_g1	c51201_g1_i1	IPR000719	Protein kinase domain	GO:0035639|GO:0016310|GO:0003674|GO:0005488|GO:0000166|GO:1901363|GO:1901265|GO:0001882|GO:0043168|GO:0044267|GO:0044260|GO:0032549|GO:0043167|GO:0071704|GO:0016740|GO:0001883|GO:0004672|GO:0017076|GO:0005524|GO:0006468|GO:0009987|GO:0006793|GO:0016301|GO:0006464|GO:0036094|GO:0003824|GO:0043412|GO:0036211|GO:0008150|GO:0008152|GO:0044238|GO:0030554|GO:0016773|GO:0016772|GO:0044237|GO:0043170|GO:…
c51201_g1	c51201_g1_i2	IPR001480	Bulb-type lectin domain
c51262_g1	c51262_g1_i1	IPR027329	TPX2, C-terminal domain
c51262_g2	c51262_g2_i1	IPR027329	TPX2, C-terminal domain
c51323_g1	c51323_g1_i1	IPR001998	Xylose isomerase	GO:0044238|GO:0005975|GO:0016853|GO:0003824|GO:0071704|GO:0008150|GO:0008152|GO:0003674|GO:0009045|GO:0016861|GO:0016860
c51331_g3	c51331_g3_i1	--
c51336_g1	c51336_g1_i1	--
c51337_g1	c51337_g1_i1	IPR001509	NAD-dependent epimerase/dehydratase, N-terminal domain	GO:0048037|GO:0003824|GO:0003674|GO:0005488|GO:0050662
c5134_g1	c5134_g1_i1	--
c51371_g1	c51371_g1_i1	IPR001680	WD40 repeat	GO:0003674|GO:0005488|GO:0005515
c51396_g3	c51396_g3_i1	--
c51397_g1	c51397_g1_i2	IPR013763	Cyclin-like
c51458_g1	c51458_g1_i1	IPR004993	GH3 auxin-responsive promoter
c51522_g1	c51522_g1_i1
c51532_g1	c51532_g1_i1	IPR006094	FAD linked oxidase, N-terminal	GO:0008762|GO:0003674|GO:0005488|GO:0043167|GO:1901363|GO:0044699|GO:0016491|GO:0043168|GO:0050662|GO:0044710|GO:0050660|GO:0000166|GO:1901265|GO:0036094|GO:0003824|GO:0008150|GO:0008152|GO:0055114|GO:0016614|GO:0016616|GO:0097159|GO:0048037
c51557_g1	c51557_g1_i1	--
c51593_g2	c51593_g2_i4	IPR011547	Sulphate transporter	GO:0006820|GO:0003674|GO:0008272|GO:0044699|GO:0015116|GO:1901682|GO:0016021|GO:0031224|GO:0015103|GO:0015698|GO:0005215|GO:0006811|GO:0006810|GO:0044765|GO:0008150|GO:0051234|GO:0051179|GO:1902578|GO:0022891|GO:0022892|GO:0005575|GO:0072348|GO:0015075|GO:0022857|GO:0044425|GO:0008509
c51608_g1	c51608_g1_i1	IPR004333	Transcription factor, SBP-box	GO:0043231|GO:0097159|GO:0005634|GO:0044464|GO:0043226|GO:0005575|GO:0043229|GO:0003674|GO:0005488|GO:0003676|GO:0003677|GO:0044424|GO:0043227|GO:1901363
c51608_g1	c51608_g1_i2	IPR004333	Transcription factor, SBP-box	GO:0043231|GO:0097159|GO:0005634|GO:0044464|GO:0043226|GO:0005575|GO:0043229|GO:0003674|GO:0005488|GO:0003676|GO:0003677|GO:0044424|GO:0043227|GO:1901363
c51660_g1	c51660_g1_i1	IPR017853	Glycoside hydrolase superfamily
c51732_g2	c51732_g2_i1	--
c51749_g1	c51749_g1_i1	--
c51900_g1	c51900_g1_i11	--
c52029_g2	c52029_g2_i2	--
c52052_g2	c52052_g2_i4	--
c52071_g1	c52071_g1_i1	--
c52083_g3	c52083_g3_i3	IPR020846	Major facilitator superfamily domain
c52083_g3	c52083_g3_i6	IPR020846	Major facilitator superfamily domain
c52094_g1	c52094_g1_i1	IPR001891	Malic oxidoreductase	GO:0019752|GO:0003674|GO:0044281|GO:0044699|GO:0016491|GO:0044710|GO:0071704|GO:0006082|GO:0009987|GO:0003824|GO:0008150|GO:0008152|GO:0043436|GO:0055114|GO:0043648|GO:0016614|GO:0016615|GO:0016616|GO:0004471|GO:0004470|GO:0044237|GO:0044763|GO:0006108
c52134_g4	c52134_g4_i1
c52134_g4	c52134_g4_i2	IPR000504	RNA recognition motif domain	GO:0097159|GO:0003674|GO:1901363|GO:0003676|GO:0005488
c52185_g1	c52185_g1_i9	IPR008906	HAT dimerisation domain, C-terminal	GO:0046983|GO:0003674|GO:0005488|GO:0005515
c52208_g2	c52208_g2_i1	IPR000210	BTB/POZ-like	GO:0003674|GO:0005488|GO:0005515
c52231_g1	c52231_g1_i1	--
c52245_g2	c52245_g2_i1	--
c52245_g2	c52245_g2_i4	--
c52249_g1	c52249_g1_i1	IPR027417	P-loop containing nucleoside triphosphate hydrolase
c52274_g1	c52274_g1_i2
c52326_g2	c52326_g2_i2	--
c52327_g1	c52327_g1_i10	IPR001471	AP2/ERF domain	GO:0080090|GO:0019222|GO:0031326|GO:0031323|GO:0003674|GO:0001071|GO:0050789|GO:2000112|GO:0060255|GO:0065007|GO:0010468|GO:0019219|GO:0009889|GO:1903506|GO:0050794|GO:0008150|GO:0051171|GO:2001141|GO:0003700|GO:0051252|GO:0006355|GO:0010556
c52327_g1	c52327_g1_i13	IPR001471	AP2/ERF domain	GO:0080090|GO:0019222|GO:0031326|GO:0031323|GO:0003674|GO:0001071|GO:0050789|GO:2000112|GO:0060255|GO:0065007|GO:0010468|GO:0019219|GO:0009889|GO:1903506|GO:0050794|GO:0008150|GO:0051171|GO:2001141|GO:0003700|GO:0051252|GO:0006355|GO:0010556
c52327_g1	c52327_g1_i14	IPR016177	DNA-binding domain	GO:0097159|GO:0003674|GO:0005488|GO:0003676|GO:0003677|GO:1901363
c52327_g1	c52327_g1_i15	IPR001471	AP2/ERF domain	GO:0080090|GO:0019222|GO:0031326|GO:0031323|GO:0003674|GO:0001071|GO:0050789|GO:2000112|GO:0060255|GO:0065007|GO:0010468|GO:0019219|GO:0009889|GO:1903506|GO:0050794|GO:0008150|GO:0051171|GO:2001141|GO:0003700|GO:0051252|GO:0006355|GO:0010556
c52349_g4	c52349_g4_i1	IPR002283	Isopenicillin N synthase	GO:0043169|GO:0044710|GO:0046914|GO:0044699|GO:0043167|GO:0003824|GO:0003674|GO:0005488|GO:0008152|GO:0008150|GO:0005506|GO:0046872|GO:0055114|GO:0016491
c52386_g2	c52386_g2_i1	IPR001106	Aromatic amino acid lyase	GO:0016841|GO:0016840|GO:0016829|GO:0003824|GO:0009058|GO:0008150|GO:0008152|GO:0003674
c52386_g2	c52386_g2_i2	IPR008948	L-Aspartase-like	GO:0003824|GO:0003674
c52408_g2	c52408_g2_i5	IPR000433	Zinc finger, ZZ-type	GO:0043169|GO:0046914|GO:0043167|GO:0003674|GO:0005488|GO:0046872|GO:0008270
c52488_g2	c52488_g2_i2
c52503_g1	c52503_g1_i2	IPR011009	Protein kinase-like domain	GO:0016772|GO:0016740|GO:0003674|GO:0003824
c52517_g1	c52517_g1_i10	--
c52531_g1	c52531_g1_i1	IPR009100	Acyl-CoA dehydrogenase/oxidase, N-terminal and middle domain	GO:0044710|GO:0016627|GO:0003824|GO:0008150|GO:0044699|GO:0008152|GO:0003674|GO:0055114|GO:0016491
c52619_g1	c52619_g1_i3
c52646_g3	c52646_g3_i1	IPR020568	Ribosomal protein S5 domain 2-type fold
c52679_g1	c52679_g1_i1	--
c52679_g1	c52679_g1_i2	--
c52679_g1	c52679_g1_i5	--
c52709_g1	c52709_g1_i1	IPR000008	C2 domain	GO:0003674|GO:0005488|GO:0005515
c52716_g1	c52716_g1_i2	--
c52716_g2	c52716_g2_i1	IPR001128	Cytochrome P450	GO:0043169|GO:0044710|GO:0046914|GO:0020037|GO:0046906|GO:0097159|GO:0016705|GO:0044699|GO:0043167|GO:0003824|GO:0003674|GO:0005488|GO:0008152|GO:0008150|GO:0005506|GO:0046872|GO:1901363|GO:0055114|GO:0016491
c52716_g2	c52716_g2_i2	IPR001128	Cytochrome P450	GO:0043169|GO:0044710|GO:0046914|GO:0020037|GO:0046906|GO:0097159|GO:0016705|GO:0044699|GO:0043167|GO:0003824|GO:0003674|GO:0005488|GO:0008152|GO:0008150|GO:0005506|GO:0046872|GO:1901363|GO:0055114|GO:0016491
c52720_g1	c52720_g1_i1	--
c52723_g1	c52723_g1_i1	IPR008979	Galactose-binding domain-like
c52723_g1	c52723_g1_i2	IPR001944	Glycoside hydrolase, family 35	GO:0071704|GO:0016787|GO:0005975|GO:0044238|GO:0016798|GO:0003824|GO:0003674|GO:0008152|GO:0004553|GO:0008150
c52760_g1	c52760_g1_i3
c52775_g1	c52775_g1_i2	IPR002290	Serine/threonine/dual specificity protein kinase, catalytic domain	GO:0035639|GO:0016310|GO:0003674|GO:0005488|GO:0000166|GO:1901363|GO:1901265|GO:0001882|GO:0043168|GO:0044267|GO:0044260|GO:0032549|GO:0043167|GO:0071704|GO:0016740|GO:0001883|GO:0004672|GO:0017076|GO:0005524|GO:0006468|GO:0009987|GO:0006793|GO:0016301|GO:0006464|GO:0036094|GO:0003824|GO:0043412|GO:0036211|GO:0008150|GO:0008152|GO:0044238|GO:0030554|GO:0016773|GO:0016772|GO:0044237|GO:0043170|GO:…
c52782_g1	c52782_g1_i1	IPR017853	Glycoside hydrolase superfamily
c52782_g1	c52782_g1_i2	IPR008811	Glycosyl hydrolases 36
c52820_g2	c52820_g2_i1	IPR001480	Bulb-type lectin domain
c52820_g2	c52820_g2_i2	IPR001480	Bulb-type lectin domain
c52820_g2	c52820_g2_i3	IPR001480	Bulb-type lectin domain
c52827_g1	c52827_g1_i1
c52827_g1	c52827_g1_i4
c52840_g1	c52840_g1_i1	IPR006153	Cation/H+ exchanger	GO:0003674|GO:0044699|GO:0005575|GO:0016021|GO:0015077|GO:0051179|GO:0031224|GO:0005215|GO:0022804|GO:0015297|GO:0008324|GO:0015291|GO:0006812|GO:0006811|GO:0006810|GO:0015299|GO:0015298|GO:0044765|GO:0008150|GO:0051234|GO:0055085|GO:1902578|GO:0022891|GO:0022890|GO:0022892|GO:0044763|GO:0015075|GO:0022857|GO:0044425|GO:0009987|GO:0015078
c52840_g1	c52840_g1_i2	IPR006153	Cation/H+ exchanger	GO:0003674|GO:0044699|GO:0005575|GO:0016021|GO:0015077|GO:0051179|GO:0031224|GO:0005215|GO:0022804|GO:0015297|GO:0008324|GO:0015291|GO:0006812|GO:0006811|GO:0006810|GO:0015299|GO:0015298|GO:0044765|GO:0008150|GO:0051234|GO:0055085|GO:1902578|GO:0022891|GO:0022890|GO:0022892|GO:0044763|GO:0015075|GO:0022857|GO:0044425|GO:0009987|GO:0015078
c52845_g1	c52845_g1_i3	--
c52848_g1	c52848_g1_i3	IPR002902	Gnk2-homologous domain
c52891_g1	c52891_g1_i2	IPR016159	Cullin repeat-like-containing domain
c52897_g1	c52897_g1_i1	--
c52897_g2	c52897_g2_i1	--
c52954_g1	c52954_g1_i2	IPR027417	P-loop containing nucleoside triphosphate hydrolase
c52954_g1	c52954_g1_i3	IPR011527	ABC transporter type 1, transmembrane domain	GO:0035639|GO:0044699|GO:0031224|GO:0003674|GO:0005488|GO:0016887|GO:0051179|GO:0043167|GO:1901363|GO:1901265|GO:0001882|GO:0043168|GO:0042626|GO:0016820|GO:0042623|GO:0016021|GO:0000166|GO:0015399|GO:0001883|GO:0032549|GO:0017076|GO:0005524|GO:0016787|GO:0009987|GO:0005215|GO:0006810|GO:0017111|GO:0036094|GO:0003824|GO:0044765|GO:0008150|GO:0051234|GO:0055085|GO:1902578|GO:0016818|GO:0030554|GO:…
c52957_g3	c52957_g3_i2	--
c52975_g1	c52975_g1_i3	IPR011009	Protein kinase-like domain	GO:0016772|GO:0016740|GO:0003674|GO:0003824
c53032_g1	c53032_g1_i1	IPR001128	Cytochrome P450	GO:0043169|GO:0044710|GO:0046914|GO:0020037|GO:0046906|GO:0097159|GO:0016705|GO:0044699|GO:0043167|GO:0003824|GO:0003674|GO:0005488|GO:0008152|GO:0008150|GO:0005506|GO:0046872|GO:1901363|GO:0055114|GO:0016491
c53032_g1	c53032_g1_i2	IPR001128	Cytochrome P450	GO:0043169|GO:0044710|GO:0046914|GO:0020037|GO:0046906|GO:0097159|GO:0016705|GO:0044699|GO:0043167|GO:0003824|GO:0003674|GO:0005488|GO:0008152|GO:0008150|GO:0005506|GO:0046872|GO:1901363|GO:0055114|GO:0016491
c53044_g2	c53044_g2_i1	IPR000620	EamA domain	GO:0005575|GO:0044425|GO:0016021|GO:0016020|GO:0031224
c5305_g1	c5305_g1_i1	--
c53062_g1	c53062_g1_i3	IPR001752	Kinesin motor domain	GO:0035639|GO:0044699|GO:0006928|GO:0003674|GO:0005488|GO:0000166|GO:1901363|GO:1901265|GO:0001882|GO:0043168|GO:0043167|GO:0001883|GO:0032549|GO:0032403|GO:0017076|GO:0003774|GO:0003777|GO:0016787|GO:0015631|GO:0008017|GO:0009987|GO:0017111|GO:0036094|GO:0003824|GO:0008150|GO:0016818|GO:0007017|GO:0030554|GO:0097367|GO:0097159|GO:0008092|GO:0007018|GO:0016817|GO:0016462|GO:0044877|GO:0032559|GO:…
c5307_g1	c5307_g1_i1	--
c53090_g1	c53090_g1_i2	IPR011527	ABC transporter type 1, transmembrane domain	GO:0035639|GO:0044699|GO:0031224|GO:0003674|GO:0005488|GO:0016887|GO:0051179|GO:0043167|GO:1901363|GO:1901265|GO:0001882|GO:0043168|GO:0042626|GO:0016820|GO:0042623|GO:0016021|GO:0000166|GO:0015399|GO:0001883|GO:0032549|GO:0017076|GO:0005524|GO:0016787|GO:0009987|GO:0005215|GO:0006810|GO:0017111|GO:0036094|GO:0003824|GO:0044765|GO:0008150|GO:0051234|GO:0055085|GO:1902578|GO:0016818|GO:0030554|GO:…
c53090_g1	c53090_g1_i3	IPR027417	P-loop containing nucleoside triphosphate hydrolase
c53096_g2	c53096_g2_i1	IPR001272	Phosphoenolpyruvate carboxykinase, ATP-utilising	GO:0035639|GO:0046364|GO:0003674|GO:0005488|GO:0000166|GO:1901363|GO:1901265|GO:0006094|GO:0043168|GO:1901576|GO:0044710|GO:0044711|GO:0071704|GO:0016829|GO:0043167|GO:0004612|GO:0004611|GO:0001883|GO:0032549|GO:0017076|GO:0001882|GO:0005524|GO:0019318|GO:0019319|GO:0036094|GO:0003824|GO:0009058|GO:0008150|GO:0008152|GO:0044723|GO:0044238|GO:0044699|GO:0005975|GO:0030554|GO:0097367|GO:0097159|GO:…
c53243_g1	c53243_g1_i3	IPR009000	Translation protein, beta-barrel domain
c53249_g1	c53249_g1_i4	IPR006563	POX domain
c53333_g8	c53333_g8_i2	IPR026899	1,3-beta-glucan synthase subunit FKS1-like, domain-1
c53333_g9	c53333_g9_i1	IPR003440	Glycosyl transferase, family 48	GO:0016020|GO:0008152|GO:0044249|GO:0003674|GO:0008150|GO:0034645|GO:1901576|GO:0043170|GO:0044699|GO:0098797|GO:0044264|GO:0044711|GO:0044262|GO:0044260|GO:0006074|GO:0000148|GO:0006075|GO:0071704|GO:0016740|GO:0006073|GO:0044459|GO:0044042|GO:0009987|GO:1902494|GO:0009250|GO:0035251|GO:0046527|GO:0000271|GO:0044710|GO:0003843|GO:0003824|GO:0009058|GO:0009059|GO:0044763|GO:0051273|GO:1990234|GO:…
c53353_g1	c53353_g1_i2	IPR002290	Serine/threonine/dual specificity protein kinase, catalytic domain	GO:0035639|GO:0016310|GO:0003674|GO:0005488|GO:0000166|GO:1901363|GO:1901265|GO:0001882|GO:0043168|GO:0044267|GO:0044260|GO:0032549|GO:0043167|GO:0071704|GO:0016740|GO:0001883|GO:0004672|GO:0017076|GO:0005524|GO:0006468|GO:0009987|GO:0006793|GO:0016301|GO:0006464|GO:0036094|GO:0003824|GO:0043412|GO:0036211|GO:0008150|GO:0008152|GO:0044238|GO:0030554|GO:0016773|GO:0016772|GO:0044237|GO:0043170|GO:…
c53360_g1	c53360_g1_i1	IPR001789	Signal transduction response regulator, receiver domain	GO:0000160|GO:0050794|GO:0065007|GO:0007165|GO:0008150|GO:0035556|GO:0050789
c53400_g1	c53400_g1_i1	IPR027417	P-loop containing nucleoside triphosphate hydrolase
c53400_g1	c53400_g1_i3	--
c53421_g1	c53421_g1_i1	--
c53425_g1	c53425_g1_i2	--
c53490_g4	c53490_g4_i1	IPR001611	Leucine-rich repeat	GO:0003674|GO:0005488|GO:0005515
c53490_g4	c53490_g4_i2
c53494_g1	c53494_g1_i1	IPR023214	HAD-like domain
c53494_g1	c53494_g1_i2	IPR006122	Heavy metal-associated domain, copper ion-binding	GO:0043169|GO:0046872|GO:0046914|GO:0043167|GO:0003674|GO:0005488|GO:0005507
c53494_g1	c53494_g1_i3	IPR027256	P-type ATPase, subfamily IB	GO:0003674|GO:0016887|GO:0031224|GO:0042625|GO:0042626|GO:0016820|GO:0042623|GO:0016021|GO:0015399|GO:0044699|GO:0005215|GO:0022804|GO:0016787|GO:0008324|GO:0006812|GO:0006811|GO:0006810|GO:0017111|GO:0003824|GO:0044765|GO:0008150|GO:0051234|GO:0051179|GO:1902578|GO:0022891|GO:0016818|GO:0022892|GO:0043492|GO:0016817|GO:0019829|GO:0005575|GO:0016462|GO:0022857|GO:0015075|GO:0044425|GO:0015405
c53507_g2	c53507_g2_i1	IPR008978	HSP20-like chaperone
c53507_g2	c53507_g2_i2	--
c53508_g1	c53508_g1_i2	IPR012973	NOG, C-terminal
c53514_g1	c53514_g1_i2	IPR003103	BAG domain	GO:0051087|GO:0003674|GO:0005488|GO:0005515
c53514_g1	c53514_g1_i3	IPR003103	BAG domain	GO:0051087|GO:0003674|GO:0005488|GO:0005515
c53544_g2	c53544_g2_i2	IPR003439	ABC transporter-like	GO:0035639|GO:0003674|GO:0005488|GO:0016887|GO:0000166|GO:1901363|GO:0001883|GO:0001882|GO:0043168|GO:0043167|GO:1901265|GO:0032549|GO:0017076|GO:0005524|GO:0016787|GO:0017111|GO:0036094|GO:0003824|GO:0016818|GO:0030554|GO:0097367|GO:0097159|GO:0016817|GO:0016462|GO:0032559|GO:0032555|GO:0032550|GO:0032553
c53544_g2	c53544_g2_i3	IPR013525	ABC-2 type transporter	GO:0005575|GO:0016020
c53579_g1	c53579_g1_i2	--
c53579_g1	c53579_g1_i3	--
c53579_g1	c53579_g1_i5	--
c53636_g2	c53636_g2_i7	--
c53639_g3	c53639_g3_i1	IPR004014	Cation-transporting P-type ATPase, N-terminal
c53642_g1	c53642_g1_i3	--
c53642_g1	c53642_g1_i4	--
c53781_g1	c53781_g1_i2	IPR023214	HAD-like domain
c53781_g1	c53781_g1_i4
c53781_g1	c53781_g1_i6	IPR003337	Trehalose-phosphatase	GO:0009311|GO:0009312|GO:0044249|GO:0003674|GO:0005991|GO:0044699|GO:1901576|GO:0044710|GO:0044711|GO:0044262|GO:0005984|GO:0071704|GO:0046351|GO:0009987|GO:0003824|GO:0009058|GO:0008150|GO:0008152|GO:0044723|GO:0044238|GO:0005975|GO:0034637|GO:0005992|GO:0044237|GO:0016051|GO:0044763
c53781_g1	c53781_g1_i7	IPR001830	Glycosyl transferase, family 20	GO:0009311|GO:0009312|GO:0044249|GO:0003674|GO:0005991|GO:0044699|GO:1901576|GO:0044710|GO:0044711|GO:0044262|GO:0005984|GO:0071704|GO:0046351|GO:0009987|GO:0003824|GO:0009058|GO:0008150|GO:0008152|GO:0044723|GO:0044238|GO:0005975|GO:0034637|GO:0005992|GO:0044237|GO:0016051|GO:0044763
c53793_g2	c53793_g2_i1	IPR007877	Protein of unknown function DUF707
c53893_g1	c53893_g1_i7	IPR015424	Pyridoxal phosphate-dependent transferase
c54106_g1	c54106_g1_i1	--
c54155_g1	c54155_g1_i1	--
c54173_g1	c54173_g1_i1	--
c54428_g1	c54428_g1_i1	--
c54552_g1	c54552_g1_i1	--
c54570_g1	c54570_g1_i1	IPR015798	Copper amine oxidase, C-terminal	GO:0006807|GO:0003674|GO:0005488|GO:0044699|GO:0016491|GO:0043169|GO:0044710|GO:0046914|GO:0016641|GO:0043167|GO:0071704|GO:0005507|GO:0009308|GO:0008131|GO:0003824|GO:0048037|GO:0008152|GO:0048038|GO:0055114|GO:0046872|GO:1901564|GO:0016638|GO:0008150
c54818_g1	c54818_g1_i1	--
c54834_g1	c54834_g1_i1	IPR029058	Alpha/Beta hydrolase fold
c54993_g1	c54993_g1_i1	--
c5536_g1	c5536_g1_i1	--
c55625_g1	c55625_g1_i1	--
c56709_g1	c56709_g1_i1	--
c56858_g1	c56858_g1_i1	IPR021131	Ribosomal protein L18e/L15P
c5787_g1	c5787_g1_i1	--
c60211_g1	c60211_g1_i1	--
c6074_g1	c6074_g1_i1	IPR002922	Thiazole biosynthetic enzyme Thi4 family
c62211_g1	c62211_g1_i1	--
c62845_g1	c62845_g1_i1
c62881_g1	c62881_g1_i1	--
c62942_g1	c62942_g1_i1	--
c63081_g1	c63081_g1_i1	--
c63092_g1	c63092_g1_i1	--
c63323_g1	c63323_g1_i1	IPR009009	RlpA-like double-psi beta-barrel domain
c63962_g1	c63962_g1_i1	--
c64436_g1	c64436_g1_i1	IPR001790	Ribosomal protein L10/acidic P0	GO:0044464|GO:0042254|GO:0005622|GO:0005575|GO:0044085|GO:0008150|GO:0022613|GO:0071840
c65464_g1	c65464_g1_i2	--
c6692_g1	c6692_g1_i1	--
c67016_g1	c67016_g1_i1	--
c6702_g1	c6702_g1_i1	--
c6716_g1	c6716_g1_i1	IPR010775	Protein of unknown function DUF1365
c67391_g1	c67391_g1_i1	--
c68479_g1	c68479_g1_i1	--
c688_g1	c688_g1_i1	--
c6911_g1	c6911_g1_i1	IPR001377	Ribosomal protein S6e	GO:0044238|GO:0044249|GO:0034641|GO:0006807|GO:0003674|GO:0034645|GO:0030529|GO:0043226|GO:1901576|GO:0044271|GO:0044260|GO:0043043|GO:0005198|GO:0003735|GO:0071704|GO:1901566|GO:0043170|GO:0044267|GO:0009987|GO:0009058|GO:0009059|GO:0008150|GO:0008152|GO:1901564|GO:0043604|GO:0032991|GO:0005840|GO:0043232|GO:0019538|GO:0044464|GO:0043229|GO:0044237|GO:0005622|GO:0005575|GO:0044444|GO:0043228|GO:…
c69870_g1	c69870_g1_i1	IPR004864	Late embryogenesis abundant protein, LEA-14
c70151_g1	c70151_g1_i1	IPR002198	Short-chain dehydrogenase/reductase SDR	GO:0003824|GO:0003674|GO:0008150|GO:0008152|GO:0016491
c70443_g1	c70443_g1_i1	IPR003480	Transferase	GO:0003824|GO:0016740|GO:0016746|GO:0016747|GO:0003674
c70467_g1	c70467_g1_i1	--
c70871_g1	c70871_g1_i1	IPR002906	Ribosomal protein S27a	GO:0044238|GO:0044249|GO:0034641|GO:0006807|GO:0003674|GO:0034645|GO:0030529|GO:0043226|GO:1901576|GO:0044271|GO:0044260|GO:0043043|GO:0005198|GO:0003735|GO:0071704|GO:1901566|GO:0043170|GO:0044267|GO:0009987|GO:0009058|GO:0009059|GO:0008150|GO:0008152|GO:1901564|GO:0043604|GO:0032991|GO:0005840|GO:0043232|GO:0019538|GO:0044464|GO:0043229|GO:0044237|GO:0005622|GO:0005575|GO:0044444|GO:0043228|GO:…
c70938_g1	c70938_g1_i1	IPR019378	GDP-fucose protein O-fucosyltransferase
c71027_g1	c71027_g1_i1	IPR001096	Peptidase C13, legumain	GO:0071704|GO:0016787|GO:0004175|GO:0044238|GO:0019538|GO:0004197|GO:0043170|GO:0008150|GO:0003824|GO:0070011|GO:0003674|GO:0008152|GO:0006508|GO:0008233|GO:0008234
c71056_g1	c71056_g1_i1	--
c71798_g1	c71798_g1_i1	--
c71813_g1	c71813_g1_i1	--
c7227_g1	c7227_g1_i1	--
c72475_g1	c72475_g1_i1	--
c72946_g1	c72946_g1_i1	--
c734_g1	c734_g1_i1	--
c7510_g1	c7510_g1_i1	--
c7587_g1	c7587_g1_i1
c76357_g1	c76357_g1_i1	IPR002213	UDP-glucuronosyl/UDP-glucosyltransferase	GO:0003674|GO:0016757|GO:0003824|GO:0016740|GO:0008150|GO:0008152|GO:0016758
c77505_g1	c77505_g1_i1	--
c77822_g1	c77822_g1_i1
c77830_g1	c77830_g1_i1	--
c77948_g1	c77948_g1_i1	IPR004044	K Homology domain, type 2	GO:0097159|GO:0003674|GO:0005488|GO:0003676|GO:1901363|GO:0003723
c78062_g1	c78062_g1_i1	--
c78432_g1	c78432_g1_i1	--
c7904_g1	c7904_g1_i1	--
c792_g1	c792_g1_i1	IPR020831	Glyceraldehyde/Erythrose phosphate dehydrogenase family	GO:0044710|GO:0016620|GO:0003824|GO:0016903|GO:0003674|GO:0044699|GO:0008152|GO:0008150|GO:0055114|GO:0016491
c79799_g1	c79799_g1_i1	IPR000791	GPR1/FUN34/yaaH	GO:0005575|GO:0044425|GO:0016021|GO:0031224
c80073_g1	c80073_g1_i1	IPR002784	Ribosomal protein L14	GO:0044238|GO:0044249|GO:0034641|GO:0006807|GO:0003674|GO:0034645|GO:0030529|GO:0043226|GO:1901576|GO:0044271|GO:0044260|GO:0043043|GO:0005198|GO:0003735|GO:0071704|GO:1901566|GO:0043170|GO:0044267|GO:0009987|GO:0009058|GO:0009059|GO:0008150|GO:0008152|GO:1901564|GO:0043604|GO:0032991|GO:0005840|GO:0043232|GO:0019538|GO:0044464|GO:0043229|GO:0044237|GO:0005622|GO:0005575|GO:0044444|GO:0043228|GO:…
c80453_g1	c80453_g1_i1	--
c80810_g1	c80810_g1_i1	--
c81064_g1	c81064_g1_i1	--
c8140_g1	c8140_g1_i1	--
c8140_g1	c8140_g1_i2	--
c814_g1	c814_g1_i1	--
c8446_g1	c8446_g1_i1
c85430_g1	c85430_g1_i1
c85589_g1	c85589_g1_i1	--
c86022_g1	c86022_g1_i1	--
c86035_g1	c86035_g1_i1	IPR006015	Universal stress protein A
c8615_g1	c8615_g1_i1	IPR008331	Ferritin/DPS protein domain	GO:0050801|GO:0042592|GO:0055072|GO:0003674|GO:0005488|GO:0055076|GO:0098771|GO:0044699|GO:0043169|GO:0046916|GO:0046914|GO:0043167|GO:0065007|GO:0005506|GO:0065008|GO:0019725|GO:0006879|GO:0006875|GO:0009987|GO:0006873|GO:0008199|GO:0044763|GO:0030003|GO:0055065|GO:0055080|GO:0055082|GO:0046872|GO:0048878|GO:0008150
c86693_g1	c86693_g1_i1	--
c87261_g1	c87261_g1_i1	--
c87631_g1	c87631_g1_i1	--
c88388_g1	c88388_g1_i1	--
c88442_g1	c88442_g1_i1	--
c88637_g1	c88637_g1_i1	--
c90736_g1	c90736_g1_i1	IPR009075	Acyl-CoA dehydrogenase/oxidase C-terminal	GO:0044710|GO:0016627|GO:0003824|GO:0003674|GO:0044699|GO:0008152|GO:0008150|GO:0055114|GO:0016491
c93167_g1	c93167_g1_i1	--
c93168_g1	c93168_g1_i1	--
c93173_g1	c93173_g1_i1	--
c93201_g1	c93201_g1_i1	--
c93214_g1	c93214_g1_i1
c93336_g1	c93336_g1_i1	--
c93342_g1	c93342_g1_i1	--
c93364_g1	c93364_g1_i1	--
c93417_g1	c93417_g1_i1	--
c9344_g1	c9344_g1_i1	IPR027417	P-loop containing nucleoside triphosphate hydrolase
c93526_g1	c93526_g1_i1	IPR011009	Protein kinase-like domain	GO:0016772|GO:0016740|GO:0003674|GO:0003824
c93683_g1	c93683_g1_i1	--
c93889_g1	c93889_g1_i1	IPR004263	Exostosin-like
c93910_g1	c93910_g1_i1	--
c94024_g1	c94024_g1_i1	IPR002198	Short-chain dehydrogenase/reductase SDR	GO:0003824|GO:0003674|GO:0008150|GO:0008152|GO:0016491
c94216_g1	c94216_g1_i1	IPR026806	Protein CDV3
c94320_g1	c94320_g1_i1	--
c94340_g1	c94340_g1_i1	--
c94403_g1	c94403_g1_i1	--
c94413_g1	c94413_g1_i1	--
c9446_g1	c9446_g1_i1	--
c94662_g1	c94662_g1_i1	IPR024948	Major latex protein domain
c94780_g1	c94780_g1_i1	--
c95173_g1	c95173_g1_i1	--
c95276_g1	c95276_g1_i1	--
c96150_g1	c96150_g1_i1	--
c9627_g1	c9627_g1_i1	--
c977_g1	c977_g1_i1	--
c9780_g1	c9780_g1_i1	IPR023575	Ribosomal protein S19, superfamily	GO:0044238|GO:0044249|GO:0043229|GO:0006807|GO:0003674|GO:0034645|GO:0030529|GO:0043226|GO:1901576|GO:0044271|GO:0044260|GO:0043043|GO:0005198|GO:0003735|GO:0071704|GO:1901566|GO:0044267|GO:0009987|GO:0009058|GO:0009059|GO:0008150|GO:0008152|GO:1901564|GO:0043604|GO:0032991|GO:0005840|GO:0043232|GO:0019538|GO:0044464|GO:0034641|GO:0044237|GO:0043170|GO:0005575|GO:0044444|GO:0043228|GO:0043603|GO:…
c97865_g1	c97865_g1_i1	IPR011992	EF-hand domain pair
c9918_g1	c9918_g1_i1	IPR005707	Ribosomal protein S2, eukaryotic/archaeal	GO:0015935|GO:0044249|GO:0034641|GO:0006807|GO:0003674|GO:0034645|GO:0030529|GO:1901576|GO:0044260|GO:0043043|GO:0005198|GO:0003735|GO:0071704|GO:0032991|GO:0044267|GO:0009987|GO:0044446|GO:0044391|GO:0009058|GO:0009059|GO:0008150|GO:0008152|GO:0044271|GO:0043604|GO:0044238|GO:1901564|GO:1901566|GO:0043603|GO:0019538|GO:0044464|GO:0044237|GO:0043170|GO:0005575|GO:0044444|GO:0044424|GO:0006518|GO:…
c9951_g1	c9951_g1_i1	--
