# Supplementary material for: Time-coursed transcriptome analysis identifies key expressional regulation in growth cessation and dormancy induced by short days in Paulownia
Source: Sci Rep. 2019 Nov 12;9:16602. doi: 10.1038/s41598-019-53283-2 (PMC6851391; doi:10.1038/s41598-019-53283-2)
Supplement: Supplementary file 3 — Table S5 [file 41598_2019_53283_MOESM3_ESM.xls]

## Sheet: TableS_TS0.L.leaf.deg.edgeR_1_0
GENE	TRANSCRIPT	NR	GeneName
c10011_g1	c10011_g1_i1	--
c10022_g1	c10022_g1_i1	--
c100566_g1	c100566_g1_i1	--
c10408_g1	c10408_g1_i1	--
c10723_g1	c10723_g1_i1	gi|557541021|gb|ESR52065.1|	hypothetical protein CICLE_v10032547mg
c10902_g1	c10902_g1_i1	gi|747067425|ref|XP_011080433.1|	PREDICTED: uncharacterized protein LOC105163689
c11110_g1	c11110_g1_i1	--
c11159_g1	c11159_g1_i1	gi|672122850|ref|XP_008784768.1|	PREDICTED: 60S ribosomal protein L18-2-like
c11657_g1	c11657_g1_i1	--
c12336_g1	c12336_g1_i1	--
c12655_g1	c12655_g1_i1	--
c12742_g1	c12742_g1_i1	--
c12820_g1	c12820_g1_i1	--
c12931_g1	c12931_g1_i1	gi|187983123|gb|EDU48611.1|	covalently-linked cell wall protein
c13035_g1	c13035_g1_i1	--
c13139_g1	c13139_g1_i1	--
c131_g1	c131_g1_i2	gi|698475222|ref|XP_009785004.1|	PREDICTED: uncharacterized protein LOC104233313
c13217_g1	c13217_g1_i1	--
c13299_g1	c13299_g1_i1	gi|747049570|ref|XP_011070834.1|	PREDICTED: AP2/ERF and B3 domain-containing transcription factor RAV1-like
c13400_g1	c13400_g1_i1	gi|641538677|gb|KDO32508.1|	hypothetical protein SPRG_02985
c13517_g1	c13517_g1_i1	--
c13517_g1	c13517_g1_i2	--
c1359_g1	c1359_g1_i1	--
c14031_g1	c14031_g1_i1	--
c14143_g1	c14143_g1_i1	gi|575481458|ref|XP_006680023.1|	hypothetical protein BATDEDRAFT_37118
c14442_g1	c14442_g1_i1	gi|747043185|ref|XP_011082506.1|	PREDICTED: shikimate O-hydroxycinnamoyltransferase
c14497_g1	c14497_g1_i1	gi|848927894|ref|XP_012827626.1|	hypothetical protein MIMGU_mgv1a016724mg
c14507_g1	c14507_g1_i1	gi|371781443|emb|CCA95081.1|	putative heat shock protein 90, partial
c14542_g1	c14542_g1_i1	--
c14665_g1	c14665_g1_i1	--
c14757_g1	c14757_g1_i1	--
c15014_g1	c15014_g1_i1	--
c15051_g1	c15051_g1_i1	--
c15094_g1	c15094_g1_i1	gi|567956807|gb|ETK82424.1|	calmodulin, partial
c15144_g1	c15144_g1_i1	--
c15182_g1	c15182_g1_i1	--
c15310_g1	c15310_g1_i1	gi|326501772|dbj|BAK02675.1|	predicted protein
c15415_g1	c15415_g1_i1	--
c15535_g1	c15535_g1_i1	--
c15548_g1	c15548_g1_i1	gi|747105399|ref|XP_011100973.1|	PREDICTED: ocs element-binding factor 1-like
c15610_g1	c15610_g1_i1	--
c15644_g1	c15644_g1_i1	--
c15646_g1	c15646_g1_i1	--
c15862_g1	c15862_g1_i1	--
c15992_g1	c15992_g1_i2	--
c15992_g1	c15992_g1_i3	--
c16579_g1	c16579_g1_i1	--
c16631_g1	c16631_g1_i1	--
c16812_g1	c16812_g1_i2	--
c17076_g1	c17076_g1_i1	gi|747069194|ref|XP_011081381.1|	PREDICTED: 21 kDa protein, partial
c17106_g1	c17106_g1_i1	--
c17235_g1	c17235_g1_i1	--
c17294_g1	c17294_g1_i1	gi|661870598|emb|CDP21416.1|	unnamed protein product
c17387_g1	c17387_g1_i1	gi|330935525|ref|XP_003305011.1|	hypothetical protein PTT_17745
c1742_g1	c1742_g1_i1	--
c17610_g1	c17610_g1_i1	gi|848851859|ref|XP_012837436.1|	hypothetical protein MIMGU_mgv1a002608mg
c17634_g1	c17634_g1_i1	--
c17683_g1	c17683_g1_i1	gi|747087125|ref|XP_011091093.1|	PREDICTED: secologanin synthase-like
c17683_g2	c17683_g2_i1	gi|747087125|ref|XP_011091093.1|	PREDICTED: secologanin synthase-like
c17760_g1	c17760_g1_i1	--
c18003_g1	c18003_g1_i1	gi|848896981|ref|XP_012848564.1|	PREDICTED: pheromone-processing carboxypeptidase KEX1-like
c18046_g1	c18046_g1_i1	--
c18055_g1	c18055_g1_i1	gi|565352393|ref|XP_006343129.1|	PREDICTED: putative lipid-transfer protein DIR1-like
c18078_g1	c18078_g1_i2	--
c18105_g1	c18105_g1_i1	--
c18127_g1	c18127_g1_i1	gi|116789708|gb|ABK25351.1|	unknown
c18188_g1	c18188_g1_i1	gi|46431917|gb|EAK91435.1|	hypothetical protein CaO19.9170
c18776_g1	c18776_g1_i1	--
c19042_g1	c19042_g1_i1	gi|320588995|gb|EFX01463.1|	heat shock protein 90
c19165_g1	c19165_g1_i1	--
c19212_g1	c19212_g1_i1	--
c19235_g1	c19235_g1_i1	--
c19325_g1	c19325_g1_i1	--
c19335_g1	c19335_g1_i1	gi|326509349|dbj|BAJ91591.1|	predicted protein
c193_g1	c193_g1_i1	--
c19593_g1	c19593_g1_i1	gi|758350921|dbj|GAN06929.1|	translationally-controlled tumor protein
c19774_g1	c19774_g1_i1	--
c19821_g1	c19821_g1_i1	gi|451853975|gb|EMD67268.1|	glycoside hydrolase family 72 protein
c20218_g1	c20218_g1_i1	--
c20277_g1	c20277_g1_i1	--
c203_g1	c203_g1_i1	--
c20562_g1	c20562_g1_i1	gi|747092904|ref|XP_011094236.1|	PREDICTED: BEL1-like homeodomain protein 1
c20589_g1	c20589_g1_i1	--
c20609_g1	c20609_g1_i1	gi|848897200|ref|XP_012848676.1|	hypothetical protein MIMGU_mgv1a008735mg
c20647_g1	c20647_g1_i1	--
c20702_g1	c20702_g1_i1	gi|551660393|ref|XP_005832964.1|	small subunit ribosomal protein S15Ae, cytoplasmic
c20722_g1	c20722_g1_i1	gi|747054221|ref|XP_011073307.1|	PREDICTED: heat shock 70 kDa protein-like
c20764_g1	c20764_g1_i1	--
c20862_g1	c20862_g1_i1	--
c20888_g1	c20888_g1_i1	--
c20910_g1	c20910_g1_i1	gi|576926344|gb|EUC40109.1|	GMC oxidoreductase
c20998_g1	c20998_g1_i1	gi|326496204|dbj|BAJ94564.1|	predicted protein
c21009_g1	c21009_g1_i1	--
c21010_g1	c21010_g1_i1	--
c21031_g1	c21031_g1_i1	gi|747043197|ref|XP_011082578.1|	PREDICTED: lysine-rich arabinogalactan protein 19-like
c21062_g1	c21062_g1_i1	--
c21201_g1	c21201_g1_i1	--
c21284_g1	c21284_g1_i1	gi|326493984|dbj|BAJ85454.1|	predicted protein
c21331_g1	c21331_g1_i1	--
c21337_g1	c21337_g1_i1	gi|747092939|ref|XP_011094255.1|	PREDICTED: transcription repressor OFP13-like
c2139_g1	c2139_g1_i1	gi|528891884|gb|EPZ32318.1|	Calreticulin domain-containing protein
c21496_g1	c21496_g1_i1	--
c21576_g1	c21576_g1_i1	--
c21587_g1	c21587_g1_i1	gi|326497197|dbj|BAK02183.1|	predicted protein
c21626_g1	c21626_g1_i1	--
c21633_g1	c21633_g1_i1	--
c21659_g1	c21659_g1_i1	--
c21675_g1	c21675_g1_i1	--
c21730_g1	c21730_g1_i1	--
c21756_g1	c21756_g1_i1	--
c21901_g1	c21901_g1_i1	--
c22017_g1	c22017_g1_i1	--
c22067_g1	c22067_g1_i1	gi|661885332|emb|CDP11007.1|	unnamed protein product
c22084_g1	c22084_g1_i1	--
c22106_g1	c22106_g1_i1	gi|307108783|gb|EFN57022.1|	hypothetical protein CHLNCDRAFT_30572
c22129_g1	c22129_g1_i1	--
c22202_g1	c22202_g1_i1	gi|848904848|ref|XP_012851994.1|	hypothetical protein MIMGU_mgv1a024197mg
c22226_g1	c22226_g1_i1	--
c22252_g1	c22252_g1_i1	gi|699038049|emb|CEF77075.1|	60S ribosomal protein L24
c22284_g1	c22284_g1_i2	gi|576918400|gb|EUC32597.1|	hypothetical protein COCCADRAFT_5717
c22301_g1	c22301_g1_i1	--
c22341_g1	c22341_g1_i1	gi|747063210|ref|XP_011078143.1|	PREDICTED: light-regulated protein-like
c22347_g1	c22347_g1_i1	--
c22414_g1	c22414_g1_i1	--
c22426_g1	c22426_g1_i1	--
c22552_g1	c22552_g1_i1	--
c22610_g1	c22610_g1_i1	--
c22807_g1	c22807_g1_i1	--
c22817_g1	c22817_g1_i1	--
c22940_g1	c22940_g1_i1	--
c22987_g1	c22987_g1_i1	--
c23047_g1	c23047_g1_i1	--
c23074_g1	c23074_g1_i1	--
c23146_g1	c23146_g1_i1	gi|747060337|ref|XP_011076595.1|	PREDICTED: alpha-galactosidase-like
c23194_g1	c23194_g1_i1	gi|743918808|ref|XP_011003414.1|	PREDICTED: transcription factor DYSFUNCTIONAL TAPETUM 1
c23196_g1	c23196_g1_i1	gi|848848189|ref|XP_012840620.1|	hypothetical protein MIMGU_mgv1a009759mg
c23254_g1	c23254_g1_i1	--
c23260_g1	c23260_g1_i1	gi|823148127|ref|XP_012473972.1|	Histone H2AX
c23310_g1	c23310_g1_i1	gi|747062237|ref|XP_011077617.1|	PREDICTED: uncharacterized protein LOC105161583 isoform X1
c2331_g1	c2331_g1_i1	--
c23369_g1	c23369_g1_i1	gi|187980537|gb|EDU47163.1|	conserved hypothetical protein
c23384_g1	c23384_g1_i1	--
c23432_g1	c23432_g1_i1	--
c23465_g1	c23465_g1_i2	gi|747069238|ref|XP_011081407.1|	PREDICTED: uncharacterized protein LOC105164455
c23504_g1	c23504_g1_i1	gi|747060339|ref|XP_011076596.1|	PREDICTED: alpha-galactosidase-like
c23537_g1	c23537_g1_i1	--
c23583_g1	c23583_g1_i1	--
c23583_g1	c23583_g1_i2	--
c23913_g1	c23913_g1_i1	--
c23984_g1	c23984_g1_i1	--
c23988_g1	c23988_g1_i1	--
c24095_g1	c24095_g1_i1	--
c24116_g2	c24116_g2_i1	gi|661891752|emb|CDP04677.1|	unnamed protein product
c24116_g2	c24116_g2_i2	--
c24116_g2	c24116_g2_i3	gi|661891753|emb|CDP04678.1|	unnamed protein product
c24286_g1	c24286_g1_i1	gi|590596318|ref|XP_007018303.1|	Uncharacterized protein TCM_034555
c24300_g1	c24300_g1_i3	--
c24316_g1	c24316_g1_i1	gi|313586527|gb|ADR71274.1|	60S ribosomal protein L17A
c24323_g1	c24323_g1_i1	--
c24362_g1	c24362_g1_i1	--
c24528_g1	c24528_g1_i1	gi|747068430|ref|XP_011080972.1|	PREDICTED: uncharacterized protein LOC105164103
c24652_g1	c24652_g1_i1	gi|747061583|ref|XP_011077266.1|	PREDICTED: transketolase, chloroplastic-like
c24669_g1	c24669_g1_i1	gi|747097424|ref|XP_011096676.1|	PREDICTED: BES1/BZR1 homolog protein 4-like
c2467_g1	c2467_g1_i1	gi|511004992|gb|EPB86346.1|	hypothetical protein HMPREF1544_06885
c24719_g1	c24719_g1_i1	--
c24841_g1	c24841_g1_i1	--
c24908_g1	c24908_g1_i1	--
c24927_g1	c24927_g1_i1	gi|195619548|gb|ACG31604.1|	60S acidic ribosomal protein P1
c25003_g1	c25003_g1_i1	--
c25072_g1	c25072_g1_i1	--
c25089_g1	c25089_g1_i1	gi|550311901|gb|ERP48110.1|	hypothetical protein POPTR_0036s00260g
c25167_g1	c25167_g1_i1	--
c25413_g1	c25413_g1_i1	--
c25654_g1	c25654_g1_i1	--
c25892_g1	c25892_g1_i1	--
c26014_g1	c26014_g1_i1	gi|747049192|ref|XP_011070633.1|	PREDICTED: chaperone protein dnaJ 6
c26135_g1	c26135_g1_i1	--
c26182_g1	c26182_g1_i1	gi|747099633|ref|XP_011097874.1|	PREDICTED: uncharacterized protein LOC105176685
c26245_g1	c26245_g1_i1	--
c26254_g1	c26254_g1_i1	--
c26356_g1	c26356_g1_i1	gi|388490654|gb|AFK33393.1|	unknown
c26380_g1	c26380_g1_i1	--
c2640_g1	c2640_g1_i1	gi|326534102|dbj|BAJ89401.1|	predicted protein
c26468_g1	c26468_g1_i1	--
c26506_g1	c26506_g1_i2	--
c26564_g1	c26564_g1_i1	gi|747043726|ref|XP_011085383.1|	PREDICTED: putative invertase inhibitor
c26569_g1	c26569_g1_i1	gi|747063114|ref|XP_011078092.1|	PREDICTED: cysteine proteinase 3-like
c26573_g1	c26573_g1_i1	--
c26610_g1	c26610_g1_i1	gi|344305353|gb|EGW35585.1|	hypothetical protein SPAPADRAFT_58807
c26630_g1	c26630_g1_i1	--
c26631_g1	c26631_g1_i2	--
c26634_g1	c26634_g1_i1	gi|747095448|ref|XP_011095600.1|	PREDICTED: fructose-bisphosphate aldolase, cytoplasmic isozyme 1
c26704_g1	c26704_g1_i1	--
c26762_g1	c26762_g1_i1	gi|604303703|gb|EYU23127.1|	PREDICTED: SNF1-related protein kinase regulatory subunit gamma-1
c26802_g1	c26802_g1_i1	--
c26807_g1	c26807_g1_i1	--
c26834_g1	c26834_g1_i1	--
c26840_g1	c26840_g1_i1	--
c26845_g1	c26845_g1_i1	--
c26923_g1	c26923_g1_i1	gi|747049358|ref|XP_011070721.1|	PREDICTED: protein PLANT CADMIUM RESISTANCE 2-like
c26948_g2	c26948_g2_i1	--
c26948_g2	c26948_g2_i2	--
c26955_g1	c26955_g1_i1	gi|193875692|gb|ACF24482.1|	70 kDa heat shock protein
c26972_g1	c26972_g1_i1	--
c27040_g1	c27040_g1_i1	--
c27051_g1	c27051_g1_i1	--
c27087_g1	c27087_g1_i1	gi|747049472|ref|XP_011070784.1|	PREDICTED: uncharacterized protein LOC105156367
c27092_g1	c27092_g1_i1	gi|747100093|ref|XP_011098120.1|	polyphenol oxidase
c2714_g1	c2714_g1_i1	--
c27199_g1	c27199_g1_i4	--
c27205_g1	c27205_g1_i1	--
c27211_g1	c27211_g1_i1	gi|747093614|ref|XP_011094621.1|	PREDICTED: UDP-glycosyltransferase 86A1-like
c27234_g1	c27234_g1_i2	--
c27261_g1	c27261_g1_i1	gi|661884515|emb|CDP11820.1|	unnamed protein product
c27300_g1	c27300_g1_i1	--
c27344_g1	c27344_g1_i1	gi|40646966|gb|AAQ19680.1|	chloroplast small heat shock protein class I
c27529_g1	c27529_g1_i1	gi|673525817|emb|CDI52248.1|	probable 40S ribosomal protein S12
c27567_g1	c27567_g1_i1	gi|661177981|emb|CDH59101.1|	tubulin alpha-1 chain
c27632_g1	c27632_g1_i1	gi|747099530|ref|XP_011097819.1|	PREDICTED: endoribonuclease YSH1-like
c27637_g1	c27637_g1_i1	gi|747100556|ref|XP_011098372.1|	PREDICTED: phenylalanine N-monooxygenase-like
c2765_g1	c2765_g1_i1	--
c27717_g1	c27717_g1_i1	--
c27723_g1	c27723_g1_i1	--
c27791_g1	c27791_g1_i1	gi|747040741|ref|XP_011096125.1|	PREDICTED: vacuolar-processing enzyme
c27918_g1	c27918_g1_i1	--
c27918_g2	c27918_g2_i2	--
c27978_g1	c27978_g1_i1	--
c27985_g1	c27985_g1_i1	gi|604331668|gb|EYU36526.1|	PREDICTED: heavy metal-associated isoprenylated plant protein 26
c28009_g1	c28009_g1_i1	--
c28086_g1	c28086_g1_i2	--
c28103_g1	c28103_g1_i1	gi|502181726|ref|XP_004516872.1|	PREDICTED: heat shock protein 83
c28103_g2	c28103_g2_i1	gi|502181726|ref|XP_004516872.1|	PREDICTED: heat shock protein 83
c28176_g1	c28176_g1_i1	--
c28262_g1	c28262_g1_i1	gi|661888163|emb|CDP08280.1|	unnamed protein product
c28289_g1	c28289_g1_i1	--
c28357_g1	c28357_g1_i1	--
c28374_g1	c28374_g1_i2	--
c28457_g1	c28457_g1_i1	--
c28704_g1	c28704_g1_i1	--
c28746_g1	c28746_g1_i1	gi|325187474|emb|CCA22012.1|	unnamed protein product
c28844_g1	c28844_g1_i1	--
c28879_g1	c28879_g1_i1	gi|604297521|gb|EYU17734.1|	hypothetical protein MIMGU_mgv1a016694mg
c29043_g1	c29043_g1_i1	--
c29051_g1	c29051_g1_i1	gi|747091423|ref|XP_011093439.1|	PREDICTED: benzoate carboxyl methyltransferase-like
c29051_g1	c29051_g1_i3	gi|747091423|ref|XP_011093439.1|	PREDICTED: benzoate carboxyl methyltransferase-like
c29068_g1	c29068_g1_i1	--
c29072_g1	c29072_g1_i1	gi|747103119|ref|XP_011099747.1|	PREDICTED: uncharacterized protein LOC105178088
c29112_g1	c29112_g1_i1	--
c29169_g1	c29169_g1_i1	--
c29237_g1	c29237_g1_i1	--
c29347_g1	c29347_g1_i1	--
c29448_g1	c29448_g1_i1	--
c29521_g1	c29521_g1_i1	gi|510999810|gb|EPB81399.1|	rhizopuspepsin-4
c29534_g1	c29534_g1_i2	gi|747092799|ref|XP_011094181.1|	PREDICTED: uncharacterized protein C167.05-like
c29574_g1	c29574_g1_i1	gi|604327928|gb|EYU33596.1|	PREDICTED: thioredoxin-like protein CXXS1
c29613_g1	c29613_g1_i1	--
c29637_g1	c29637_g1_i1	--
c29654_g1	c29654_g1_i1	gi|747065818|ref|XP_011079565.1|	PREDICTED: universal stress protein A-like protein
c29654_g1	c29654_g1_i2	gi|747065818|ref|XP_011079565.1|	PREDICTED: universal stress protein A-like protein
c29662_g1	c29662_g1_i1	gi|848934149|ref|XP_012829629.1|	hypothetical protein MIMGU_mgv1a012483mg
c29667_g1	c29667_g1_i1	--
c29687_g1	c29687_g1_i1	gi|698457414|ref|XP_009780831.1|	PREDICTED: uncharacterized protein LOC104229818
c29728_g1	c29728_g1_i1	--
c29736_g1	c29736_g1_i1	--
c29859_g1	c29859_g1_i1	gi|747072743|ref|XP_011083298.1|	PREDICTED: polyphenol oxidase I, chloroplastic-like
c29924_g1	c29924_g1_i1	gi|747056582|ref|XP_011074554.1|	PREDICTED: uncharacterized protein LOC105159250
c29933_g1	c29933_g1_i1	--
c29937_g1	c29937_g1_i1	--
c29951_g1	c29951_g1_i1	gi|747066118|ref|XP_011079731.1|	PREDICTED: glutaredoxin-C11
c29956_g1	c29956_g1_i1	gi|661887841|emb|CDP08574.1|	unnamed protein product
c30009_g1	c30009_g1_i1	gi|747075035|ref|XP_011084536.1|	PREDICTED: protein yippee-like At4g27745
c30110_g1	c30110_g1_i1	--
c30191_g1	c30191_g1_i1	--
c30251_g1	c30251_g1_i1	gi|747074724|ref|XP_011084365.1|	PREDICTED: caffeoylshikimate esterase
c30260_g1	c30260_g1_i2	--
c30361_g1	c30361_g1_i1	--
c30385_g1	c30385_g1_i1	--
c30419_g2	c30419_g2_i1	gi|747050709|ref|XP_011071436.1|	PREDICTED: uncharacterized protein LOC105156884
c30521_g1	c30521_g1_i1	gi|747080631|ref|XP_011087574.1|	PREDICTED: protein NRT1/ PTR FAMILY 4.5-like
c30563_g1	c30563_g1_i1	gi|747099099|ref|XP_011097592.1|	PREDICTED: probable trehalose-phosphate phosphatase J
c30638_g1	c30638_g1_i1	--
c30703_g1	c30703_g1_i1	gi|428180615|gb|EKX49482.1|	hypothetical protein GUITHDRAFT_93413, partial
c30705_g1	c30705_g1_i1	gi|813206479|dbj|GAO52167.1|	hypothetical protein G7K_6251-t1
c30728_g1	c30728_g1_i1	--
c30740_g1	c30740_g1_i1	--
c30756_g1	c30756_g1_i1	gi|747074925|ref|XP_011084475.1|	PREDICTED: acidic endochitinase SE2-like
c30806_g1	c30806_g1_i1	--
c30813_g1	c30813_g1_i1	--
c30844_g1	c30844_g1_i1	gi|747052650|ref|XP_011072452.1|	PREDICTED: protein CHUP1, chloroplastic
c30912_g1	c30912_g1_i1	--
c30912_g1	c30912_g1_i2	--
c31011_g1	c31011_g1_i1	--
c31011_g2	c31011_g2_i1	gi|747100658|ref|XP_011098430.1|	PREDICTED: LOB domain-containing protein 25
c31035_g1	c31035_g1_i1	gi|902165843|gb|KNA07164.1|	hypothetical protein SOVF_174280
c31103_g1	c31103_g1_i1	gi|308802033|ref|XP_003078330.1|	3'-5' exonuclease, putative (ISS)
c31226_g1	c31226_g1_i1	gi|661898944|emb|CDO96938.1|	unnamed protein product
c31352_g1	c31352_g1_i1	gi|604322211|gb|EYU32597.1|	hypothetical protein MIMGU_mgv1a015377mg
c31354_g1	c31354_g1_i1	gi|408474528|gb|AFU72288.1|	40S ribosomal protein S1, partial
c31372_g1	c31372_g1_i1	--
c31391_g1	c31391_g1_i1	gi|747059675|ref|XP_011076230.1|	PREDICTED: MATE efflux family protein DTX1
c31410_g1	c31410_g1_i1	--
c31418_g1	c31418_g1_i1	--
c31507_g1	c31507_g1_i2	gi|747051964|ref|XP_011072079.1|	PREDICTED: miraculin
c3150_g1	c3150_g1_i1	--
c31511_g1	c31511_g1_i2	--
c31524_g1	c31524_g1_i1	--
c31592_g1	c31592_g1_i1	--
c31593_g1	c31593_g1_i2	--
c31624_g1	c31624_g1_i1	--
c31639_g1	c31639_g1_i1	gi|747083669|ref|XP_011089207.1|	PREDICTED: F-box protein At2g27310
c31662_g1	c31662_g1_i1	--
c31694_g1	c31694_g1_i1	gi|734429437|gb|KHN45159.1|	Cytochrome b5
c31725_g1	c31725_g1_i1	gi|355494718|gb|AES75921.1|	18.2 kDa class I heat shock protein
c31746_g2	c31746_g2_i1	gi|752276582|dbj|GAM88546.1|	hypothetical protein ANO11243_065790
c31771_g1	c31771_g1_i1	gi|747056076|ref|XP_011074293.1|	PREDICTED: phosphoenolpyruvate carboxykinase [ATP]-like
c31811_g1	c31811_g1_i1	gi|661872760|emb|CDP21121.1|	unnamed protein product
c31873_g1	c31873_g1_i1	--
c31910_g1	c31910_g1_i1	gi|604306650|gb|EYU25446.1|	PREDICTED: ferruginol synthase-like
c31910_g1	c31910_g1_i2	gi|604306737|gb|EYU25533.1|	hypothetical protein MIMGU_mgv1a022818mg
c31928_g1	c31928_g1_i1	gi|151347473|gb|ABS01349.1|	hypersensitive-induced response protein
c31928_g1	c31928_g1_i2	gi|747051043|ref|XP_011071605.1|	PREDICTED: hypersensitive-induced response protein 1
c32063_g1	c32063_g1_i1	--
c32198_g1	c32198_g1_i1	--
c32239_g1	c32239_g1_i1	--
c32299_g1	c32299_g1_i1	--
c32302_g1	c32302_g1_i2	--
c32319_g1	c32319_g1_i1	--
c32342_g1	c32342_g1_i1	--
c32364_g2	c32364_g2_i1	--
c32371_g1	c32371_g1_i1	gi|747086007|ref|XP_011090483.1|	PREDICTED: aluminum-activated malate transporter 7
c32433_g1	c32433_g1_i1	--
c32436_g1	c32436_g1_i1	gi|604345397|gb|EYU43979.1|	hypothetical protein MIMGU_mgv1a016899mg
c32559_g1	c32559_g1_i1	gi|747054160|ref|XP_011073275.1|	PREDICTED: uncharacterized protein LOC105158274
c32559_g2	c32559_g2_i1	--
c32577_g1	c32577_g1_i1	--
c32627_g1	c32627_g1_i1	gi|747049366|ref|XP_011070725.1|	PREDICTED: homeobox-leucine zipper protein HOX3
c32636_g1	c32636_g1_i1	gi|604319580|gb|EYU30744.1|	hypothetical protein MIMGU_mgv1a004594mg
c32642_g1	c32642_g1_i1	--
c32680_g1	c32680_g1_i1	--
c32703_g1	c32703_g1_i1	--
c32703_g1	c32703_g1_i2	--
c32782_g1	c32782_g1_i1	--
c32805_g1	c32805_g1_i1	--
c3284_g1	c3284_g1_i1	gi|819933611|gb|AKG55581.1|	calmodulin 2
c32953_g1	c32953_g1_i1	--
c32962_g2	c32962_g2_i1	--
c32978_g1	c32978_g1_i1	gi|747065491|ref|XP_011079384.1|	PREDICTED: heat shock 70 kDa protein
c32978_g2	c32978_g2_i1	--
c32980_g1	c32980_g1_i1	--
c33031_g1	c33031_g1_i3	gi|604304475|gb|EYU23762.1|	PREDICTED: cytochrome P450 CYP82D47-like
c33038_g1	c33038_g1_i1	--
c33069_g1	c33069_g1_i1	--
c33140_g1	c33140_g1_i2	--
c33148_g1	c33148_g1_i1	gi|747042375|ref|XP_011078167.1|	PREDICTED: glyceraldehyde-3-phosphate dehydrogenase, testis-specific-like
c33182_g1	c33182_g1_i1	gi|661880676|emb|CDP15643.1|	unnamed protein product
c33210_g1	c33210_g1_i2	gi|604344565|gb|EYU43319.1|	PREDICTED: uncharacterized protein LOC105951601
c33243_g1	c33243_g1_i1	gi|604313878|gb|EYU26929.1|	PREDICTED: cytosolic sulfotransferase 14-like
c33253_g1	c33253_g1_i2	--
c33335_g1	c33335_g1_i1	gi|326515156|dbj|BAK03491.1|	predicted protein
c33366_g1	c33366_g1_i1	gi|848860869|ref|XP_012831265.1|	hypothetical protein MIMGU_mgv1a015268mg
c33394_g1	c33394_g1_i2	--
c33397_g1	c33397_g1_i1	gi|848862408|ref|XP_012831986.1|	PREDICTED: uncharacterized protein LOC105952932
c33494_g1	c33494_g1_i1	gi|747046474|ref|XP_011099835.1|	PREDICTED: protein GDAP2 homolog
c33496_g2	c33496_g2_i1	gi|604315445|gb|EYU28151.1|	PREDICTED: uncharacterized protein LOC105968551
c33567_g1	c33567_g1_i1	--
c33572_g1	c33572_g1_i1	--
c33576_g1	c33576_g1_i1	gi|452822780|gb|EME29796.1|	ornithine aminotransferase
c33608_g1	c33608_g1_i1	gi|747057171|ref|XP_011074876.1|	PREDICTED: probable calcium-binding protein CML29
c33683_g1	c33683_g1_i1	--
c33770_g1	c33770_g1_i1	gi|604301951|gb|EYU21537.1|	PREDICTED: purine permease 3-like
c33803_g1	c33803_g1_i1	gi|698577948|ref|XP_009776612.1|	PREDICTED: acid phosphatase 1-like
c33909_g1	c33909_g1_i2	--
c33939_g1	c33939_g1_i2	gi|90811681|gb|ABD98038.1|	acetylajmalan acetylesterase
c34032_g2	c34032_g2_i1	gi|565362289|ref|XP_006347881.1|	PREDICTED: arginase 1, mitochondrial-like isoform X2
c34033_g1	c34033_g1_i1	--
c34085_g1	c34085_g1_i1	gi|720052356|ref|XP_010272386.1|	PREDICTED: auxin-repressed 12.5 kDa protein-like
c34091_g1	c34091_g1_i1	gi|734661676|gb|KHN98726.1|	translation elongation factor 1 alpha
c34100_g1	c34100_g1_i1	--
c34122_g1	c34122_g1_i1	gi|747102825|ref|XP_011099589.1|	PREDICTED: homeobox-leucine zipper protein ATHB-40-like
c34124_g1	c34124_g1_i1	--
c34129_g1	c34129_g1_i1	--
c34140_g1	c34140_g1_i1	gi|661882869|emb|CDP13460.1|	unnamed protein product
c34177_g1	c34177_g1_i1	--
c34238_g2	c34238_g2_i1	--
c34251_g1	c34251_g1_i1	--
c34253_g1	c34253_g1_i1	--
c34266_g2	c34266_g2_i1	--
c34266_g3	c34266_g3_i1	gi|747093695|ref|XP_011094663.1|	PREDICTED: uncharacterized protein LOC105174308
c34361_g2	c34361_g2_i1	gi|747054986|ref|XP_011073729.1|	PREDICTED: major allergen Pru ar 1-like
c34361_g2	c34361_g2_i2	gi|747054986|ref|XP_011073729.1|	PREDICTED: major allergen Pru ar 1-like
c34364_g1	c34364_g1_i2	--
c34388_g1	c34388_g1_i1	--
c34392_g1	c34392_g1_i1	gi|848881592|ref|XP_012841148.1|	PREDICTED: acetylajmalan esterase-like
c34407_g1	c34407_g1_i1	--
c34417_g1	c34417_g1_i1	--
c34417_g1	c34417_g1_i2	--
c34431_g1	c34431_g1_i1	--
c34509_g1	c34509_g1_i1	gi|747104204|ref|XP_011100325.1|	PREDICTED: G-type lectin S-receptor-like serine/threonine-protein kinase At2g19130
c34521_g1	c34521_g1_i1	gi|747094136|ref|XP_011094899.1|	PREDICTED: ribulose bisphosphate carboxylase/oxygenase activase, chloroplastic-like isoform X2
c34521_g1	c34521_g1_i2	gi|747094136|ref|XP_011094899.1|	PREDICTED: ribulose bisphosphate carboxylase/oxygenase activase, chloroplastic-like isoform X2
c34533_g1	c34533_g1_i1	--
c34548_g1	c34548_g1_i1	--
c34575_g1	c34575_g1_i1	gi|223974731|gb|ACN31553.1|	unknown
c34589_g2	c34589_g2_i1	gi|6573685|pdb|1QO1|F	-
c34594_g1	c34594_g1_i1	gi|508727303|gb|EOY19200.1|	Retrotransposon, unclassified-like protein
c34636_g1	c34636_g1_i1	gi|747105369|ref|XP_011100960.1|	PREDICTED: salicylate carboxymethyltransferase-like
c34636_g1	c34636_g1_i2	gi|747105369|ref|XP_011100960.1|	PREDICTED: salicylate carboxymethyltransferase-like
c34644_g1	c34644_g1_i1	gi|747071906|ref|XP_011082846.1|	PREDICTED: 9-cis-epoxycarotenoid dioxygenase NCED1, chloroplastic
c34651_g1	c34651_g1_i1	--
c34652_g1	c34652_g1_i1	gi|747104206|ref|XP_011100326.1|	PREDICTED: myb-related protein Myb4-like
c34689_g1	c34689_g1_i1	gi|604327401|gb|EYU33217.1|	hypothetical protein MIMGU_mgv1a021668mg
c34698_g1	c34698_g1_i1	gi|747045321|ref|XP_011093363.1|	PREDICTED: common plant regulatory factor 1-like isoform X3
c3470_g1	c3470_g1_i1	--
c34722_g1	c34722_g1_i1	gi|339476568|gb|EGP91659.1|	hypothetical protein MYCGRDRAFT_98820, partial
c34750_g1	c34750_g1_i1	--
c34760_g1	c34760_g1_i1	gi|747059079|ref|XP_011075902.1|	PREDICTED: LOW QUALITY PROTEIN: small heat shock protein, chloroplastic-like
c34783_g1	c34783_g1_i1	--
c34785_g1	c34785_g1_i1	gi|747102990|ref|XP_011099680.1|	PREDICTED: lipase-like PAD4
c34838_g1	c34838_g1_i1	gi|168056372|ref|XP_001780194.1|	predicted protein
c34841_g1	c34841_g1_i1	gi|33339655|gb|AAQ14319.1|	protease inhibitor
c34845_g1	c34845_g1_i1	--
c3488_g1	c3488_g1_i1	--
c34915_g1	c34915_g1_i1	--
c34919_g1	c34919_g1_i2	--
c34929_g1	c34929_g1_i2	--
c34949_g1	c34949_g1_i1	--
c35022_g1	c35022_g1_i2	--
c35069_g1	c35069_g1_i1	gi|747072549|ref|XP_011083191.1|	PREDICTED: cytochrome P450 85A1
c35095_g1	c35095_g1_i1	--
c35142_g1	c35142_g1_i2	gi|747096475|ref|XP_011096160.1|	PREDICTED: cysteine-rich receptor-like protein kinase 25
c3516_g1	c3516_g1_i1	--
c35182_g1	c35182_g1_i1	--
c35231_g1	c35231_g1_i1	gi|848885919|ref|XP_012843203.1|	PREDICTED: uncharacterized protein LOC105963357
c35233_g1	c35233_g1_i1	gi|747102855|ref|XP_011099606.1|	PREDICTED: LOW QUALITY PROTEIN: uncharacterized protein LOC105177984
c35243_g1	c35243_g1_i1	gi|747081572|ref|XP_011088065.1|	PREDICTED: zinc finger protein AZF2-like
c35259_g1	c35259_g1_i1	gi|747097255|ref|XP_011096584.1|	PREDICTED: protein TIFY 5A
c35281_g2	c35281_g2_i1	gi|747075229|ref|XP_011084643.1|	PREDICTED: protein LURP-one-related 8
c35310_g1	c35310_g1_i2	--
c35315_g1	c35315_g1_i1	gi|747098067|ref|XP_011097023.1|	PREDICTED: glutathione S-transferase F12
c35343_g1	c35343_g1_i1	gi|747083391|ref|XP_011089060.1|	PREDICTED: chaperone protein dnaJ 20, chloroplastic-like
c35343_g1	c35343_g1_i2	gi|747083391|ref|XP_011089060.1|	PREDICTED: chaperone protein dnaJ 20, chloroplastic-like
c35369_g1	c35369_g1_i1	--
c35422_g1	c35422_g1_i1	gi|604345397|gb|EYU43979.1|	hypothetical protein MIMGU_mgv1a016899mg
c35464_g1	c35464_g1_i1	gi|747068844|ref|XP_011081197.1|	PREDICTED: 21 kDa protein-like
c35576_g1	c35576_g1_i1	gi|747093074|ref|XP_011094328.1|	PREDICTED: uncharacterized protein LOC105174061
c35590_g1	c35590_g1_i1	--
c35590_g1	c35590_g1_i2	--
c35610_g1	c35610_g1_i1	gi|747067863|ref|XP_011080672.1|	PREDICTED: LOB domain-containing protein 15-like
c35610_g1	c35610_g1_i2	gi|747067863|ref|XP_011080672.1|	PREDICTED: LOB domain-containing protein 15-like
c35637_g1	c35637_g1_i1	--
c35804_g1	c35804_g1_i1	--
c35806_g3	c35806_g3_i1	--
c35810_g1	c35810_g1_i1	--
c35812_g1	c35812_g1_i3	gi|747082979|ref|XP_011088839.1|	PREDICTED: uncharacterized protein At4g22758
c35874_g1	c35874_g1_i2	--
c35896_g1	c35896_g1_i1	--
c35951_g1	c35951_g1_i1	gi|747063756|ref|XP_011078439.1|	PREDICTED: MLP-like protein 28
c35985_g1	c35985_g1_i2	gi|747055263|ref|XP_011073869.1|	PREDICTED: uncharacterized protein LOC105158727
c35989_g1	c35989_g1_i1	--
c36003_g1	c36003_g1_i1	gi|848905209|ref|XP_012852110.1|	hypothetical protein MIMGU_mgv1a013209mg
c36062_g1	c36062_g1_i1	gi|747042401|ref|XP_011078318.1|	PREDICTED: transcription factor bHLH75
c36065_g1	c36065_g1_i1	--
c36076_g1	c36076_g1_i1	--
c36092_g1	c36092_g1_i1	--
c36104_g1	c36104_g1_i2	--
c3612_g1	c3612_g1_i1	gi|566259703|ref|XP_006389407.1|	hypothetical protein POPTR_0025s00430g
c36149_g1	c36149_g1_i1	gi|747066270|ref|XP_011079814.1|	PREDICTED: LOW QUALITY PROTEIN: EID1-like F-box protein 3
c36150_g1	c36150_g1_i1	--
c36230_g1	c36230_g1_i1	--
c36252_g1	c36252_g1_i1	gi|747071945|ref|XP_011082867.1|	PREDICTED: polyphenol oxidase I, chloroplastic-like
c36285_g1	c36285_g1_i1	--
c36309_g1	c36309_g1_i1	gi|747104077|ref|XP_011100260.1|	PREDICTED: uncharacterized protein LOC105178478
c36317_g1	c36317_g1_i2	gi|747091797|ref|XP_011093642.1|	PREDICTED: LOW QUALITY PROTEIN: protein IQ-DOMAIN 14
c36318_g1	c36318_g1_i1	gi|747088958|ref|XP_011092095.1|	PREDICTED: bidirectional sugar transporter SWEET17-like
c36340_g1	c36340_g1_i1	--
c36416_g1	c36416_g1_i1	--
c36442_g1	c36442_g1_i1	gi|720081025|ref|XP_010242152.1|	PREDICTED: uncharacterized protein LOC104586566
c36469_g1	c36469_g1_i1	gi|747061907|ref|XP_011077441.1|	PREDICTED: histone H2B.9-like
c36489_g1	c36489_g1_i2	--
c36506_g1	c36506_g1_i1	--
c36508_g1	c36508_g1_i1	--
c36526_g1	c36526_g1_i1	gi|747107948|ref|XP_011102285.1|	PREDICTED: non-symbiotic hemoglobin 2
c36530_g1	c36530_g1_i1	--
c36563_g1	c36563_g1_i2	gi|747061410|ref|XP_011077173.1|	PREDICTED: uncharacterized protein LOC105161246
c36603_g1	c36603_g1_i1	--
c36680_g1	c36680_g1_i1	--
c36680_g1	c36680_g1_i2	--
c36686_g2	c36686_g2_i1	gi|848917827|ref|XP_012856264.1|	hypothetical protein MIMGU_mgv1a015139mg
c36691_g1	c36691_g1_i1	gi|747085031|ref|XP_011089952.1|	PREDICTED: serine carboxypeptidase-like
c36693_g1	c36693_g1_i2	gi|848909822|ref|XP_012853632.1|	PREDICTED: uncharacterized protein LOC105973157
c36710_g1	c36710_g1_i1	--
c36712_g1	c36712_g1_i1	gi|747079818|ref|XP_011087135.1|	PREDICTED: uncharacterized protein LOC105168700
c36720_g1	c36720_g1_i1	--
c36761_g1	c36761_g1_i1	gi|747046636|ref|XP_011100608.1|	PREDICTED: tryptophan aminotransferase-related protein 4-like
c36762_g1	c36762_g1_i1	--
c36762_g1	c36762_g1_i2	--
c36817_g2	c36817_g2_i1	--
c36845_g2	c36845_g2_i1	--
c36849_g1	c36849_g1_i1	gi|747059860|ref|XP_011076332.1|	PREDICTED: 21 kDa protein
c36862_g1	c36862_g1_i1	--
c36898_g1	c36898_g1_i1	gi|747084561|ref|XP_011089696.1|	PREDICTED: dirigent protein 22-like
c36907_g1	c36907_g1_i1	--
c36914_g2	c36914_g2_i1	gi|747081969|ref|XP_011088284.1|	PREDICTED: 2-hydroxyisoflavanone dehydratase
c36938_g2	c36938_g2_i1	--
c36960_g1	c36960_g1_i1	gi|747107405|ref|XP_011102002.1|	PREDICTED: cellulose synthase-like protein G1
c36963_g1	c36963_g1_i1	gi|848916759|ref|XP_012855903.1|	hypothetical protein MIMGU_mgv1a002503mg
c36988_g1	c36988_g1_i1	gi|508778705|gb|EOY25961.1|	Uncharacterized protein TCM_027325
c37027_g1	c37027_g1_i1	gi|747085377|ref|XP_011090148.1|	PREDICTED: ubiquitin-conjugating enzyme E2 20-like
c37038_g1	c37038_g1_i1	gi|848891636|ref|XP_012845924.1|	hypothetical protein MIMGU_mgv1a013333mg
c37067_g1	c37067_g1_i1	gi|747094136|ref|XP_011094899.1|	PREDICTED: ribulose bisphosphate carboxylase/oxygenase activase, chloroplastic-like isoform X2
c37067_g1	c37067_g1_i2	gi|747094136|ref|XP_011094899.1|	PREDICTED: ribulose bisphosphate carboxylase/oxygenase activase, chloroplastic-like isoform X2
c37102_g1	c37102_g1_i1	gi|661882943|emb|CDP13534.1|	unnamed protein product
c37103_g1	c37103_g1_i1	gi|747102105|ref|XP_011099203.1|	PREDICTED: peroxidase 10-like isoform X1
c37153_g1	c37153_g1_i1	gi|747054455|ref|XP_011073435.1|	PREDICTED: uncharacterized protein LOC105158387
c37186_g1	c37186_g1_i1	gi|731344324|ref|XP_010683350.1|	hypothetical protein BVRB_6g155290
c37216_g1	c37216_g1_i1	gi|604331612|gb|EYU36470.1|	PREDICTED: AT-hook motif nuclear-localized protein 17-like
c37264_g1	c37264_g1_i1	gi|604329784|gb|EYU34974.1|	PREDICTED: probable galactinol--sucrose galactosyltransferase 6
c37269_g1	c37269_g1_i1	--
c37291_g2	c37291_g2_i1	--
c37370_g1	c37370_g1_i1	gi|747092093|ref|XP_011093798.1|	PREDICTED: E3 ubiquitin-protein ligase RING1-like
c37427_g1	c37427_g1_i2	gi|747056279|ref|XP_011074399.1|	PREDICTED: WUSCHEL-related homeobox 4-like isoform X3
c37522_g1	c37522_g1_i1	--
c37604_g1	c37604_g1_i1	gi|747050562|ref|XP_011071358.1|	PREDICTED: transcription factor MYB108-like
c37604_g1	c37604_g1_i2	gi|747050562|ref|XP_011071358.1|	PREDICTED: transcription factor MYB108-like
c37604_g2	c37604_g2_i1	gi|698429674|ref|XP_009791846.1|	PREDICTED: transcription factor MYB108-like
c37612_g1	c37612_g1_i1	gi|747094554|ref|XP_011095118.1|	PREDICTED: transcription repressor OFP1
c37621_g1	c37621_g1_i1	gi|76666767|emb|CAA55071.2|	RecName: Full=Aldehyde dehydrogenase; Short=ALDDH; Short=ALDH; AltName: Full=Allergen Alt a X; AltName: Allergen=Alt a 10
c37622_g1	c37622_g1_i1	--
c37652_g1	c37652_g1_i1	gi|760447763|ref|XP_011400950.1|	Regucalcin
c37696_g1	c37696_g1_i1	gi|747066655|ref|XP_011080016.1|	PREDICTED: cytochrome P450 94A2-like
c37823_g1	c37823_g1_i1	gi|821062259|gb|KKY17649.1|	putative chch domain-containing protein
c3782_g1	c3782_g1_i1	--
c37842_g1	c37842_g1_i1	gi|747086805|ref|XP_011090919.1|	PREDICTED: monothiol glutaredoxin-S4-like
c37842_g2	c37842_g2_i2	gi|604345330|gb|EYU43912.1|	hypothetical protein MIMGU_mgv1a017282mg
c37889_g1	c37889_g1_i1	gi|848872848|ref|XP_012836984.1|	PREDICTED: LOW QUALITY PROTEIN: uncharacterized protein LOC105957593
c37934_g1	c37934_g1_i1	--
c37934_g1	c37934_g1_i2	--
c37934_g1	c37934_g1_i3	--
c37942_g1	c37942_g1_i1	gi|326493892|dbj|BAJ85408.1|	predicted protein
c37969_g1	c37969_g1_i2	gi|225457128|ref|XP_002280305.1|	PREDICTED: UDP-glycosyltransferase 74B1
c37984_g1	c37984_g1_i1	gi|747046130|ref|XP_011097836.1|	PREDICTED: uncharacterized protein LOC105176659
c37985_g1	c37985_g1_i1	gi|747069635|ref|XP_011081619.1|	PREDICTED: beta-glucosidase 13-like
c3798_g1	c3798_g1_i1	gi|747059745|ref|XP_011076269.1|	PREDICTED: transcription factor bHLH36-like
c38047_g1	c38047_g1_i1	gi|747072743|ref|XP_011083298.1|	PREDICTED: polyphenol oxidase I, chloroplastic-like
c38054_g1	c38054_g1_i1	--
c38054_g1	c38054_g1_i2	gi|719964141|ref|XP_010251814.1|	PREDICTED: uncharacterized protein LOC104593592
c38062_g1	c38062_g1_i1	gi|747081244|ref|XP_011087901.1|	PREDICTED: 7-deoxyloganetin glucosyltransferase-like
c38062_g1	c38062_g1_i2	gi|747081246|ref|XP_011087902.1|	PREDICTED: 7-deoxyloganetin glucosyltransferase-like
c38099_g1	c38099_g1_i1	gi|747049538|ref|XP_011070818.1|	PREDICTED: uncharacterized protein LOC105156397
c38104_g1	c38104_g1_i1	--
c38134_g1	c38134_g1_i1	gi|747069927|ref|XP_011081772.1|	PREDICTED: uncharacterized protein LOC105164731
c38167_g1	c38167_g1_i1	gi|590606444|ref|XP_007020738.1|	LIM and calponin domains-containing protein 1, putative
c38215_g1	c38215_g1_i1	--
c38249_g1	c38249_g1_i1	gi|848882770|ref|XP_012841709.1|	PREDICTED: uncharacterized protein LOC105961994
c38249_g1	c38249_g1_i2	gi|848882770|ref|XP_012841709.1|	PREDICTED: uncharacterized protein LOC105961994
c3825_g1	c3825_g1_i1	--
c38274_g1	c38274_g1_i2	gi|747088525|ref|XP_011091856.1|	PREDICTED: sigma factor binding protein 2, chloroplastic-like
c38287_g1	c38287_g1_i1	gi|299471274|emb|CBN80267.1|	Glutathione S-transferase
c38296_g1	c38296_g1_i1	--
c38325_g2	c38325_g2_i1	gi|645218340|ref|XP_008230130.1|	PREDICTED: secoisolariciresinol dehydrogenase-like
c38342_g1	c38342_g1_i1	gi|747076363|ref|XP_011085251.1|	PREDICTED: potassium channel KAT1-like
c38342_g1	c38342_g1_i3	gi|747076363|ref|XP_011085251.1|	PREDICTED: potassium channel KAT1-like
c38367_g1	c38367_g1_i2	gi|747068115|ref|XP_011080803.1|	PREDICTED: transcription factor bHLH90
c38457_g1	c38457_g1_i1	gi|747105657|ref|XP_011101099.1|	PREDICTED: ethylene-responsive transcription factor ERF107-like
c38467_g1	c38467_g1_i1	gi|358397747|gb|EHK47115.1|	hypothetical protein TRIATDRAFT_298891
c38536_g1	c38536_g1_i1	gi|747094778|ref|XP_011095243.1|	PREDICTED: NAC domain-containing protein 72-like
c38536_g1	c38536_g1_i2	gi|747094778|ref|XP_011095243.1|	PREDICTED: NAC domain-containing protein 72-like
c38537_g1	c38537_g1_i1	gi|747100150|ref|XP_011098152.1|	PREDICTED: major pollen allergen Ole e 10
c38607_g1	c38607_g1_i1	gi|747095877|ref|XP_011095836.1|	PREDICTED: 18.1 kDa class I heat shock protein-like
c38634_g1	c38634_g1_i1	gi|747055774|ref|XP_011074133.1|	PREDICTED: laccase-14-like
c38634_g2	c38634_g2_i1	gi|747046723|ref|XP_011100999.1|	PREDICTED: laccase-14-like
c38635_g1	c38635_g1_i1	gi|747100395|ref|XP_011098287.1|	PREDICTED: MATE efflux family protein LAL5-like
c38694_g1	c38694_g1_i1	--
c38712_g1	c38712_g1_i1	--
c38729_g1	c38729_g1_i2	--
c38732_g1	c38732_g1_i1	--
c38734_g1	c38734_g1_i2	gi|747065022|ref|XP_011079121.1|	PREDICTED: uncharacterized protein LOC105162719
c38740_g1	c38740_g1_i1	--
c38747_g1	c38747_g1_i1	gi|747064414|ref|XP_011078786.1|	PREDICTED: uncharacterized protein LOC105162464
c38755_g1	c38755_g1_i1	gi|747065884|ref|XP_011079601.1|	PREDICTED: histone H1-like
c38761_g1	c38761_g1_i1	--
c38787_g1	c38787_g1_i2	gi|848883415|ref|XP_012842008.1|	PREDICTED: tricyclene synthase Oc15, chloroplastic-like isoform X1
c38791_g1	c38791_g1_i1	--
c38791_g2	c38791_g2_i1	--
c38797_g1	c38797_g1_i1	gi|848870883|ref|XP_012836028.1|	hypothetical protein MIMGU_mgv1a005283mg
c38805_g1	c38805_g1_i1	--
c38868_g1	c38868_g1_i1	gi|743943078|ref|XP_011016037.1|	PREDICTED: monothiol glutaredoxin-S10
c38875_g1	c38875_g1_i1	gi|747048374|ref|XP_011070195.1|	PREDICTED: tropinone reductase 1-like
c38936_g1	c38936_g1_i1	gi|747077730|ref|XP_011086001.1|	PREDICTED: senescence-specific cysteine protease SAG39-like
c38942_g1	c38942_g1_i1	gi|747076171|ref|XP_011085144.1|	PREDICTED: plasma membrane-associated cation-binding protein 1
c38949_g1	c38949_g1_i1	gi|747045939|ref|XP_011096814.1|	PREDICTED: stromal 70 kDa heat shock-related protein, chloroplastic-like
c38949_g2	c38949_g2_i1	gi|747045939|ref|XP_011096814.1|	PREDICTED: stromal 70 kDa heat shock-related protein, chloroplastic-like
c38998_g1	c38998_g1_i2	gi|747103604|ref|XP_011099996.1|	PREDICTED: transcription factor bHLH30-like
c39028_g1	c39028_g1_i1	gi|604347228|gb|EYU45480.1|	PREDICTED: desiccation-related protein PCC13-62-like
c39092_g1	c39092_g1_i1	gi|747040797|ref|XP_011099060.1|	PREDICTED: heat shock factor protein HSF30
c39142_g2	c39142_g2_i1	gi|747049804|ref|XP_011070956.1|	PREDICTED: probable WRKY transcription factor 57 isoform X2
c39165_g1	c39165_g1_i1	gi|747050067|ref|XP_011071091.1|	PREDICTED: galactinol synthase 1-like
c39192_g1	c39192_g1_i1	gi|604298636|gb|EYU18638.1|	PREDICTED: haloacid dehalogenase-like hydrolase domain-containing protein 3
c39263_g1	c39263_g1_i1	gi|747106042|ref|XP_011101302.1|	PREDICTED: cell division cycle protein 48 homolog
c39265_g1	c39265_g1_i1	--
c39310_g1	c39310_g1_i1	gi|747058361|ref|XP_011075519.1|	PREDICTED: LOW QUALITY PROTEIN: NAC transcription factor 29
c39339_g1	c39339_g1_i1	gi|747085022|ref|XP_011089947.1|	PREDICTED: uncharacterized protein LOC105170743
c39347_g1	c39347_g1_i1	gi|747094688|ref|XP_011095191.1|	PREDICTED: cell division control protein 2 homolog C
c39385_g1	c39385_g1_i1	--
c39400_g1	c39400_g1_i1	--
c39418_g1	c39418_g1_i1	gi|747044267|ref|XP_011088157.1|	PREDICTED: cytokinin dehydrogenase 6-like
c39418_g1	c39418_g1_i3	gi|747044267|ref|XP_011088157.1|	PREDICTED: cytokinin dehydrogenase 6-like
c39418_g1	c39418_g1_i4	gi|747044267|ref|XP_011088157.1|	PREDICTED: cytokinin dehydrogenase 6-like
c39421_g1	c39421_g1_i1	--
c39487_g1	c39487_g1_i1	gi|747102937|ref|XP_011099650.1|	PREDICTED: germin-like protein subfamily 1 member 13
c39497_g1	c39497_g1_i1	--
c39518_g1	c39518_g1_i1	--
c39540_g1	c39540_g1_i2	gi|747087810|ref|XP_011091460.1|	PREDICTED: heat shock cognate 70 kDa protein 2-like
c39569_g1	c39569_g1_i1	gi|747068409|ref|XP_011080962.1|	PREDICTED: WAT1-related protein At2g39510-like
c39598_g1	c39598_g1_i1	gi|357485195|ref|XP_003612885.1|	PLATZ transcription factor family protein
c39598_g1	c39598_g1_i2	gi|747048507|ref|XP_011070268.1|	PREDICTED: uncharacterized protein LOC105155968
c39608_g1	c39608_g1_i3	--
c39610_g1	c39610_g1_i1	gi|848851366|ref|XP_012835897.1|	PREDICTED: hyoscyamine 6-dioxygenase-like
c39610_g1	c39610_g1_i2	gi|604348311|gb|EYU46466.1|	hypothetical protein MIMGU_mgv1a019872mg
c39624_g1	c39624_g1_i1	--
c39626_g1	c39626_g1_i1	gi|747071249|ref|XP_011082484.1|	PREDICTED: glutathione S-transferase-like
c39643_g1	c39643_g1_i1	gi|747082039|ref|XP_011088321.1|	PREDICTED: extra-large guanine nucleotide-binding protein 1
c39670_g1	c39670_g1_i1	--
c39705_g2	c39705_g2_i1	--
c39710_g1	c39710_g1_i4	--
c39775_g1	c39775_g1_i5	gi|747088914|ref|XP_011092071.1|	PREDICTED: histone H2A.1
c39799_g1	c39799_g1_i1	gi|747063231|ref|XP_011078154.1|	PREDICTED: DNA repair protein RAD51 homolog
c39836_g1	c39836_g1_i1	--
c39845_g1	c39845_g1_i2	gi|747098338|ref|XP_011097176.1|	PREDICTED: uncharacterized protein LOC105176154
c39929_g1	c39929_g1_i1	gi|848867442|ref|XP_012834373.1|	PREDICTED: polygalacturonase inhibitor-like
c39949_g1	c39949_g1_i4	gi|747084256|ref|XP_011089528.1|	PREDICTED: RING-H2 finger protein ATL73-like
c40000_g1	c40000_g1_i1	gi|747056269|ref|XP_011074394.1|	PREDICTED: subtilisin-like protease
c40012_g1	c40012_g1_i6	gi|747084087|ref|XP_011089437.1|	PREDICTED: methyl-CpG-binding domain-containing protein 7
c40023_g1	c40023_g1_i1	gi|747071193|ref|XP_011082453.1|	PREDICTED: uncharacterized protein At5g01610
c40043_g1	c40043_g1_i1	gi|747102691|ref|XP_011099515.1|	PREDICTED: MATE efflux family protein 9-like isoform X2
c40043_g1	c40043_g1_i2	gi|604342243|gb|EYU41307.1|	hypothetical protein MIMGU_mgv1a021573mg
c40043_g2	c40043_g2_i1	gi|848863632|ref|XP_012832579.1|	PREDICTED: MATE efflux family protein 5-like isoform X2
c40043_g2	c40043_g2_i2	--
c40052_g1	c40052_g1_i1	gi|848873045|ref|XP_012837080.1|	hypothetical protein MIMGU_mgv1a005923mg
c40060_g1	c40060_g1_i1	gi|747081925|ref|XP_011088260.1|	PREDICTED: ferredoxin--nitrite reductase, chloroplastic
c40066_g1	c40066_g1_i1	--
c40066_g2	c40066_g2_i1	gi|747075209|ref|XP_011084632.1|	PREDICTED: uncharacterized protein LOC105166840
c40066_g2	c40066_g2_i2	--
c40068_g1	c40068_g1_i1	gi|384500153|gb|EIE90644.1|	hypothetical protein RO3G_15355
c40074_g3	c40074_g3_i1	gi|747100035|ref|XP_011098088.1|	PREDICTED: probable WRKY transcription factor 71 isoform X1
c40074_g3	c40074_g3_i2	gi|747100035|ref|XP_011098088.1|	PREDICTED: probable WRKY transcription factor 71 isoform X1
c40093_g1	c40093_g1_i1	gi|747095084|ref|XP_011095406.1|	PREDICTED: heterodimeric geranylgeranyl pyrophosphate synthase small subunit, chloroplastic-like
c40097_g2	c40097_g2_i1	--
c40116_g1	c40116_g1_i2	gi|848905767|ref|XP_012852292.1|	hypothetical protein MIMGU_mgv1a014446mg
c40121_g1	c40121_g1_i1	gi|747070616|ref|XP_011082138.1|	PREDICTED: F-box/FBD/LRR-repeat protein At1g13570-like
c40121_g1	c40121_g1_i2	gi|747070616|ref|XP_011082138.1|	PREDICTED: F-box/FBD/LRR-repeat protein At1g13570-like
c40125_g1	c40125_g1_i1	gi|747095591|ref|XP_011095676.1|	PREDICTED: NAC domain-containing protein 21/22-like
c40184_g2	c40184_g2_i1	gi|747077990|ref|XP_011086146.1|	PREDICTED: protein PLANT CADMIUM RESISTANCE 4-like
c40194_g2	c40194_g2_i1	gi|747075085|ref|XP_011084564.1|	PREDICTED: small heat shock protein, chloroplastic-like
c40196_g1	c40196_g1_i1	gi|747072108|ref|XP_011082953.1|	PREDICTED: protein TOO MANY MOUTHS
c40196_g3	c40196_g3_i1	gi|747072108|ref|XP_011082953.1|	PREDICTED: protein TOO MANY MOUTHS
c40199_g1	c40199_g1_i1	--
c40230_g1	c40230_g1_i2	gi|747106204|ref|XP_011101389.1|	PREDICTED: uncharacterized protein LOC105179462
c40276_g1	c40276_g1_i2	--
c40282_g1	c40282_g1_i1	--
c40305_g1	c40305_g1_i1	--
c40348_g1	c40348_g1_i1	gi|747108157|ref|XP_011069390.1|	PREDICTED: stem-specific protein TSJT1-like
c40411_g1	c40411_g1_i1	gi|326527899|dbj|BAJ89001.1|	predicted protein
c40411_g2	c40411_g2_i1	gi|328772911|gb|EGF82948.1|	Tubulin alpha-1A chain
c40443_g1	c40443_g1_i2	gi|747083391|ref|XP_011089060.1|	PREDICTED: chaperone protein dnaJ 20, chloroplastic-like
c40443_g1	c40443_g1_i3	gi|747083391|ref|XP_011089060.1|	PREDICTED: chaperone protein dnaJ 20, chloroplastic-like
c40445_g1	c40445_g1_i1	--
c40445_g1	c40445_g1_i2	--
c40445_g1	c40445_g1_i3	--
c40464_g1	c40464_g1_i1	gi|570326047|gb|ETO73995.1|	hypothetical protein, variant
c40515_g1	c40515_g1_i1	gi|848927295|ref|XP_012827440.1|	hypothetical protein MIMGU_mgv1a003998mg
c40515_g1	c40515_g1_i2	gi|848927295|ref|XP_012827440.1|	hypothetical protein MIMGU_mgv1a003998mg
c40515_g1	c40515_g1_i4	gi|848927295|ref|XP_012827440.1|	hypothetical protein MIMGU_mgv1a003998mg
c40543_g1	c40543_g1_i1	gi|747070045|ref|XP_011081829.1|	PREDICTED: dehydration-responsive protein RD22
c40549_g2	c40549_g2_i1	gi|747086380|ref|XP_011090688.1|	PREDICTED: homocysteine S-methyltransferase 2
c40549_g2	c40549_g2_i2	gi|747086380|ref|XP_011090688.1|	PREDICTED: homocysteine S-methyltransferase 2
c40573_g1	c40573_g1_i3	gi|697149391|ref|XP_009628906.1|	PREDICTED: uncharacterized protein LOC104119179
c40625_g1	c40625_g1_i1	gi|747085800|ref|XP_011090376.1|	PREDICTED: chlorophyllase-1-like
c40639_g1	c40639_g1_i1	gi|747093263|ref|XP_011094428.1|	PREDICTED: uncharacterized protein LOC105174128
c40656_g1	c40656_g1_i2	gi|747094585|ref|XP_011095136.1|	PREDICTED: non-specific lipid-transfer protein-like
c40726_g1	c40726_g1_i1	gi|848917289|ref|XP_012856076.1|	PREDICTED: auxin-repressed 12.5 kDa protein
c40726_g1	c40726_g1_i2	gi|747042616|ref|XP_011079431.1|	PREDICTED: auxin-repressed 12.5 kDa protein-like
c40744_g1	c40744_g1_i1	gi|747048468|ref|XP_011070248.1|	PREDICTED: expansin-like B1
c40747_g1	c40747_g1_i1	--
c40774_g1	c40774_g1_i3	--
c40779_g1	c40779_g1_i2	gi|747060635|ref|XP_011076757.1|	PREDICTED: 7-deoxyloganetic acid glucosyltransferase-like
c40800_g1	c40800_g1_i1	gi|604297541|gb|EYU17754.1|	PREDICTED: cytochrome P450 71A1-like
c40800_g1	c40800_g1_i3	gi|604297541|gb|EYU17754.1|	PREDICTED: cytochrome P450 71A1-like
c40825_g1	c40825_g1_i1	--
c40827_g1	c40827_g1_i1	gi|747089358|ref|XP_011092312.1|	PREDICTED: uncharacterized protein LOC105172534
c40827_g1	c40827_g1_i2	gi|747089358|ref|XP_011092312.1|	PREDICTED: uncharacterized protein LOC105172534
c40835_g1	c40835_g1_i2	gi|747079340|ref|XP_011086865.1|	PREDICTED: protein TIFY 9 isoform X2
c40889_g2	c40889_g2_i1	gi|661896213|emb|CDP00791.1|	unnamed protein product
c40919_g1	c40919_g1_i1	gi|747045939|ref|XP_011096814.1|	PREDICTED: stromal 70 kDa heat shock-related protein, chloroplastic-like
c40983_g1	c40983_g1_i1	gi|747051128|ref|XP_011071647.1|	PREDICTED: galactinol synthase 2-like
c41018_g1	c41018_g1_i1	gi|747054257|ref|XP_011073327.1|	PREDICTED: CBL-interacting serine/threonine-protein kinase 5-like
c41023_g2	c41023_g2_i1	gi|158276235|gb|EDP02008.1|	acidic ribosomal protein P2
c41032_g1	c41032_g1_i1	gi|747097263|ref|XP_011096589.1|	PREDICTED: piriformospora indica-insensitive protein 2-like
c41086_g1	c41086_g1_i1	--
c41090_g1	c41090_g1_i1	--
c41113_g1	c41113_g1_i3	--
c41118_g1	c41118_g1_i2	--
c41184_g1	c41184_g1_i1	gi|747050129|ref|XP_011071125.1|	PREDICTED: high affinity nitrate transporter 2.5
c41195_g2	c41195_g2_i1	gi|747086538|ref|XP_011090773.1|	PREDICTED: uncharacterized protein LOC105171381
c41205_g1	c41205_g1_i1	--
c41205_g1	c41205_g1_i3	--
c4122_g1	c4122_g1_i1	--
c41239_g1	c41239_g1_i1	gi|747096838|ref|XP_011096356.1|	PREDICTED: dnaJ homolog subfamily B member 13-like
c41253_g1	c41253_g1_i1	gi|747044748|ref|XP_011090610.1|	PREDICTED: uncharacterized protein LOC105171251 isoform X1
c41274_g1	c41274_g1_i1	gi|747093595|ref|XP_011094611.1|	PREDICTED: uncharacterized protein LOC105174266
c41289_g1	c41289_g1_i1	gi|747087040|ref|XP_011091045.1|	PREDICTED: basic 7S globulin 2
c41298_g1	c41298_g1_i3	gi|698435866|ref|XP_009801126.1|	PREDICTED: pathogen-related protein
c41303_g1	c41303_g1_i1	gi|604302301|gb|EYU21877.1|	hypothetical protein MIMGU_mgv1a020161mg, partial
c41327_g1	c41327_g1_i1	gi|604311739|gb|EYU25733.1|	PREDICTED: probable xyloglucan endotransglucosylase/hydrolase protein 23
c41327_g1	c41327_g1_i2	gi|747092602|ref|XP_011094075.1|	PREDICTED: probable xyloglucan endotransglucosylase/hydrolase protein 23
c4136_g1	c4136_g1_i1	--
c41462_g1	c41462_g1_i1	gi|747097884|ref|XP_011096923.1|	PREDICTED: putative uncharacterized protein DDB_G0277255
c41550_g1	c41550_g1_i1	gi|731433234|ref|XP_010644566.1|	PREDICTED: uncharacterized protein LOC104877621
c41601_g1	c41601_g1_i3	--
c41643_g1	c41643_g1_i1	gi|747085311|ref|XP_011090110.1|	PREDICTED: cyclin-dependent protein kinase inhibitor SMR3-like
c41655_g1	c41655_g1_i1	gi|747058034|ref|XP_011075348.1|	PREDICTED: zeatin O-glucosyltransferase-like
c41693_g1	c41693_g1_i2	gi|604319648|gb|EYU30812.1|	PREDICTED: ubiquitin-conjugating enzyme E2 10-like
c41693_g1	c41693_g1_i3	gi|747103377|ref|XP_011099878.1|	PREDICTED: ubiquitin-conjugating enzyme E2-17 kDa-like
c41724_g1	c41724_g1_i1	gi|747096752|ref|XP_011096310.1|	PREDICTED: uncharacterized protein LOC105175543
c41789_g1	c41789_g1_i1	gi|747089718|ref|XP_011092508.1|	PREDICTED: zinc finger protein AZF2-like
c4179_g1	c4179_g1_i1	--
c41805_g1	c41805_g1_i1	gi|604320181|gb|EYU31260.1|	PREDICTED: carbonic anhydrase 2-like
c41805_g2	c41805_g2_i1	--
c41819_g1	c41819_g1_i1	gi|848881592|ref|XP_012841148.1|	PREDICTED: acetylajmalan esterase-like
c41837_g1	c41837_g1_i1	--
c41904_g1	c41904_g1_i1	gi|747099846|ref|XP_011097987.1|	PREDICTED: LOW QUALITY PROTEIN: ATP-dependent zinc metalloprotease FTSH 6, chloroplastic
c41904_g1	c41904_g1_i2	gi|747099846|ref|XP_011097987.1|	PREDICTED: LOW QUALITY PROTEIN: ATP-dependent zinc metalloprotease FTSH 6, chloroplastic
c41922_g1	c41922_g1_i1	--
c41932_g1	c41932_g1_i1	--
c41968_g3	c41968_g3_i2	--
c41973_g1	c41973_g1_i3	--
c41984_g1	c41984_g1_i1	--
c41984_g1	c41984_g1_i2	--
c41987_g1	c41987_g1_i1	gi|747043189|ref|XP_011082530.1|	PREDICTED: heat shock 70 kDa protein-like
c41987_g1	c41987_g1_i2	gi|747043189|ref|XP_011082530.1|	PREDICTED: heat shock 70 kDa protein-like
c41987_g1	c41987_g1_i3	gi|747043189|ref|XP_011082530.1|	PREDICTED: heat shock 70 kDa protein-like
c41987_g1	c41987_g1_i4	gi|747043189|ref|XP_011082530.1|	PREDICTED: heat shock 70 kDa protein-like
c41987_g2	c41987_g2_i1	--
c42015_g3	c42015_g3_i1	gi|747066689|ref|XP_011080034.1|	PREDICTED: ethylene-responsive transcription factor 1B-like
c42104_g1	c42104_g1_i3	--
c42114_g1	c42114_g1_i1	gi|747074383|ref|XP_011084181.1|	PREDICTED: putative UPF0481 protein At3g02645
c42114_g1	c42114_g1_i2	gi|747074383|ref|XP_011084181.1|	PREDICTED: putative UPF0481 protein At3g02645
c42122_g1	c42122_g1_i1	gi|747047961|ref|XP_011069969.1|	PREDICTED: protein PNS1 isoform X1
c42122_g1	c42122_g1_i3	gi|747047965|ref|XP_011069971.1|	PREDICTED: protein PNS1 isoform X3
c42132_g1	c42132_g1_i1	gi|747089969|ref|XP_011092645.1|	PREDICTED: probable carotenoid cleavage dioxygenase 4, chloroplastic
c42190_g2	c42190_g2_i1	gi|848894067|ref|XP_012847073.1|	hypothetical protein MIMGU_mgv1a009239mg
c42198_g1	c42198_g1_i1	gi|747042919|ref|XP_011080978.1|	PREDICTED: auxin-induced protein 22C-like
c42199_g1	c42199_g1_i1	gi|747083081|ref|XP_011088893.1|	PREDICTED: glucan endo-1,3-beta-glucosidase 14-like
c42211_g1	c42211_g1_i2	gi|747067531|ref|XP_011080491.1|	PREDICTED: cysteine proteinase inhibitor A-like
c42222_g1	c42222_g1_i1	gi|747087349|ref|XP_011091214.1|	PREDICTED: ethylene-responsive transcription factor 1B
c42223_g1	c42223_g1_i1	gi|747096521|ref|XP_011096186.1|	PREDICTED: protein ODORANT1-like
c42223_g2	c42223_g2_i2	gi|747096521|ref|XP_011096186.1|	PREDICTED: protein ODORANT1-like
c42240_g1	c42240_g1_i2	gi|747105026|ref|XP_011100775.1|	PREDICTED: ocs element-binding factor 1-like
c42240_g1	c42240_g1_i3	gi|747105026|ref|XP_011100775.1|	PREDICTED: ocs element-binding factor 1-like
c42245_g2	c42245_g2_i1	gi|747048727|ref|XP_011070383.1|	PREDICTED: methionine gamma-lyase
c42264_g1	c42264_g1_i1	gi|848891530|ref|XP_012845873.1|	PREDICTED: 36.4 kDa proline-rich protein
c42264_g1	c42264_g1_i2	gi|641842582|gb|KDO61487.1|	hypothetical protein CISIN_1g026333mg
c42264_g1	c42264_g1_i3	gi|848891530|ref|XP_012845873.1|	PREDICTED: 36.4 kDa proline-rich protein
c42303_g1	c42303_g1_i1	gi|685867711|ref|XP_009260888.1|	hypothetical protein FPSE_09496
c42307_g1	c42307_g1_i1	gi|747087277|ref|XP_011091174.1|	PREDICTED: cellulose synthase-like protein G2, partial
c42309_g1	c42309_g1_i2	gi|848919085|ref|XP_012856674.1|	hypothetical protein MIMGU_mgv1a014566mg
c42309_g1	c42309_g1_i3	gi|848919085|ref|XP_012856674.1|	hypothetical protein MIMGU_mgv1a014566mg
c42316_g1	c42316_g1_i2	gi|747077676|ref|XP_011085970.1|	PREDICTED: clathrin light chain 1
c42395_g1	c42395_g1_i1	gi|747076480|ref|XP_011085316.1|	PREDICTED: CTD small phosphatase-like protein
c42609_g1	c42609_g1_i1	gi|747057135|ref|XP_011074856.1|	PREDICTED: WAT1-related protein At1g44800-like
c42609_g1	c42609_g1_i2	gi|747047189|ref|XP_011069552.1|	PREDICTED: WAT1-related protein At1g21890-like
c42629_g2	c42629_g2_i1	--
c42639_g2	c42639_g2_i3	gi|747051824|ref|XP_011072007.1|	PREDICTED: BTB/POZ and TAZ domain-containing protein 1
c42677_g1	c42677_g1_i1	gi|848848585|ref|XP_012850536.1|	hypothetical protein MIMGU_mgv1a009586mg
c42685_g1	c42685_g1_i1	gi|848919567|ref|XP_012856838.1|	hypothetical protein MIMGU_mgv1a014857mg
c42702_g1	c42702_g1_i1	gi|747048731|ref|XP_011070385.1|	PREDICTED: homeobox-leucine zipper protein ATHB-12-like
c42702_g1	c42702_g1_i2	gi|747048731|ref|XP_011070385.1|	PREDICTED: homeobox-leucine zipper protein ATHB-12-like
c42728_g1	c42728_g1_i2	gi|747094186|ref|XP_011094926.1|	PREDICTED: protein NRT1/ PTR FAMILY 5.6-like
c42733_g2	c42733_g2_i2	gi|747063388|ref|XP_011078240.1|	PREDICTED: uncharacterized protein LOC105162036
c42737_g1	c42737_g1_i1	gi|747054714|ref|XP_011073577.1|	PREDICTED: bidirectional sugar transporter SWEET14-like
c42762_g1	c42762_g1_i1	gi|747058232|ref|XP_011075450.1|	PREDICTED: probable auxin efflux carrier component 1b isoform X1
c42798_g1	c42798_g1_i1	gi|747079954|ref|XP_011087209.1|	PREDICTED: protein NRT1/ PTR FAMILY 2.10-like
c42821_g1	c42821_g1_i2	--
c42821_g1	c42821_g1_i3	--
c42849_g1	c42849_g1_i1	gi|747103109|ref|XP_011099742.1|	PREDICTED: cytochrome P450 CYP82D47-like
c42899_g1	c42899_g1_i2	gi|388506116|gb|AFK41124.1|	unknown
c42899_g3	c42899_g3_i1	--
c42912_g1	c42912_g1_i1	gi|747041156|ref|XP_011071307.1|	PREDICTED: leucoanthocyanidin dioxygenase-like
c42914_g1	c42914_g1_i1	gi|297736949|emb|CBI26150.3|	unnamed protein product
c42915_g1	c42915_g1_i2	gi|747097888|ref|XP_011096925.1|	PREDICTED: LOW QUALITY PROTEIN: butyrate--CoA ligase AAE11, peroxisomal-like
c42936_g1	c42936_g1_i2	--
c42973_g1	c42973_g1_i1	gi|747082993|ref|XP_011088846.1|	PREDICTED: arogenate dehydratase/prephenate dehydratase 6, chloroplastic-like
c42975_g1	c42975_g1_i1	gi|747105744|ref|XP_011101147.1|	PREDICTED: cytochrome P450 704C1-like
c42975_g1	c42975_g1_i2	gi|747105744|ref|XP_011101147.1|	PREDICTED: cytochrome P450 704C1-like
c42982_g1	c42982_g1_i1	gi|747058363|ref|XP_011075520.1|	PREDICTED: casparian strip membrane protein 1-like
c42982_g1	c42982_g1_i2	gi|747058363|ref|XP_011075520.1|	PREDICTED: casparian strip membrane protein 1-like
c42982_g1	c42982_g1_i3	gi|848894864|ref|XP_012847468.1|	hypothetical protein MIMGU_mgv1a014587mg
c42992_g2	c42992_g2_i1	--
c43002_g1	c43002_g1_i1	gi|747081981|ref|XP_011088290.1|	PREDICTED: serine carboxypeptidase II-3-like
c43002_g1	c43002_g1_i3	gi|747081981|ref|XP_011088290.1|	PREDICTED: serine carboxypeptidase II-3-like
c43053_g1	c43053_g1_i1	--
c43053_g1	c43053_g1_i2	gi|747077440|ref|XP_011085842.1|	PREDICTED: uncharacterized protein LOC105167721 isoform X1
c43059_g1	c43059_g1_i1	gi|384500153|gb|EIE90644.1|	hypothetical protein RO3G_15355
c43060_g1	c43060_g1_i1	gi|747099413|ref|XP_011097761.1|	PREDICTED: classical arabinogalactan protein 4-like
c43088_g1	c43088_g1_i1	gi|747054758|ref|XP_011073602.1|	PREDICTED: probable N-acetyltransferase HLS1
c43107_g1	c43107_g1_i1	gi|747082805|ref|XP_011088741.1|	PREDICTED: scopoletin glucosyltransferase-like
c43112_g1	c43112_g1_i1	gi|580960869|gb|AHI18163.1|	Mixta-like1, partial
c43130_g1	c43130_g1_i1	--
c43145_g1	c43145_g1_i1	gi|661884866|emb|CDP11398.1|	unnamed protein product
c43163_g1	c43163_g1_i1	gi|747072861|ref|XP_011083366.1|	PREDICTED: uncharacterized protein LOC105165908 isoform X2
c43163_g1	c43163_g1_i2	gi|747072861|ref|XP_011083366.1|	PREDICTED: uncharacterized protein LOC105165908 isoform X2
c43173_g1	c43173_g1_i1	gi|747042020|ref|XP_011076255.1|	PREDICTED: uncharacterized protein C24B11.05
c43180_g1	c43180_g1_i1	gi|747102376|ref|XP_011099352.1|	peroxidase
c43192_g1	c43192_g1_i1	gi|747104188|ref|XP_011100317.1|	PREDICTED: xyloglucan endotransglucosylase/hydrolase protein 9
c43205_g2	c43205_g2_i2	gi|747070956|ref|XP_011082325.1|	PREDICTED: 7-deoxyloganetin glucosyltransferase-like
c43208_g1	c43208_g1_i1	gi|747072587|ref|XP_011083212.1|	PREDICTED: probable mitochondrial chaperone BCS1-B
c43264_g1	c43264_g1_i1	gi|604346251|gb|EYU44714.1|	PREDICTED: WAT1-related protein At3g28050
c43264_g1	c43264_g1_i2	gi|747100820|ref|XP_011098514.1|	PREDICTED: WAT1-related protein At3g28050-like isoform X2
c43273_g1	c43273_g1_i4	gi|747055265|ref|XP_011073870.1|	PREDICTED: acetylajmalan esterase-like
c43280_g1	c43280_g1_i1	gi|565487241|ref|XP_006301260.1|	hypothetical protein CARUB_v10021660mg, partial
c43280_g1	c43280_g1_i2	gi|565487241|ref|XP_006301260.1|	hypothetical protein CARUB_v10021660mg, partial
c43280_g1	c43280_g1_i4	gi|565487241|ref|XP_006301260.1|	hypothetical protein CARUB_v10021660mg, partial
c43280_g1	c43280_g1_i5	gi|565487241|ref|XP_006301260.1|	hypothetical protein CARUB_v10021660mg, partial
c43280_g1	c43280_g1_i6	gi|508783786|gb|EOY31042.1|	Histone superfamily protein
c43280_g2	c43280_g2_i1	gi|590583591|ref|XP_007014942.1|	Histone superfamily protein
c43280_g3	c43280_g3_i1	gi|565402055|ref|XP_006366506.1|	PREDICTED: histone H3.2-like isoform X2
c43280_g4	c43280_g4_i1	gi|565487241|ref|XP_006301260.1|	hypothetical protein CARUB_v10021660mg, partial
c43309_g1	c43309_g1_i3	--
c43313_g1	c43313_g1_i3	--
c43346_g1	c43346_g1_i1	--
c43346_g1	c43346_g1_i2	--
c43347_g1	c43347_g1_i1	gi|848923750|ref|XP_012858138.1|	PREDICTED: dirigent protein 21-like
c43353_g1	c43353_g1_i1	gi|604317628|gb|EYU29507.1|	PREDICTED: cytochrome P450 83B1-like
c43353_g1	c43353_g1_i2	gi|604317628|gb|EYU29507.1|	PREDICTED: cytochrome P450 83B1-like
c43356_g1	c43356_g1_i1	--
c43381_g1	c43381_g1_i1	gi|604332678|gb|EYU37260.1|	PREDICTED: apyrase-like
c43400_g1	c43400_g1_i1	gi|747071975|ref|XP_011082883.1|	PREDICTED: uncharacterized protein LOC105165535
c43400_g1	c43400_g1_i2	gi|747071975|ref|XP_011082883.1|	PREDICTED: uncharacterized protein LOC105165535
c43414_g1	c43414_g1_i1	gi|747046496|ref|XP_011099956.1|	PREDICTED: cell division control protein 2 homolog D
c43426_g1	c43426_g1_i1	gi|747054237|ref|XP_011073316.1|	PREDICTED: chaperone protein dnaJ 8, chloroplastic-like isoform X1
c43445_g1	c43445_g1_i1	gi|747092935|ref|XP_011094253.1|	PREDICTED: putative HVA22-like protein g
c43484_g1	c43484_g1_i1	gi|747083166|ref|XP_011088939.1|	PREDICTED: secoisolariciresinol dehydrogenase-like
c43484_g1	c43484_g1_i2	gi|747083166|ref|XP_011088939.1|	PREDICTED: secoisolariciresinol dehydrogenase-like
c43496_g1	c43496_g1_i2	gi|747075889|ref|XP_011084995.1|	PREDICTED: uncharacterized protein LOC105167117 isoform X1
c43538_g2	c43538_g2_i1	--
c43546_g1	c43546_g1_i2	gi|747047082|ref|XP_011102309.1|	PREDICTED: cyclin-A1-1
c43558_g1	c43558_g1_i1	gi|747095902|ref|XP_011095850.1|	PREDICTED: protein ASPARTIC PROTEASE IN GUARD CELL 1-like
c43584_g2	c43584_g2_i2	--
c43612_g1	c43612_g1_i1	--
c43612_g1	c43612_g1_i2	--
c43612_g1	c43612_g1_i3	--
c43623_g1	c43623_g1_i4	gi|848898025|ref|XP_012849115.1|	PREDICTED: tryptophan synthase beta chain 1
c43660_g2	c43660_g2_i1	--
c43671_g1	c43671_g1_i2	gi|747064616|ref|XP_011078900.1|	PREDICTED: uncharacterized protein LOC105162541
c43694_g1	c43694_g1_i1	gi|283362120|dbj|BAI65913.1|	UDP-sugar:glycosyltransferase
c43709_g1	c43709_g1_i1	gi|604315331|gb|EYU28037.1|	PREDICTED: GDSL esterase/lipase At5g45960-like
c43730_g1	c43730_g1_i1	gi|747047805|ref|XP_011069886.1|	PREDICTED: anthocyanidin 3-O-glucosyltransferase-like
c43747_g1	c43747_g1_i1	gi|223546065|gb|EEF47568.1|	heat shock protein, putative
c43747_g1	c43747_g1_i2	gi|747050226|ref|XP_011071179.1|	PREDICTED: small heat shock protein, chloroplastic-like
c43763_g1	c43763_g1_i3	gi|747044702|ref|XP_011090420.1|	PREDICTED: uncharacterized protein LOC105171100
c43790_g1	c43790_g1_i1	gi|848898936|ref|XP_012849603.1|	PREDICTED: disease resistance protein RPM1-like
c43820_g1	c43820_g1_i1	--
c43820_g1	c43820_g1_i3	--
c43833_g1	c43833_g1_i1	gi|848923983|ref|XP_012858209.1|	PREDICTED: GABA transporter 1-like
c43833_g1	c43833_g1_i3	gi|848923983|ref|XP_012858209.1|	PREDICTED: GABA transporter 1-like
c43845_g1	c43845_g1_i1	gi|747075225|ref|XP_011084640.1|	PREDICTED: uncharacterized protein LOC105166848 isoform X1
c43889_g1	c43889_g1_i2	gi|848855331|ref|XP_012851933.1|	hypothetical protein MIMGU_mgv1a012999mg
c43891_g1	c43891_g1_i1	gi|747060845|ref|XP_011076870.1|	PREDICTED: uncharacterized protein At3g28850-like
c43931_g1	c43931_g1_i1	--
c4399_g1	c4399_g1_i1	--
c44013_g1	c44013_g1_i3	gi|747093523|ref|XP_011094572.1|	PREDICTED: UDP-glycosyltransferase 73C3-like
c44016_g1	c44016_g1_i2	gi|747075524|ref|XP_011084801.1|	PREDICTED: serine/threonine-protein kinase AtPK2/AtPK19-like
c44046_g1	c44046_g1_i1	gi|747073652|ref|XP_011083793.1|	PREDICTED: probable disease resistance protein At4g33300
c44074_g1	c44074_g1_i1	gi|604305965|gb|EYU25022.1|	PREDICTED: alpha-L-fucosidase 1-like
c44144_g1	c44144_g1_i1	gi|747067439|ref|XP_011080441.1|	PREDICTED: transcription factor BEE 1-like
c44144_g1	c44144_g1_i2	gi|747067439|ref|XP_011080441.1|	PREDICTED: transcription factor BEE 1-like
c44148_g1	c44148_g1_i2	gi|747103365|ref|XP_011099872.1|	PREDICTED: protein POLLENLESS 3-LIKE 2
c44176_g1	c44176_g1_i1	gi|604341312|gb|EYU40664.1|	PREDICTED: serine carboxypeptidase 1
c44180_g1	c44180_g1_i1	--
c44191_g1	c44191_g1_i1	gi|671688756|emb|CDS03074.1|	hypothetical protein LRAMOSA00476
c44217_g1	c44217_g1_i1	--
c44221_g1	c44221_g1_i1	--
c44221_g1	c44221_g1_i2	--
c44241_g1	c44241_g1_i1	gi|747047837|ref|XP_011069903.1|	PREDICTED: 4-coumarate--CoA ligase 1-like
c44250_g1	c44250_g1_i1	--
c44304_g1	c44304_g1_i2	--
c44316_g1	c44316_g1_i5	gi|747047622|ref|XP_011069789.1|	PREDICTED: uncharacterized protein LOC105155593
c44337_g1	c44337_g1_i2	--
c44341_g1	c44341_g1_i1	gi|747049858|ref|XP_011070984.1|	PREDICTED: NAC transcription factor 29-like
c44341_g1	c44341_g1_i2	gi|747058361|ref|XP_011075519.1|	PREDICTED: LOW QUALITY PROTEIN: NAC transcription factor 29
c44341_g1	c44341_g1_i3	gi|747058361|ref|XP_011075519.1|	PREDICTED: LOW QUALITY PROTEIN: NAC transcription factor 29
c44353_g1	c44353_g1_i1	gi|745790941|gb|AJD25179.1|	cytochrome P450 CYP76A35
c44388_g1	c44388_g1_i1	gi|747052709|ref|XP_011072482.1|	PREDICTED: inorganic pyrophosphatase 2
c44388_g1	c44388_g1_i2	gi|747052709|ref|XP_011072482.1|	PREDICTED: inorganic pyrophosphatase 2
c44389_g1	c44389_g1_i2	--
c4438_g1	c4438_g1_i1	gi|598016839|ref|XP_007339046.1|	hypothetical protein AURDEDRAFT_158038
c44414_g1	c44414_g1_i2	gi|747043199|ref|XP_011082590.1|	PREDICTED: uncharacterized protein LOC105165312
c44437_g1	c44437_g1_i1	gi|747099732|ref|XP_011097925.1|	PREDICTED: autophagy-related protein 18f
c44440_g1	c44440_g1_i1	gi|604340900|gb|EYU40309.1|	PREDICTED: protein ECERIFERUM 1-like
c44444_g1	c44444_g1_i1	--
c44463_g1	c44463_g1_i1	--
c44467_g1	c44467_g1_i1	gi|747046839|ref|XP_011101507.1|	PREDICTED: fructose-1,6-bisphosphatase, cytosolic
c44510_g1	c44510_g1_i1	--
c44525_g1	c44525_g1_i1	gi|787592928|gb|AKA27891.1|	WRKY protein
c44525_g1	c44525_g1_i2	gi|747076406|ref|XP_011085274.1|	PREDICTED: probable WRKY transcription factor 71 isoform X1
c44531_g1	c44531_g1_i1	gi|747078055|ref|XP_011086180.1|	PREDICTED: cytochrome P450 77A3-like
c44570_g1	c44570_g1_i1	gi|747094742|ref|XP_011095222.1|	PREDICTED: nodulation-signaling pathway 2 protein-like
c44580_g1	c44580_g1_i1	--
c44600_g1	c44600_g1_i1	gi|747099101|ref|XP_011097593.1|	PREDICTED: ethylene-responsive transcription factor RAP2-4
c44600_g1	c44600_g1_i2	gi|747099101|ref|XP_011097593.1|	PREDICTED: ethylene-responsive transcription factor RAP2-4
c44624_g1	c44624_g1_i1	gi|747093147|ref|XP_011094368.1|	PREDICTED: purple acid phosphatase 22-like
c44717_g1	c44717_g1_i1	gi|747093741|ref|XP_011094690.1|	PREDICTED: peroxidase 21
c44741_g1	c44741_g1_i1	gi|747071510|ref|XP_011082627.1|	PREDICTED: DELLA protein RGL1-like
c44786_g1	c44786_g1_i1	gi|747103951|ref|XP_011100189.1|	PREDICTED: 7-deoxyloganetin glucosyltransferase-like
c44824_g1	c44824_g1_i1	--
c44859_g1	c44859_g1_i1	gi|747045832|ref|XP_011096240.1|	PREDICTED: probable polygalacturonase At1g80170
c44859_g1	c44859_g1_i2	gi|747045832|ref|XP_011096240.1|	PREDICTED: probable polygalacturonase At1g80170
c44859_g1	c44859_g1_i5	gi|747045832|ref|XP_011096240.1|	PREDICTED: probable polygalacturonase At1g80170
c44872_g2	c44872_g2_i2	--
c44902_g1	c44902_g1_i1	gi|747106591|ref|XP_011101592.1|	PREDICTED: crocetin glucosyltransferase, chloroplastic-like
c44904_g1	c44904_g1_i1	gi|747051204|ref|XP_011071688.1|	PREDICTED: NAC domain-containing protein 100-like
c44909_g1	c44909_g1_i2	gi|747104269|ref|XP_011100361.1|	PREDICTED: O-acyltransferase WSD1-like
c44924_g2	c44924_g2_i1	gi|747054118|ref|XP_011073251.1|	PREDICTED: probable E3 ubiquitin-protein ligase RNF217
c44987_g1	c44987_g1_i1	--
c44999_g1	c44999_g1_i2	gi|567886794|ref|XP_006435919.1|	hypothetical protein CICLE_v10032749mg
c45026_g1	c45026_g1_i1	gi|747071660|ref|XP_011082712.1|	PREDICTED: anthocyanidin 3-O-glucoside 2'''-O-xylosyltransferase-like isoform X1
c45061_g1	c45061_g1_i1	gi|747072535|ref|XP_011083184.1|	PREDICTED: LOW QUALITY PROTEIN: dehydrin DHN1
c45082_g1	c45082_g1_i1	gi|721609488|gb|AIX10136.1|	flavonoid 3',5'-hydroxylase
c45082_g1	c45082_g1_i2	gi|721609488|gb|AIX10136.1|	flavonoid 3',5'-hydroxylase
c45088_g2	c45088_g2_i3	--
c45094_g1	c45094_g1_i1	gi|747046755|ref|XP_011101142.1|	PREDICTED: vinorine synthase-like
c45094_g1	c45094_g1_i2	gi|747046755|ref|XP_011101142.1|	PREDICTED: vinorine synthase-like
c45164_g1	c45164_g1_i1	--
c45184_g1	c45184_g1_i2	gi|747104287|ref|XP_011100371.1|	PREDICTED: transcription factor PIF4
c45184_g1	c45184_g1_i3	gi|747104287|ref|XP_011100371.1|	PREDICTED: transcription factor PIF4
c45206_g1	c45206_g1_i1	gi|661887841|emb|CDP08574.1|	unnamed protein product
c45227_g1	c45227_g1_i1	gi|747081927|ref|XP_011088261.1|	PREDICTED: abscisic acid 8'-hydroxylase 4
c45228_g1	c45228_g1_i3	gi|848873306|ref|XP_012837212.1|	PREDICTED: hippocampus abundant transcript-like protein 1 isoform X2
c45265_g1	c45265_g1_i1	gi|848880548|ref|XP_012840654.1|	PREDICTED: metalloendoproteinase 1-like
c45282_g1	c45282_g1_i3	--
c45283_g1	c45283_g1_i2	gi|747087532|ref|XP_011091312.1|	PREDICTED: glutathione transferase GST 23-like
c45286_g1	c45286_g1_i1	gi|747073778|ref|XP_011083860.1|	PREDICTED: B3 domain-containing protein At5g42700-like
c45322_g2	c45322_g2_i1	gi|747070317|ref|XP_011081974.1|	PREDICTED: early nodulin-like protein 1
c45375_g1	c45375_g1_i1	gi|802691047|ref|XP_012082928.1|	WRKY transcription factor 22
c45375_g3	c45375_g3_i1	--
c45379_g1	c45379_g1_i4	gi|747078926|ref|XP_011086643.1|	PREDICTED: flavonol synthase/flavanone 3-hydroxylase-like isoform X1
c45394_g1	c45394_g1_i1	--
c45394_g1	c45394_g1_i2	--
c45415_g1	c45415_g1_i1	gi|747047759|ref|XP_011069859.1|	PREDICTED: probable alpha,alpha-trehalose-phosphate synthase [UDP-forming] 11
c45428_g1	c45428_g1_i1	gi|747089804|ref|XP_011092556.1|	PREDICTED: O-acyltransferase WSD1-like isoform X1
c45437_g1	c45437_g1_i1	--
c45451_g1	c45451_g1_i1	gi|747063806|ref|XP_011078467.1|	PREDICTED: branched-chain-amino-acid aminotransferase 2, chloroplastic-like
c45451_g1	c45451_g1_i2	gi|747063806|ref|XP_011078467.1|	PREDICTED: branched-chain-amino-acid aminotransferase 2, chloroplastic-like
c45451_g1	c45451_g1_i4	gi|747063806|ref|XP_011078467.1|	PREDICTED: branched-chain-amino-acid aminotransferase 2, chloroplastic-like
c45451_g1	c45451_g1_i5	gi|747063806|ref|XP_011078467.1|	PREDICTED: branched-chain-amino-acid aminotransferase 2, chloroplastic-like
c45504_g1	c45504_g1_i1	--
c45515_g2	c45515_g2_i1	gi|747086564|ref|XP_011090787.1|	PREDICTED: stem-specific protein TSJT1-like
c45518_g1	c45518_g1_i1	--
c45518_g1	c45518_g1_i2	gi|661892047|emb|CDP04273.1|	unnamed protein product
c45518_g1	c45518_g1_i3	gi|661892047|emb|CDP04273.1|	unnamed protein product
c45518_g1	c45518_g1_i4	gi|661892047|emb|CDP04273.1|	unnamed protein product
c45518_g1	c45518_g1_i5	gi|661892047|emb|CDP04273.1|	unnamed protein product
c45520_g1	c45520_g1_i1	gi|747065722|ref|XP_011079512.1|	PREDICTED: galactinol synthase 1
c45521_g1	c45521_g1_i1	gi|747045810|ref|XP_011096129.1|	PREDICTED: protein NRT1/ PTR FAMILY 5.10-like
c45521_g2	c45521_g2_i2	--
c45521_g2	c45521_g2_i3	gi|747107694|ref|XP_011102156.1|	PREDICTED: GDSL esterase/lipase At4g18970-like
c45521_g2	c45521_g2_i4	--
c45521_g2	c45521_g2_i5	gi|747107694|ref|XP_011102156.1|	PREDICTED: GDSL esterase/lipase At4g18970-like
c45521_g2	c45521_g2_i6	gi|747107694|ref|XP_011102156.1|	PREDICTED: GDSL esterase/lipase At4g18970-like
c45541_g1	c45541_g1_i1	gi|604318207|gb|EYU29826.1|	hypothetical protein MIMGU_mgv1a026336mg
c45541_g1	c45541_g1_i3	gi|848892650|ref|XP_012846395.1|	PREDICTED: secologanin synthase-like
c45541_g3	c45541_g3_i1	--
c45546_g1	c45546_g1_i1	--
c45546_g1	c45546_g1_i2	--
c45548_g1	c45548_g1_i1	gi|5031492|gb|AAD38189.1|AF154917_1	RecName: Full=Caffeic acid 3-O-methyltransferase 1; Short=CAOMT-1; Short=COMT-1; AltName: Full=S-adenosysl-L-methionine:caffeic acid 3-O-methyltransferase 1
c45549_g1	c45549_g1_i1	gi|604346393|gb|EYU44856.1|	PREDICTED: lysine histidine transporter 1-like
c45579_g1	c45579_g1_i1	gi|747055820|ref|XP_011074157.1|	PREDICTED: phosphoglycerate mutase
c45579_g1	c45579_g1_i2	gi|747055820|ref|XP_011074157.1|	PREDICTED: phosphoglycerate mutase
c45586_g1	c45586_g1_i4	gi|747060051|ref|XP_011076436.1|	PREDICTED: ethylene-responsive transcription factor 5-like
c45595_g1	c45595_g1_i2	gi|747098083|ref|XP_011097032.1|	PREDICTED: probable LRR receptor-like serine/threonine-protein kinase At5g63710
c45598_g1	c45598_g1_i1	gi|747055227|ref|XP_011073851.1|	PREDICTED: uncharacterized protein LOC105158708
c45648_g1	c45648_g1_i1	gi|747099015|ref|XP_011097545.1|	PREDICTED: phospho-2-dehydro-3-deoxyheptonate aldolase 2, chloroplastic
c45663_g1	c45663_g1_i3	gi|747098935|ref|XP_011097500.1|	PREDICTED: cyclin-D4-1-like
c45750_g1	c45750_g1_i1	gi|747066449|ref|XP_011079906.1|	PREDICTED: BI1-like protein
c45754_g1	c45754_g1_i1	gi|747062074|ref|XP_011077528.1|	PREDICTED: probable L-type lectin-domain containing receptor kinase VI.1
c45792_g1	c45792_g1_i2	gi|747093519|ref|XP_011094570.1|	PREDICTED: UDP-glycosyltransferase 73C3-like
c45811_g1	c45811_g1_i3	gi|645258328|ref|XP_008234835.1|	PREDICTED: heat shock protein 83
c45811_g1	c45811_g1_i4	gi|747074896|ref|XP_011084460.1|	PREDICTED: heat shock protein 83-like
c45836_g1	c45836_g1_i1	gi|848896254|ref|XP_012848184.1|	hypothetical protein MIMGU_mgv1a012664mg
c45840_g1	c45840_g1_i1	--
c45840_g1	c45840_g1_i2	gi|388509526|gb|AFK42829.1|	unknown
c45840_g1	c45840_g1_i3	--
c45858_g1	c45858_g1_i3	--
c45871_g1	c45871_g1_i1	gi|848889017|ref|XP_012844685.1|	PREDICTED: beta-glucosidase 13-like
c45895_g1	c45895_g1_i3	--
c45895_g1	c45895_g1_i4	gi|747047787|ref|XP_011069876.1|	PREDICTED: PTI1-like tyrosine-protein kinase At3g15890
c4590_g1	c4590_g1_i1	--
c45918_g1	c45918_g1_i1	gi|747084473|ref|XP_011089649.1|	PREDICTED: anthocyanidin 3-O-glucosyltransferase-like
c45968_g1	c45968_g1_i1	--
c46010_g1	c46010_g1_i1	gi|550601869|gb|AGX85600.1|	coumarate 4-hydroxylase
c46018_g1	c46018_g1_i4	gi|747088048|ref|XP_011091591.1|	lipid transfer protein
c46033_g1	c46033_g1_i1	gi|747087358|ref|XP_011091219.1|	PREDICTED: inorganic phosphate transporter 1-4-like
c46073_g1	c46073_g1_i1	gi|747097123|ref|XP_011096513.1|	PREDICTED: probable purine permease 9
c46073_g3	c46073_g3_i1	gi|747097123|ref|XP_011096513.1|	PREDICTED: probable purine permease 9
c46094_g1	c46094_g1_i2	gi|848859157|ref|XP_012830489.1|	PREDICTED: uncharacterized protein LOC105951579
c46104_g1	c46104_g1_i1	gi|747060351|ref|XP_011076603.1|	PREDICTED: adenine/guanine permease AZG1
c46105_g1	c46105_g1_i1	gi|747064759|ref|XP_011078978.1|	PREDICTED: transcription factor TCP12-like
c46120_g1	c46120_g1_i1	gi|747079311|ref|XP_011086851.1|	PREDICTED: pyruvate dehydrogenase E1 component subunit beta-1, mitochondrial-like
c46120_g1	c46120_g1_i11	gi|747079311|ref|XP_011086851.1|	PREDICTED: pyruvate dehydrogenase E1 component subunit beta-1, mitochondrial-like
c46127_g1	c46127_g1_i1	gi|747051643|ref|XP_011071911.1|	PREDICTED: transcription factor MYB86-like
c46137_g2	c46137_g2_i3	gi|747077748|ref|XP_011086011.1|	PREDICTED: protein CHUP1, chloroplastic isoform X2
c46169_g1	c46169_g1_i1	gi|747052156|ref|XP_011072187.1|	PREDICTED: cytochrome P450 71A9-like
c46188_g2	c46188_g2_i1	gi|661893151|emb|CDP02960.1|	unnamed protein product
c46248_g1	c46248_g1_i2	--
c46283_g1	c46283_g1_i1	gi|747104441|ref|XP_011100458.1|	PREDICTED: anthocyanidin 3-O-glucosyltransferase 2-like
c46283_g1	c46283_g1_i2	gi|747104441|ref|XP_011100458.1|	PREDICTED: anthocyanidin 3-O-glucosyltransferase 2-like
c46298_g1	c46298_g1_i1	gi|747069664|ref|XP_011081635.1|	PREDICTED: 18.8 kDa class II heat shock protein-like
c46298_g2	c46298_g2_i1	gi|848923164|ref|XP_012857959.1|	PREDICTED: 17.3 kDa class II heat shock protein-like
c46298_g2	c46298_g2_i2	gi|526117824|ref|NP_001267867.1|	small heat shock protein 17.3 kDa
c46298_g2	c46298_g2_i3	gi|848923164|ref|XP_012857959.1|	PREDICTED: 17.3 kDa class II heat shock protein-like
c46303_g2	c46303_g2_i2	gi|747097249|ref|XP_011096581.1|	PREDICTED: probable 9-cis-epoxycarotenoid dioxygenase NCED5, chloroplastic
c46305_g1	c46305_g1_i1	gi|747084457|ref|XP_011089640.1|	PREDICTED: uncharacterized protein LOC105170537
c46342_g4	c46342_g4_i3	--
c46390_g2	c46390_g2_i1	--
c46402_g1	c46402_g1_i1	gi|848883490|ref|XP_012842044.1|	hypothetical protein MIMGU_mgv1a008469mg
c46421_g1	c46421_g1_i1	gi|496684337|gb|AGL45965.1|	small heat shock protein 22.5MTI
c46425_g1	c46425_g1_i1	gi|747086273|ref|XP_011090628.1|	PREDICTED: LOW QUALITY PROTEIN: cytochrome P450 78A7-like
c46431_g1	c46431_g1_i1	gi|747055776|ref|XP_011074134.1|	PREDICTED: laccase-14-like
c46460_g1	c46460_g1_i1	gi|747087844|ref|XP_011091478.1|	PREDICTED: exocyst complex component EXO70A1
c46470_g1	c46470_g1_i1	gi|747044785|ref|XP_011090789.1|	PREDICTED: flavanone 3-dioxygenase-like
c46476_g1	c46476_g1_i7	gi|848851790|ref|XP_012837271.1|	PREDICTED: uncharacterized protein LOC105957840
c46512_g1	c46512_g1_i1	gi|661898752|emb|CDO96746.1|	unnamed protein product
c46512_g1	c46512_g1_i2	gi|661898752|emb|CDO96746.1|	unnamed protein product
c46512_g1	c46512_g1_i3	gi|604300357|gb|EYU20200.1|	PREDICTED: hexose carrier protein HEX6-like
c46512_g2	c46512_g2_i3	--
c46512_g3	c46512_g3_i1	gi|747059987|ref|XP_011076400.1|	PREDICTED: hexose carrier protein HEX6-like
c46538_g1	c46538_g1_i1	gi|747073750|ref|XP_011083845.1|	PREDICTED: protein CYPRO4
c46548_g1	c46548_g1_i2	gi|747103109|ref|XP_011099742.1|	PREDICTED: cytochrome P450 CYP82D47-like
c46548_g1	c46548_g1_i3	gi|747103111|ref|XP_011099743.1|	PREDICTED: cytochrome P450 CYP82D47-like
c46550_g2	c46550_g2_i1	--
c46612_g2	c46612_g2_i2	--
c46620_g3	c46620_g3_i1	gi|747076310|ref|XP_011085222.1|	PREDICTED: uncharacterized protein LOC105167275
c46620_g3	c46620_g3_i3	gi|848859073|ref|XP_012830447.1|	PREDICTED: uncharacterized protein LOC105951539
c46643_g1	c46643_g1_i1	gi|747046777|ref|XP_011101230.1|	PREDICTED: ethylene-responsive transcription factor ABR1-like
c46648_g1	c46648_g1_i2	gi|747096501|ref|XP_011096175.1|	PREDICTED: G-type lectin S-receptor-like serine/threonine-protein kinase At1g11330
c46650_g1	c46650_g1_i1	gi|749385014|ref|NP_001291324.1|	cytochrome P450 monooxygenase
c46659_g1	c46659_g1_i1	gi|747101890|ref|XP_011099089.1|	PREDICTED: proline dehydrogenase 2, mitochondrial
c46662_g1	c46662_g1_i1	gi|747068726|ref|XP_011081132.1|	PREDICTED: uncharacterized protein LOC105164219
c46662_g2	c46662_g2_i2	gi|747068726|ref|XP_011081132.1|	PREDICTED: uncharacterized protein LOC105164219
c46665_g1	c46665_g1_i4	gi|747081227|ref|XP_011087892.1|	PREDICTED: metacaspase-1-like
c46668_g1	c46668_g1_i1	gi|747066497|ref|XP_011079932.1|	PREDICTED: probable histone H2A variant 3
c46672_g1	c46672_g1_i2	gi|747095412|ref|XP_011095581.1|	PREDICTED: E3 ubiquitin-protein ligase At4g11680-like
c46674_g1	c46674_g1_i1	gi|604302254|gb|EYU21840.1|	PREDICTED: nudix hydrolase 17, mitochondrial-like
c46674_g1	c46674_g1_i4	gi|848907268|ref|XP_012852785.1|	hypothetical protein MIMGU_mgv1a013935mg
c46698_g1	c46698_g1_i1	gi|747081533|ref|XP_011088044.1|	PREDICTED: probable zinc metallopeptidase EGY3, chloroplastic
c46715_g1	c46715_g1_i1	gi|747102366|ref|XP_011099346.1|	PREDICTED: probable indole-3-acetic acid-amido synthetase GH3.1
c46717_g1	c46717_g1_i1	gi|747049570|ref|XP_011070834.1|	PREDICTED: AP2/ERF and B3 domain-containing transcription factor RAV1-like
c46717_g1	c46717_g1_i2	gi|747049570|ref|XP_011070834.1|	PREDICTED: AP2/ERF and B3 domain-containing transcription factor RAV1-like
c46725_g1	c46725_g1_i1	gi|747079305|ref|XP_011086848.1|	PREDICTED: NAC transcription factor 25
c46725_g1	c46725_g1_i3	gi|747079305|ref|XP_011086848.1|	PREDICTED: NAC transcription factor 25
c46740_g1	c46740_g1_i4	gi|586829727|gb|AHJ80979.1|	dihydroflavanone reductase
c46748_g1	c46748_g1_i1	gi|747047425|ref|XP_011069683.1|	PREDICTED: endoglucanase 1-like
c46766_g1	c46766_g1_i1	--
c46768_g1	c46768_g1_i3	gi|747102408|ref|XP_011099368.1|	PREDICTED: cyclin-D5-1
c46782_g1	c46782_g1_i2	gi|747079790|ref|XP_011087118.1|	PREDICTED: uncharacterized protein LOC105168684
c46796_g1	c46796_g1_i1	gi|747074815|ref|XP_011084415.1|	PREDICTED: low-temperature-induced 65 kDa protein-like
c46845_g1	c46845_g1_i1	gi|747101034|ref|XP_011098630.1|	PREDICTED: vacuolar amino acid transporter 1-like
c46845_g1	c46845_g1_i2	gi|747101034|ref|XP_011098630.1|	PREDICTED: vacuolar amino acid transporter 1-like
c46864_g1	c46864_g1_i3	--
c46864_g2	c46864_g2_i2	--
c46879_g1	c46879_g1_i1	gi|747049050|ref|XP_011070556.1|	PREDICTED: MACPF domain-containing protein At1g14780
c46879_g1	c46879_g1_i2	gi|747049050|ref|XP_011070556.1|	PREDICTED: MACPF domain-containing protein At1g14780
c46885_g1	c46885_g1_i1	gi|747100622|ref|XP_011098409.1|	PREDICTED: uncharacterized protein LOC105177084
c46894_g1	c46894_g1_i2	--
c46894_g2	c46894_g2_i1	--
c46915_g2	c46915_g2_i1	gi|604347884|gb|EYU46039.1|	PREDICTED: putative B3 domain-containing protein At5g58280
c46947_g2	c46947_g2_i1	gi|747058351|ref|XP_011075514.1|	PREDICTED: cyclic dof factor 1
c46947_g2	c46947_g2_i2	gi|747058351|ref|XP_011075514.1|	PREDICTED: cyclic dof factor 1
c46948_g5	c46948_g5_i1	gi|747098414|ref|XP_011097218.1|	PREDICTED: leucine-rich repeat extensin-like protein 3
c46976_g1	c46976_g1_i1	gi|747049454|ref|XP_011070774.1|	PREDICTED: probable serine/threonine-protein kinase At1g18390
c46981_g1	c46981_g1_i1	gi|747081761|ref|XP_011088171.1|	PREDICTED: 3-oxo-Delta(4,5)-steroid 5-beta-reductase
c46989_g1	c46989_g1_i1	gi|723722784|ref|XP_010325109.1|	PREDICTED: bark storage protein A
c46989_g1	c46989_g1_i3	gi|848923019|ref|XP_012857903.1|	hypothetical protein MIMGU_mgv1a009063mg
c47018_g1	c47018_g1_i1	gi|747097870|ref|XP_011096915.1|	PREDICTED: LOW QUALITY PROTEIN: uncharacterized protein LOC105175967
c47029_g1	c47029_g1_i1	--
c47047_g1	c47047_g1_i2	--
c47047_g1	c47047_g1_i3	--
c47047_g1	c47047_g1_i5	gi|747086996|ref|XP_011091022.1|	PREDICTED: uncharacterized protein LOC105171563
c47075_g1	c47075_g1_i1	gi|747059023|ref|XP_011075871.1|	PREDICTED: L-type lectin-domain containing receptor kinase VIII.2-like
c47100_g1	c47100_g1_i1	gi|747104357|ref|XP_011100409.1|	PREDICTED: reticulon-like protein B17
c47118_g1	c47118_g1_i5	gi|698512772|ref|XP_009801386.1|	PREDICTED: CDPK-related kinase 5-like
c47118_g1	c47118_g1_i6	gi|698512772|ref|XP_009801386.1|	PREDICTED: CDPK-related kinase 5-like
c47125_g1	c47125_g1_i10	gi|747095060|ref|XP_011095393.1|	PREDICTED: 1-acyl-sn-glycerol-3-phosphate acyltransferase-like
c47125_g1	c47125_g1_i2	gi|747095060|ref|XP_011095393.1|	PREDICTED: 1-acyl-sn-glycerol-3-phosphate acyltransferase-like
c47125_g1	c47125_g1_i3	gi|747095060|ref|XP_011095393.1|	PREDICTED: 1-acyl-sn-glycerol-3-phosphate acyltransferase-like
c4714_g1	c4714_g1_i1	--
c47192_g1	c47192_g1_i1	gi|108935817|sp|P40108.2|ALDH_DAVTA	aldehyde dehydrogenase, allergen Cla h 10
c47206_g1	c47206_g1_i1	--
c47221_g1	c47221_g1_i1	gi|747046142|ref|XP_011097899.1|	PREDICTED: transcription factor TGA4 isoform X2
c47221_g1	c47221_g1_i2	gi|747046142|ref|XP_011097899.1|	PREDICTED: transcription factor TGA4 isoform X2
c47221_g1	c47221_g1_i3	gi|747046144|ref|XP_011097907.1|	PREDICTED: transcription factor TGA1 isoform X3
c47221_g1	c47221_g1_i4	gi|747046142|ref|XP_011097899.1|	PREDICTED: transcription factor TGA4 isoform X2
c47221_g1	c47221_g1_i5	gi|747046144|ref|XP_011097907.1|	PREDICTED: transcription factor TGA1 isoform X3
c47221_g1	c47221_g1_i6	gi|747046142|ref|XP_011097899.1|	PREDICTED: transcription factor TGA4 isoform X2
c47241_g1	c47241_g1_i2	gi|848870246|ref|XP_012835728.1|	hypothetical protein MIMGU_mgv1a008381mg
c47262_g1	c47262_g1_i1	gi|747088395|ref|XP_011091784.1|	PREDICTED: pheophytinase, chloroplastic
c47278_g1	c47278_g1_i1	gi|747086787|ref|XP_011090909.1|	PREDICTED: beta-D-glucosyl crocetin beta-1,6-glucosyltransferase-like
c47327_g1	c47327_g1_i1	gi|848919203|ref|XP_012856711.1|	PREDICTED: monoglyceride lipase-like
c47327_g1	c47327_g1_i4	gi|604302271|gb|EYU21857.1|	hypothetical protein MIMGU_mgv1a019874mg
c47327_g1	c47327_g1_i6	gi|604302271|gb|EYU21857.1|	hypothetical protein MIMGU_mgv1a019874mg
c47372_g1	c47372_g1_i3	gi|747043519|ref|XP_011084189.1|	PREDICTED: uncharacterized protein C17orf53
c47373_g4	c47373_g4_i1	--
c47394_g2	c47394_g2_i2	--
c47394_g2	c47394_g2_i4	--
c47394_g2	c47394_g2_i5	--
c47394_g3	c47394_g3_i1	--
c47424_g1	c47424_g1_i5	--
c47424_g1	c47424_g1_i7	--
c47424_g1	c47424_g1_i9	--
c47442_g1	c47442_g1_i1	gi|17978831|gb|AAL47545.1|	cytochrome P450 98A3
c47515_g1	c47515_g1_i1	--
c47515_g1	c47515_g1_i2	gi|747080474|ref|XP_011087488.1|	PREDICTED: nicotianamine synthase-like
c47515_g1	c47515_g1_i3	gi|747089052|ref|XP_011092148.1|	PREDICTED: nicotianamine synthase-like isoform X1
c47515_g1	c47515_g1_i4	gi|747089052|ref|XP_011092148.1|	PREDICTED: nicotianamine synthase-like isoform X1
c47515_g1	c47515_g1_i5	gi|694420556|ref|XP_009338181.1|	PREDICTED: nicotianamine synthase-like
c47517_g2	c47517_g2_i1	--
c47517_g4	c47517_g4_i3	gi|747096714|ref|XP_011096291.1|	PREDICTED: tetraspanin-19-like
c47517_g4	c47517_g4_i4	gi|747096714|ref|XP_011096291.1|	PREDICTED: tetraspanin-19-like
c47525_g1	c47525_g1_i4	gi|747049424|ref|XP_011070758.1|	PREDICTED: uncharacterized protein LOC105156351
c47585_g1	c47585_g1_i1	gi|747097360|ref|XP_011096642.1|	PREDICTED: tyrosine/DOPA decarboxylase 1-like
c47650_g1	c47650_g1_i1	gi|747071664|ref|XP_011082714.1|	PREDICTED: uncharacterized protein LOC105165412
c47717_g1	c47717_g1_i2	gi|747096251|ref|XP_011096037.1|	PREDICTED: WRKY transcription factor 6
c47717_g1	c47717_g1_i3	gi|747096251|ref|XP_011096037.1|	PREDICTED: WRKY transcription factor 6
c47727_g1	c47727_g1_i3	gi|747058064|ref|XP_011075363.1|	PREDICTED: cytokinin dehydrogenase 1
c47755_g1	c47755_g1_i1	gi|747056092|ref|XP_011074301.1|	PREDICTED: receptor-like protein kinase HAIKU2
c47826_g1	c47826_g1_i3	gi|747060531|ref|XP_011076699.1|	PREDICTED: flavonol synthase/flavanone 3-hydroxylase-like
c47837_g1	c47837_g1_i5	gi|747071430|ref|XP_011082584.1|	PREDICTED: heat stress transcription factor A-6b-like
c47850_g1	c47850_g1_i1	gi|747074873|ref|XP_011084447.1|	PREDICTED: uncharacterized protein LOC105166696
c47850_g1	c47850_g1_i3	gi|747074873|ref|XP_011084447.1|	PREDICTED: uncharacterized protein LOC105166696
c47854_g2	c47854_g2_i1	--
c47927_g1	c47927_g1_i1	gi|747071924|ref|XP_011082856.1|	PREDICTED: polyphenol oxidase I, chloroplastic-like
c47927_g1	c47927_g1_i2	gi|747100093|ref|XP_011098120.1|	polyphenol oxidase
c47927_g1	c47927_g1_i3	gi|747071924|ref|XP_011082856.1|	PREDICTED: polyphenol oxidase I, chloroplastic-like
c47927_g2	c47927_g2_i1	gi|747071945|ref|XP_011082867.1|	PREDICTED: polyphenol oxidase I, chloroplastic-like
c47932_g1	c47932_g1_i1	gi|747092350|ref|XP_011093932.1|	PREDICTED: squamosa promoter-binding-like protein 12
c47932_g1	c47932_g1_i2	gi|747092350|ref|XP_011093932.1|	PREDICTED: squamosa promoter-binding-like protein 12
c47937_g1	c47937_g1_i2	gi|747080631|ref|XP_011087574.1|	PREDICTED: protein NRT1/ PTR FAMILY 4.5-like
c47943_g1	c47943_g1_i2	gi|747080702|ref|XP_011087610.1|	PREDICTED: 22.0 kDa heat shock protein-like
c47981_g1	c47981_g1_i2	gi|747078777|ref|XP_011086563.1|	PREDICTED: uncharacterized protein LOC105168255
c47987_g1	c47987_g1_i1	gi|452845608|gb|EME47541.1|	hypothetical protein DOTSEDRAFT_77822
c47996_g1	c47996_g1_i1	gi|747094373|ref|XP_011095018.1|	PREDICTED: leucoanthocyanidin dioxygenase
c48051_g1	c48051_g1_i1	--
c48090_g1	c48090_g1_i1	--
c48112_g1	c48112_g1_i1	gi|747068036|ref|XP_011080767.1|	PREDICTED: alanine--glyoxylate aminotransferase 2 homolog 3, mitochondrial-like
c48189_g2	c48189_g2_i3	gi|747094126|ref|XP_011094893.1|	PREDICTED: uncharacterized protein LOC105174471
c48191_g1	c48191_g1_i1	gi|747067797|ref|XP_011080637.1|	PREDICTED: geraniol synthase, chloroplastic-like
c48191_g1	c48191_g1_i2	gi|747067797|ref|XP_011080637.1|	PREDICTED: geraniol synthase, chloroplastic-like
c48211_g1	c48211_g1_i1	gi|747073394|ref|XP_011083656.1|	PREDICTED: uncharacterized protein LOC105166116
c48261_g1	c48261_g1_i1	gi|747068018|ref|XP_011080757.1|	PREDICTED: probable WRKY transcription factor 26
c48261_g1	c48261_g1_i2	gi|747068018|ref|XP_011080757.1|	PREDICTED: probable WRKY transcription factor 26
c48261_g1	c48261_g1_i3	gi|747068018|ref|XP_011080757.1|	PREDICTED: probable WRKY transcription factor 26
c48261_g1	c48261_g1_i4	gi|747068018|ref|XP_011080757.1|	PREDICTED: probable WRKY transcription factor 26
c48264_g1	c48264_g1_i1	gi|747052112|ref|XP_011072162.1|	PREDICTED: serine/threonine-protein phosphatase 7 long form homolog
c48273_g1	c48273_g1_i1	gi|747099455|ref|XP_011097782.1|	PREDICTED: kinesin-like protein KIN12A isoform X1
c48295_g1	c48295_g1_i1	gi|604300561|gb|EYU20379.1|	PREDICTED: vacuolar-processing enzyme-like
c48311_g1	c48311_g1_i1	gi|747058141|ref|XP_011075404.1|	PREDICTED: condensin complex subunit 1
c48382_g1	c48382_g1_i1	gi|747092298|ref|XP_011093904.1|	PREDICTED: alpha-aminoadipic semialdehyde synthase
c48382_g1	c48382_g1_i6	gi|747092298|ref|XP_011093904.1|	PREDICTED: alpha-aminoadipic semialdehyde synthase
c48382_g2	c48382_g2_i1	--
c48383_g1	c48383_g1_i4	gi|747081483|ref|XP_011088016.1|	PREDICTED: uncharacterized protein LOC105169333
c48424_g1	c48424_g1_i2	gi|848911705|ref|XP_012854244.1|	hypothetical protein MIMGU_mgv1a004801mg
c48493_g1	c48493_g1_i1	--
c48515_g3	c48515_g3_i1	--
c48539_g1	c48539_g1_i1	--
c48539_g1	c48539_g1_i3	--
c48542_g1	c48542_g1_i1	gi|747089720|ref|XP_011092509.1|	PREDICTED: basic proline-rich protein-like
c48542_g1	c48542_g1_i2	gi|747089720|ref|XP_011092509.1|	PREDICTED: basic proline-rich protein-like
c48559_g2	c48559_g2_i1	gi|747059095|ref|XP_011075911.1|	PREDICTED: homeobox-leucine zipper protein ATHB-12-like
c48593_g1	c48593_g1_i2	--
c48616_g1	c48616_g1_i1	gi|747048749|ref|XP_011070395.1|	PREDICTED: uncharacterized protein At5g39865-like
c48650_g1	c48650_g1_i1	gi|747060569|ref|XP_011076720.1|	PREDICTED: nematode resistance protein-like HSPRO2
c48658_g1	c48658_g1_i2	gi|747094192|ref|XP_011094929.1|	PREDICTED: uncharacterized protein LOC105174502
c48658_g1	c48658_g1_i8	gi|747094192|ref|XP_011094929.1|	PREDICTED: uncharacterized protein LOC105174502
c48658_g1	c48658_g1_i9	--
c48717_g1	c48717_g1_i1	gi|747077262|ref|XP_011085744.1|	PREDICTED: NAC domain-containing protein 100
c48717_g2	c48717_g2_i1	gi|747077262|ref|XP_011085744.1|	PREDICTED: NAC domain-containing protein 100
c48772_g2	c48772_g2_i2	gi|747098436|ref|XP_011097231.1|	PREDICTED: LOB domain-containing protein 37-like
c48781_g1	c48781_g1_i4	--
c48827_g1	c48827_g1_i1	gi|747055897|ref|XP_011074198.1|	PREDICTED: protein EXORDIUM-like
c48827_g2	c48827_g2_i2	gi|747072906|ref|XP_011083391.1|	PREDICTED: protein EXORDIUM-like
c48841_g5	c48841_g5_i3	gi|747103310|ref|XP_011099842.1|	PREDICTED: chaperonin CPN60, mitochondrial
c48926_g1	c48926_g1_i1	gi|747094556|ref|XP_011095119.1|	PREDICTED: probable serine/threonine-protein kinase WNK5 isoform X1
c48926_g1	c48926_g1_i2	gi|747094558|ref|XP_011095120.1|	PREDICTED: probable serine/threonine-protein kinase WNK5 isoform X2
c48974_g1	c48974_g1_i2	gi|747084479|ref|XP_011089652.1|	PREDICTED: cytochrome P450 82C2
c49021_g1	c49021_g1_i1	gi|225441744|ref|XP_002277537.1|	PREDICTED: zinc finger protein WIP2
c49066_g1	c49066_g1_i10	--
c49066_g1	c49066_g1_i9	--
c49083_g1	c49083_g1_i1	gi|747056418|ref|XP_011074473.1|	PREDICTED: E3 ubiquitin-protein ligase TRAF7-like
c49106_g1	c49106_g1_i1	gi|747104423|ref|XP_011100448.1|	PREDICTED: anthocyanidin 3-O-glucosyltransferase 2-like
c49120_g1	c49120_g1_i1	--
c49120_g2	c49120_g2_i2	--
c49120_g2	c49120_g2_i3	--
c49120_g2	c49120_g2_i4	--
c49126_g1	c49126_g1_i1	gi|747047931|ref|XP_011069953.1|	PREDICTED: cationic amino acid transporter 2, vacuolar isoform X1
c49163_g2	c49163_g2_i3	gi|661897777|emb|CDO97744.1|	unnamed protein product
c49168_g1	c49168_g1_i1	gi|747096101|ref|XP_011095955.1|	PREDICTED: tonoplast dicarboxylate transporter
c49173_g2	c49173_g2_i2	gi|747059392|ref|XP_011076075.1|	PREDICTED: G-type lectin S-receptor-like serine/threonine-protein kinase At5g24080 isoform X1
c49180_g1	c49180_g1_i4	gi|747051328|ref|XP_011071752.1|	PREDICTED: two-component response regulator ARR5-like
c49268_g1	c49268_g1_i1	--
c49268_g2	c49268_g2_i1	gi|747042437|ref|XP_011078544.1|	PREDICTED: uncharacterized protein LOC105162245
c49268_g2	c49268_g2_i2	gi|747042437|ref|XP_011078544.1|	PREDICTED: uncharacterized protein LOC105162245
c49319_g1	c49319_g1_i1	gi|747046982|ref|XP_011101974.1|	PREDICTED: 2-oxoisovalerate dehydrogenase subunit alpha 1, mitochondrial isoform X1
c49319_g1	c49319_g1_i2	gi|848886027|ref|XP_012843257.1|	PREDICTED: 2-oxoisovalerate dehydrogenase subunit alpha 2, mitochondrial isoform X3
c49351_g1	c49351_g1_i1	gi|747086785|ref|XP_011090908.1|	PREDICTED: beta-D-glucosyl crocetin beta-1,6-glucosyltransferase-like
c49353_g1	c49353_g1_i1	--
c49461_g1	c49461_g1_i1	gi|747095470|ref|XP_011095612.1|	PREDICTED: probable galactinol--sucrose galactosyltransferase 1
c49546_g1	c49546_g1_i4	gi|747050018|ref|XP_011071064.1|	PREDICTED: WAT1-related protein At1g70260
c49605_g2	c49605_g2_i2	--
c49605_g2	c49605_g2_i3	--
c49605_g2	c49605_g2_i7	--
c49614_g2	c49614_g2_i1	gi|747049480|ref|XP_011070788.1|	PREDICTED: transcription factor MYB24
c49629_g1	c49629_g1_i2	gi|747071906|ref|XP_011082846.1|	PREDICTED: 9-cis-epoxycarotenoid dioxygenase NCED1, chloroplastic
c49630_g1	c49630_g1_i1	gi|848871709|ref|XP_012836421.1|	hypothetical protein MIMGU_mgv1a021345mg
c49644_g1	c49644_g1_i1	gi|747049912|ref|XP_011071011.1|	PREDICTED: F-box/kelch-repeat protein SKIP11-like isoform X1
c49658_g1	c49658_g1_i1	gi|604331584|gb|EYU36442.1|	hypothetical protein MIMGU_mgv1a010446mg
c49658_g1	c49658_g1_i5	gi|604331588|gb|EYU36446.1|	hypothetical protein MIMGU_mgv1a023373mg
c49673_g1	c49673_g1_i1	gi|747047611|ref|XP_011069783.1|	PREDICTED: subtilisin-like protease
c49687_g1	c49687_g1_i3	gi|747080724|ref|XP_011087621.1|	PREDICTED: protein NRT1/ PTR FAMILY 4.3-like
c49716_g1	c49716_g1_i1	gi|747075175|ref|XP_011084613.1|	PREDICTED: 4-coumarate--CoA ligase 2
c49716_g1	c49716_g1_i2	gi|747075175|ref|XP_011084613.1|	PREDICTED: 4-coumarate--CoA ligase 2
c49716_g1	c49716_g1_i3	gi|747075175|ref|XP_011084613.1|	PREDICTED: 4-coumarate--CoA ligase 2
c49761_g1	c49761_g1_i2	gi|747092838|ref|XP_011094202.1|	PREDICTED: uncharacterized protein LOC105173958
c49776_g4	c49776_g4_i1	gi|747055694|ref|XP_011074091.1|	PREDICTED: catalase isozyme 3 isoform X2
c49804_g1	c49804_g1_i1	gi|604328646|gb|EYU34168.1|	PREDICTED: kinesin-related protein 11
c49804_g1	c49804_g1_i3	gi|604328646|gb|EYU34168.1|	PREDICTED: kinesin-related protein 11
c49807_g1	c49807_g1_i2	gi|747083361|ref|XP_011089044.1|	PREDICTED: probable glucan endo-1,3-beta-glucosidase A6
c49810_g4	c49810_g4_i1	gi|747083473|ref|XP_011089105.1|	PREDICTED: DNA (cytosine-5)-methyltransferase CMT3
c49810_g4	c49810_g4_i2	gi|747083473|ref|XP_011089105.1|	PREDICTED: DNA (cytosine-5)-methyltransferase CMT3
c49819_g1	c49819_g1_i1	gi|747044221|ref|XP_011087923.1|	PREDICTED: DNA topoisomerase 2 isoform X2
c49897_g1	c49897_g1_i2	gi|747089441|ref|XP_011092358.1|	PREDICTED: F-box protein At1g10780
c49919_g1	c49919_g1_i1	gi|747068080|ref|XP_011080786.1|	PREDICTED: asparagine synthetase [glutamine-hydrolyzing]
c49935_g1	c49935_g1_i1	gi|56785668|gb|AAW28999.1|	1-deoxy-D-xylulose-5-phosphate synthase
c50013_g1	c50013_g1_i1	gi|604333528|gb|EYU37879.1|	hypothetical protein MIMGU_mgv1a016790mg
c50133_g1	c50133_g1_i1	--
c50138_g1	c50138_g1_i1	gi|747053500|ref|XP_011072914.1|	PREDICTED: kinesin-like protein NACK1
c50138_g1	c50138_g1_i2	gi|848920133|ref|XP_012857018.1|	PREDICTED: kinesin-like protein NACK1
c50169_g1	c50169_g1_i4	gi|747095380|ref|XP_011095564.1|	PREDICTED: cellulose synthase-like protein E6
c50186_g1	c50186_g1_i1	gi|388252715|gb|AFK24440.1|	HSFA9
c50186_g1	c50186_g1_i2	gi|388252715|gb|AFK24440.1|	HSFA9
c50186_g1	c50186_g1_i4	gi|388252715|gb|AFK24440.1|	HSFA9
c50188_g1	c50188_g1_i1	gi|848911304|ref|XP_012854102.1|	PREDICTED: 3-oxoacyl-[acyl-carrier-protein] synthase I, chloroplastic-like
c50212_g1	c50212_g1_i3	gi|747073517|ref|XP_011083721.1|	PREDICTED: J domain-containing protein required for chloroplast accumulation response 1 isoform X1
c50215_g1	c50215_g1_i1	gi|747047861|ref|XP_011069916.1|	PREDICTED: uncharacterized protein LOC105155694
c50230_g1	c50230_g1_i5	gi|747072002|ref|XP_011082898.1|	PREDICTED: 3-hydroxyisobutyryl-CoA hydrolase-like protein 5
c50230_g1	c50230_g1_i6	gi|747072002|ref|XP_011082898.1|	PREDICTED: 3-hydroxyisobutyryl-CoA hydrolase-like protein 5
c50251_g1	c50251_g1_i1	gi|747083011|ref|XP_011088856.1|	PREDICTED: pleiotropic drug resistance protein 2-like
c50270_g2	c50270_g2_i3	--
c50270_g3	c50270_g3_i1	gi|747082106|ref|XP_011088358.1|	PREDICTED: polyol transporter 5-like
c50270_g4	c50270_g4_i1	--
c50276_g1	c50276_g1_i1	gi|747074311|ref|XP_011084142.1|	PREDICTED: peptidyl-prolyl cis-trans isomerase FKBP62-like
c50276_g1	c50276_g1_i2	gi|747074311|ref|XP_011084142.1|	PREDICTED: peptidyl-prolyl cis-trans isomerase FKBP62-like
c50281_g1	c50281_g1_i8	--
c50301_g1	c50301_g1_i2	gi|747054353|ref|XP_011073379.1|	PREDICTED: F-box/LRR-repeat protein 14
c50301_g1	c50301_g1_i3	gi|747054353|ref|XP_011073379.1|	PREDICTED: F-box/LRR-repeat protein 14
c50301_g1	c50301_g1_i4	gi|747054353|ref|XP_011073379.1|	PREDICTED: F-box/LRR-repeat protein 14
c50301_g1	c50301_g1_i5	gi|747054353|ref|XP_011073379.1|	PREDICTED: F-box/LRR-repeat protein 14
c50307_g1	c50307_g1_i1	gi|604348593|gb|EYU46748.1|	PREDICTED: sucrose synthase 2
c50375_g1	c50375_g1_i1	gi|747077461|ref|XP_011085851.1|	PREDICTED: condensin complex subunit 3
c50396_g2	c50396_g2_i1	gi|747063622|ref|XP_011078366.1|	PREDICTED: cytochrome P450 81D11-like
c50405_g1	c50405_g1_i1	gi|747104530|ref|XP_011100506.1|	PREDICTED: uncharacterized protein LOC105178674 isoform X2
c50452_g1	c50452_g1_i2	--
c50470_g1	c50470_g1_i1	gi|661893978|emb|CDP02419.1|	unnamed protein product
c50513_g2	c50513_g2_i1	gi|747041260|ref|XP_011072121.1|	PREDICTED: uncharacterized protein LOC105157406
c50617_g1	c50617_g1_i2	--
c50637_g1	c50637_g1_i1	gi|747105064|ref|XP_011100796.1|	PREDICTED: beta-D-xylosidase 1
c50637_g1	c50637_g1_i2	gi|747105064|ref|XP_011100796.1|	PREDICTED: beta-D-xylosidase 1
c50673_g1	c50673_g1_i1	gi|747070979|ref|XP_011082337.1|	PREDICTED: metal-nicotianamine transporter YSL1-like isoform X1
c50704_g1	c50704_g1_i5	gi|747103478|ref|XP_011099931.1|	PREDICTED: G2/mitotic-specific cyclin-2-like isoform X2
c50724_g1	c50724_g1_i1	--
c50733_g1	c50733_g1_i5	gi|747079526|ref|XP_011086968.1|	PREDICTED: protein REVEILLE 2-like isoform X1
c50822_g1	c50822_g1_i3	--
c50826_g1	c50826_g1_i2	gi|747048182|ref|XP_011070091.1|	PREDICTED: G2/mitotic-specific cyclin-1-like
c50843_g1	c50843_g1_i2	gi|747101897|ref|XP_011099093.1|	PREDICTED: microtubule-associated protein RP/EB family member 1C
c50843_g1	c50843_g1_i3	gi|747101897|ref|XP_011099093.1|	PREDICTED: microtubule-associated protein RP/EB family member 1C
c50843_g1	c50843_g1_i4	gi|747101897|ref|XP_011099093.1|	PREDICTED: microtubule-associated protein RP/EB family member 1C
c50857_g2	c50857_g2_i1	gi|747106360|ref|XP_011101471.1|	PREDICTED: embryonic protein DC-8
c50866_g1	c50866_g1_i1	gi|747066193|ref|XP_011079771.1|	PREDICTED: gibberellin receptor GID1B-like
c50873_g1	c50873_g1_i2	gi|747094416|ref|XP_011095041.1|	PREDICTED: dnaJ protein ERDJ3A
c50907_g1	c50907_g1_i1	gi|747084200|ref|XP_011089500.1|	PREDICTED: scarecrow-like protein 30
c51013_g1	c51013_g1_i2	gi|747086542|ref|XP_011090776.1|	PREDICTED: protein trichome birefringence-like 10
c51041_g2	c51041_g2_i1	--
c51049_g1	c51049_g1_i1	gi|747073638|ref|XP_011083785.1|	PREDICTED: dof zinc finger protein DOF1.6
c51085_g1	c51085_g1_i1	gi|747046092|ref|XP_011097626.1|	PREDICTED: nitrate reductase [NADH] 2
c51087_g1	c51087_g1_i1	gi|747051482|ref|XP_011071829.1|	PREDICTED: U-box domain-containing protein 19-like
c51092_g1	c51092_g1_i1	gi|747054419|ref|XP_011073416.1|	PREDICTED: E3 ubiquitin-protein ligase KEG-like
c51092_g1	c51092_g1_i3	gi|747054419|ref|XP_011073416.1|	PREDICTED: E3 ubiquitin-protein ligase KEG-like
c51096_g2	c51096_g2_i1	gi|747077220|ref|XP_011085721.1|	PREDICTED: muscle M-line assembly protein unc-89-like
c51097_g1	c51097_g1_i1	gi|604301851|gb|EYU21437.1|	PREDICTED: putative late blight resistance protein homolog R1B-16
c51107_g1	c51107_g1_i2	--
c51132_g1	c51132_g1_i1	gi|604345141|gb|EYU43752.1|	PREDICTED: probable disease resistance protein RF9
c51136_g1	c51136_g1_i2	--
c51201_g1	c51201_g1_i1	gi|550325316|gb|EEE95779.2|	hypothetical protein POPTR_0013s08930g
c51201_g1	c51201_g1_i2	gi|508723925|gb|EOY15822.1|	S-locus lectin protein kinase family protein, putative
c51262_g1	c51262_g1_i1	gi|747101209|ref|XP_011098725.1|	PREDICTED: uncharacterized protein LOC105177313 isoform X1
c51262_g2	c51262_g2_i1	gi|747077242|ref|XP_011085733.1|	PREDICTED: uncharacterized protein LOC105167639
c51323_g1	c51323_g1_i1	gi|848860971|ref|XP_012831313.1|	PREDICTED: xylose isomerase-like
c51331_g3	c51331_g3_i1	gi|747052633|ref|XP_011072443.1|	PREDICTED: uncharacterized protein LOC105157696
c51336_g1	c51336_g1_i1	--
c51337_g1	c51337_g1_i1	gi|747071833|ref|XP_011082806.1|	PREDICTED: trifunctional UDP-glucose 4,6-dehydratase/UDP-4-keto-6-deoxy-D-glucose 3,5-epimerase/UDP-4-keto-L-rhamnose-reductase RHM1
c5134_g1	c5134_g1_i1	--
c51371_g1	c51371_g1_i1	gi|747102358|ref|XP_011099342.1|	PREDICTED: uncharacterized protein LOC105177790
c51396_g3	c51396_g3_i1	--
c51397_g1	c51397_g1_i2	gi|747067537|ref|XP_011080495.1|	PREDICTED: G2/mitotic-specific cyclin S13-7-like
c51458_g1	c51458_g1_i1	gi|747081789|ref|XP_011088186.1|	PREDICTED: probable indole-3-acetic acid-amido synthetase GH3.1
c51522_g1	c51522_g1_i1	gi|747080128|ref|XP_011087304.1|	PREDICTED: chaperone protein ClpB1
c51532_g1	c51532_g1_i1	gi|848927190|ref|XP_012827408.1|	PREDICTED: cannabidiolic acid synthase-like
c51557_g1	c51557_g1_i1	gi|747102488|ref|XP_011099410.1|	PREDICTED: protein PHLOEM PROTEIN 2-LIKE A10
c51593_g2	c51593_g2_i4	gi|848857815|ref|XP_012829845.1|	hypothetical protein MIMGU_mgv1a019382mg
c51608_g1	c51608_g1_i1	gi|663084760|gb|AIE89804.1|	SQUAMOSA promoter binding protein-like 15, partial
c51608_g1	c51608_g1_i2	gi|663084760|gb|AIE89804.1|	SQUAMOSA promoter binding protein-like 15, partial
c51660_g1	c51660_g1_i1	gi|747064838|ref|XP_011079023.1|	PREDICTED: beta-glucosidase 12-like
c51732_g2	c51732_g2_i1	--
c51749_g1	c51749_g1_i1	gi|604331661|gb|EYU36519.1|	PREDICTED: uncharacterized WD repeat-containing protein C2A9.03 isoform X1
c51900_g1	c51900_g1_i11	--
c52029_g2	c52029_g2_i2	--
c52052_g2	c52052_g2_i4	--
c52071_g1	c52071_g1_i1	gi|747065882|ref|XP_011079600.1|	PREDICTED: uncharacterized protein LOC105163078
c52083_g3	c52083_g3_i3	gi|747059999|ref|XP_011076407.1|	PREDICTED: hexose carrier protein HEX6-like isoform X1
c52083_g3	c52083_g3_i6	gi|747060013|ref|XP_011076415.1|	PREDICTED: hexose carrier protein HEX6-like
c52094_g1	c52094_g1_i1	gi|747091776|ref|XP_011093633.1|	PREDICTED: NADP-dependent malic enzyme
c52134_g4	c52134_g4_i1	gi|747072032|ref|XP_011082914.1|	PREDICTED: protein MEI2-like 2
c52134_g4	c52134_g4_i2	gi|747072032|ref|XP_011082914.1|	PREDICTED: protein MEI2-like 2
c52185_g1	c52185_g1_i9	gi|595851112|ref|XP_007210049.1|	hypothetical protein PRUPE_ppa017735mg, partial
c52208_g2	c52208_g2_i1	gi|747061032|ref|XP_011076969.1|	PREDICTED: BTB/POZ domain-containing protein At5g03250-like
c52231_g1	c52231_g1_i1	--
c52245_g2	c52245_g2_i1	gi|747063108|ref|XP_011078089.1|	PREDICTED: uncharacterized protein LOC105161925
c52245_g2	c52245_g2_i4	gi|747063108|ref|XP_011078089.1|	PREDICTED: uncharacterized protein LOC105161925
c52249_g1	c52249_g1_i1	gi|604305893|gb|EYU24950.1|	PREDICTED: structural maintenance of chromosomes protein 2-1
c52274_g1	c52274_g1_i2	gi|604336178|gb|EYU40009.1|	PREDICTED: calcineurin B-like protein 7
c52326_g2	c52326_g2_i2	gi|747098886|ref|XP_011097476.1|	PREDICTED: uncharacterized protein At4g38062
c52327_g1	c52327_g1_i10	gi|747061140|ref|XP_011077027.1|	PREDICTED: ethylene-responsive transcription factor RAP2-7 isoform X2
c52327_g1	c52327_g1_i13	gi|848868134|ref|XP_012834705.1|	PREDICTED: floral homeotic protein APETALA 2 isoform X1
c52327_g1	c52327_g1_i14	gi|848868136|ref|XP_012834706.1|	PREDICTED: ethylene-responsive transcription factor RAP2-7 isoform X2
c52327_g1	c52327_g1_i15	gi|848868136|ref|XP_012834706.1|	PREDICTED: ethylene-responsive transcription factor RAP2-7 isoform X2
c52349_g4	c52349_g4_i1	gi|747071951|ref|XP_011082870.1|	PREDICTED: gibberellin 2-beta-dioxygenase 1-like
c52386_g2	c52386_g2_i1	gi|747061719|ref|XP_011077338.1|	PREDICTED: phenylalanine ammonia-lyase
c52386_g2	c52386_g2_i2	gi|747093693|ref|XP_011094662.1|	PREDICTED: phenylalanine ammonia-lyase
c52408_g2	c52408_g2_i5	gi|747106010|ref|XP_011101286.1|	PREDICTED: uncharacterized protein LOC105179373
c52488_g2	c52488_g2_i2	gi|747073293|ref|XP_011083600.1|	PREDICTED: probable LRR receptor-like serine/threonine-protein kinase At4g36180
c52503_g1	c52503_g1_i2	gi|747050820|ref|XP_011071492.1|	PREDICTED: serine/threonine-protein kinase ULK4
c52517_g1	c52517_g1_i10	gi|590668952|ref|XP_007037637.1|	Uncharacterized protein TCM_014347
c52531_g1	c52531_g1_i1	gi|747099103|ref|XP_011097594.1|	PREDICTED: acyl-coenzyme A oxidase 2, peroxisomal
c52619_g1	c52619_g1_i3	gi|747073112|ref|XP_011083507.1|	PREDICTED: auxin response factor 5
c52646_g3	c52646_g3_i1	gi|747059444|ref|XP_011076104.1|	PREDICTED: heat shock protein 83
c52679_g1	c52679_g1_i1	--
c52679_g1	c52679_g1_i2	--
c52679_g1	c52679_g1_i5	--
c52709_g1	c52709_g1_i1	gi|747045034|ref|XP_011092017.1|	PREDICTED: LOW QUALITY PROTEIN: uncharacterized protein LOC105172331
c52716_g1	c52716_g1_i2	--
c52716_g2	c52716_g2_i1	gi|745790953|gb|AJD25185.1|	cytochrome P450 CYP76S7
c52716_g2	c52716_g2_i2	gi|745790953|gb|AJD25185.1|	cytochrome P450 CYP76S7
c52720_g1	c52720_g1_i1	--
c52723_g1	c52723_g1_i1	gi|747091954|ref|XP_011093727.1|	PREDICTED: beta-galactosidase-like
c52723_g1	c52723_g1_i2	gi|747062890|ref|XP_011077976.1|	PREDICTED: beta-galactosidase-like
c52760_g1	c52760_g1_i3	gi|848881167|ref|XP_012840952.1|	hypothetical protein MIMGU_mgv1a017916mg
c52775_g1	c52775_g1_i2	gi|747099838|ref|XP_011097983.1|	PREDICTED: uncharacterized protein LOC105176777
c52782_g1	c52782_g1_i1	gi|747100668|ref|XP_011098436.1|	PREDICTED: galactinol--sucrose galactosyltransferase
c52782_g1	c52782_g1_i2	gi|747100668|ref|XP_011098436.1|	PREDICTED: galactinol--sucrose galactosyltransferase
c52820_g2	c52820_g2_i1	gi|747099836|ref|XP_011097981.1|	PREDICTED: G-type lectin S-receptor-like serine/threonine-protein kinase At4g27290
c52820_g2	c52820_g2_i2	gi|747099836|ref|XP_011097981.1|	PREDICTED: G-type lectin S-receptor-like serine/threonine-protein kinase At4g27290
c52820_g2	c52820_g2_i3	gi|747099836|ref|XP_011097981.1|	PREDICTED: G-type lectin S-receptor-like serine/threonine-protein kinase At4g27290
c52827_g1	c52827_g1_i1	gi|747067574|ref|XP_011080514.1|	PREDICTED: protein ETHYLENE INSENSITIVE 3
c52827_g1	c52827_g1_i4	gi|747067574|ref|XP_011080514.1|	PREDICTED: protein ETHYLENE INSENSITIVE 3
c52840_g1	c52840_g1_i1	gi|848900251|ref|XP_012850278.1|	hypothetical protein MIMGU_mgv1a001541mg
c52840_g1	c52840_g1_i2	gi|848900251|ref|XP_012850278.1|	hypothetical protein MIMGU_mgv1a001541mg
c52845_g1	c52845_g1_i3	--
c52848_g1	c52848_g1_i3	gi|604341302|gb|EYU40654.1|	PREDICTED: cysteine-rich repeat secretory protein 55-like
c52891_g1	c52891_g1_i2	gi|747084041|ref|XP_011089411.1|	PREDICTED: exocyst complex component EXO70A1
c52897_g1	c52897_g1_i1	--
c52897_g2	c52897_g2_i1	--
c52954_g1	c52954_g1_i2	gi|747052713|ref|XP_011072485.1|	PREDICTED: ABC transporter C family member 8-like isoform X2
c52954_g1	c52954_g1_i3	gi|747052713|ref|XP_011072485.1|	PREDICTED: ABC transporter C family member 8-like isoform X2
c52957_g3	c52957_g3_i2	gi|604347117|gb|EYU45421.1|	hypothetical protein MIMGU_mgv1a016151mg
c52975_g1	c52975_g1_i3	gi|747091269|ref|XP_011093359.1|	PREDICTED: LRR receptor-like serine/threonine-protein kinase GSO1
c53032_g1	c53032_g1_i1	gi|747044430|ref|XP_011089001.1|	PREDICTED: geraniol 8-hydroxylase-like
c53032_g1	c53032_g1_i2	gi|747044430|ref|XP_011089001.1|	PREDICTED: geraniol 8-hydroxylase-like
c53044_g2	c53044_g2_i1	gi|747101284|ref|XP_011098767.1|	PREDICTED: WAT1-related protein At5g40240-like
c5305_g1	c5305_g1_i1	--
c53062_g1	c53062_g1_i3	gi|747087486|ref|XP_011091286.1|	PREDICTED: kinesin-like protein KIF22
c5307_g1	c5307_g1_i1	--
c53090_g1	c53090_g1_i2	gi|848898389|ref|XP_012849309.1|	PREDICTED: ABC transporter B family member 9-like isoform X2
c53090_g1	c53090_g1_i3	gi|747097045|ref|XP_011096469.1|	PREDICTED: ABC transporter B family member 9-like
c53096_g2	c53096_g2_i1	gi|641860047|gb|KDO78736.1|	hypothetical protein CISIN_1g0064861mg, partial
c53243_g1	c53243_g1_i3	gi|187972237|gb|EDU39736.1|	elongation factor-1a
c53249_g1	c53249_g1_i4	gi|747085663|ref|XP_011090302.1|	PREDICTED: BEL1-like homeodomain protein 1
c53333_g8	c53333_g8_i2	gi|747044036|ref|XP_011086981.1|	PREDICTED: callose synthase 1
c53333_g9	c53333_g9_i1	gi|747044036|ref|XP_011086981.1|	PREDICTED: callose synthase 1
c53353_g1	c53353_g1_i2	gi|848919409|ref|XP_012856776.1|	PREDICTED: mitogen-activated protein kinase kinase 9
c53360_g1	c53360_g1_i1	gi|747050334|ref|XP_011071234.1|	PREDICTED: histidine kinase 3 isoform X1
c53400_g1	c53400_g1_i1	gi|747093974|ref|XP_011094812.1|	PREDICTED: 125 kDa kinesin-related protein
c53400_g1	c53400_g1_i3	gi|747093974|ref|XP_011094812.1|	PREDICTED: 125 kDa kinesin-related protein
c53421_g1	c53421_g1_i1	gi|848854798|ref|XP_012849843.1|	PREDICTED: transcription factor TFIIIB component B'' homolog isoform X2
c53425_g1	c53425_g1_i2	gi|848925494|ref|XP_012858672.1|	hypothetical protein MIMGU_mgv1a004221mg
c53490_g4	c53490_g4_i1	gi|747062055|ref|XP_011077518.1|	PREDICTED: probably inactive leucine-rich repeat receptor-like protein kinase IMK2
c53490_g4	c53490_g4_i2	gi|747062055|ref|XP_011077518.1|	PREDICTED: probably inactive leucine-rich repeat receptor-like protein kinase IMK2
c53494_g1	c53494_g1_i1	gi|747068438|ref|XP_011080976.1|	PREDICTED: probable copper-transporting ATPase HMA5
c53494_g1	c53494_g1_i2	gi|747068438|ref|XP_011080976.1|	PREDICTED: probable copper-transporting ATPase HMA5
c53494_g1	c53494_g1_i3	gi|747068438|ref|XP_011080976.1|	PREDICTED: probable copper-transporting ATPase HMA5
c53507_g2	c53507_g2_i1	gi|747069278|ref|XP_011081426.1|	PREDICTED: 18.2 kDa class I heat shock protein-like
c53507_g2	c53507_g2_i2	--
c53508_g1	c53508_g1_i2	gi|356538952|ref|XP_003537964.1|	Nucleolar GTP-binding protein 1
c53514_g1	c53514_g1_i2	gi|747090740|ref|XP_011093071.1|	PREDICTED: BAG family molecular chaperone regulator 6
c53514_g1	c53514_g1_i3	gi|747090740|ref|XP_011093071.1|	PREDICTED: BAG family molecular chaperone regulator 6
c53544_g2	c53544_g2_i2	gi|747040461|ref|XP_011082498.1|	PREDICTED: pleiotropic drug resistance protein 1-like isoform X1
c53544_g2	c53544_g2_i3	gi|747070297|ref|XP_011081963.1|	PREDICTED: pleiotropic drug resistance protein 1-like
c53579_g1	c53579_g1_i2	--
c53579_g1	c53579_g1_i3	--
c53579_g1	c53579_g1_i5	--
c53636_g2	c53636_g2_i7	--
c53639_g3	c53639_g3_i1	gi|747100919|ref|XP_011098567.1|	PREDICTED: plasma membrane ATPase 1-like
c53642_g1	c53642_g1_i3	gi|747086001|ref|XP_011090480.1|	PREDICTED: phragmoplast orienting kinesin 2
c53642_g1	c53642_g1_i4	gi|747086001|ref|XP_011090480.1|	PREDICTED: phragmoplast orienting kinesin 2
c53781_g1	c53781_g1_i2	gi|848914512|ref|XP_012855166.1|	PREDICTED: uncharacterized protein LOC105974598
c53781_g1	c53781_g1_i4	gi|747078727|ref|XP_011086536.1|	PREDICTED: probable alpha,alpha-trehalose-phosphate synthase [UDP-forming] 10
c53781_g1	c53781_g1_i6	gi|747078727|ref|XP_011086536.1|	PREDICTED: probable alpha,alpha-trehalose-phosphate synthase [UDP-forming] 10
c53781_g1	c53781_g1_i7	gi|747078727|ref|XP_011086536.1|	PREDICTED: probable alpha,alpha-trehalose-phosphate synthase [UDP-forming] 10
c53793_g2	c53793_g2_i1	gi|848848510|ref|XP_012848370.1|	hypothetical protein MIMGU_mgv1a007624mg
c53893_g1	c53893_g1_i7	gi|225424524|ref|XP_002285267.1|	PREDICTED: glutamate decarboxylase 1
c54106_g1	c54106_g1_i1	--
c54155_g1	c54155_g1_i1	--
c54173_g1	c54173_g1_i1	--
c54428_g1	c54428_g1_i1	--
c54552_g1	c54552_g1_i1	--
c54570_g1	c54570_g1_i1	gi|747086430|ref|XP_011090716.1|	PREDICTED: primary amine oxidase-like
c54818_g1	c54818_g1_i1	gi|661891771|emb|CDP04696.1|	unnamed protein product
c54834_g1	c54834_g1_i1	gi|451995649|gb|EMD88117.1|	carbohydrate esterase family 5 protein
c54993_g1	c54993_g1_i1	--
c5536_g1	c5536_g1_i1	--
c55625_g1	c55625_g1_i1	--
c56709_g1	c56709_g1_i1	--
c56858_g1	c56858_g1_i1	gi|568034517|gb|ETM32186.1|	60S ribosomal protein L27a
c5787_g1	c5787_g1_i1	--
c60211_g1	c60211_g1_i1	--
c6074_g1	c6074_g1_i1	gi|330917702|ref|XP_003297921.1|	hypothetical protein PTT_08482
c62211_g1	c62211_g1_i1	--
c62845_g1	c62845_g1_i1	gi|328771371|gb|EGF81411.1|	hypothetical protein BATDEDRAFT_36787
c62881_g1	c62881_g1_i1	--
c62942_g1	c62942_g1_i1	--
c63081_g1	c63081_g1_i1	--
c63092_g1	c63092_g1_i1	--
c63323_g1	c63323_g1_i1	gi|576917162|gb|EUC31394.1|	hypothetical protein COCCADRAFT_38488
c63962_g1	c63962_g1_i1	--
c64436_g1	c64436_g1_i1	gi|672826385|gb|KFH71275.1|	large subunit ribosomal protein LP0
c65464_g1	c65464_g1_i2	--
c6692_g1	c6692_g1_i1	--
c67016_g1	c67016_g1_i1	--
c6702_g1	c6702_g1_i1	--
c6716_g1	c6716_g1_i1	gi|747097253|ref|XP_011096583.1|	PREDICTED: uncharacterized protein LOC105175733
c67391_g1	c67391_g1_i1	--
c68479_g1	c68479_g1_i1	--
c688_g1	c688_g1_i1	--
c6911_g1	c6911_g1_i1	gi|511009836|gb|EPB91069.1|	40S ribosomal protein S6-B
c69870_g1	c69870_g1_i1	gi|747045243|ref|XP_011093050.1|	PREDICTED: desiccation-related protein PCC27-45
c70151_g1	c70151_g1_i1	gi|747092965|ref|XP_011094269.1|	PREDICTED: secoisolariciresinol dehydrogenase-like
c70443_g1	c70443_g1_i1	gi|747050463|ref|XP_011071304.1|	PREDICTED: vinorine synthase-like
c70467_g1	c70467_g1_i1	--
c70871_g1	c70871_g1_i1	gi|302898860|ref|XP_003047931.1|	predicted protein
c70938_g1	c70938_g1_i1	gi|747062465|ref|XP_011077745.1|	PREDICTED: uncharacterized protein At1g04910-like
c71027_g1	c71027_g1_i1	gi|474073275|gb|EMS54452.1|	Vacuolar-processing enzyme
c71056_g1	c71056_g1_i1	--
c71798_g1	c71798_g1_i1	gi|48209906|gb|AAT40500.1|	Putative reverse transcriptase, identical
c71813_g1	c71813_g1_i1	--
c7227_g1	c7227_g1_i1	--
c72475_g1	c72475_g1_i1	--
c72946_g1	c72946_g1_i1	--
c734_g1	c734_g1_i1	--
c7510_g1	c7510_g1_i1	--
c7587_g1	c7587_g1_i1	gi|671685209|emb|CDS14225.1|	hypothetical protein LRAMOSA06395
c76357_g1	c76357_g1_i1	gi|545369238|ref|XP_005649369.1|	UDP-Glycosyltransferase/glycogen phosphorylase
c77505_g1	c77505_g1_i1	--
c77822_g1	c77822_g1_i1	gi|692167083|gb|KGG50263.1|	hypothetical protein DI09_7p420
c77830_g1	c77830_g1_i1	--
c77948_g1	c77948_g1_i1	gi|590575444|ref|XP_007012688.1|	Ribosomal protein S3 family protein
c78062_g1	c78062_g1_i1	--
c78432_g1	c78432_g1_i1	--
c7904_g1	c7904_g1_i1	--
c792_g1	c792_g1_i1	gi|672823261|gb|KFH68155.1|	glyceraldehyde-3-phosphate dehydrogenase 2
c79799_g1	c79799_g1_i1	gi|902269807|emb|CRL26716.1|	GPR1/FUN34/yaaH
c80073_g1	c80073_g1_i1	gi|168031431|ref|XP_001768224.1|	predicted protein
c80453_g1	c80453_g1_i1	--
c80810_g1	c80810_g1_i1	--
c81064_g1	c81064_g1_i1	--
c8140_g1	c8140_g1_i1	--
c8140_g1	c8140_g1_i2	--
c814_g1	c814_g1_i1	--
c8446_g1	c8446_g1_i1	gi|695061295|ref|XP_009419075.1|	PREDICTED: 40S ribosomal protein S19-1-like
c85430_g1	c85430_g1_i1	gi|694453150|ref|XP_009351357.1|	PREDICTED: LOW QUALITY PROTEIN: uncharacterized protein LOC103942885, partial
c85589_g1	c85589_g1_i1	--
c86022_g1	c86022_g1_i1	--
c86035_g1	c86035_g1_i1	gi|747092801|ref|XP_011094182.1|	PREDICTED: universal stress protein A-like protein
c8615_g1	c8615_g1_i1	gi|77552817|gb|ABA95613.1|	ferritin
c86693_g1	c86693_g1_i1	--
c87261_g1	c87261_g1_i1	--
c87631_g1	c87631_g1_i1	--
c88388_g1	c88388_g1_i1	--
c88442_g1	c88442_g1_i1	--
c88637_g1	c88637_g1_i1	--
c90736_g1	c90736_g1_i1	gi|727516784|ref|XP_010434772.1|	PREDICTED: peroxisomal acyl-coenzyme A oxidase 1
c93167_g1	c93167_g1_i1	--
c93168_g1	c93168_g1_i1	--
c93173_g1	c93173_g1_i1	--
c93201_g1	c93201_g1_i1	--
c93214_g1	c93214_g1_i1	--
c93336_g1	c93336_g1_i1	--
c93342_g1	c93342_g1_i1	--
c93364_g1	c93364_g1_i1	--
c93417_g1	c93417_g1_i1	--
c9344_g1	c9344_g1_i1	gi|747041025|ref|XP_011070341.1|	PREDICTED: cytosolic sulfotransferase 15-like
c93526_g1	c93526_g1_i1	gi|747084236|ref|XP_011089517.1|	PREDICTED: mitogen-activated protein kinase kinase kinase 3-like
c93683_g1	c93683_g1_i1	--
c93889_g1	c93889_g1_i1	gi|747062770|ref|XP_011077912.1|	PREDICTED: probable glycosyltransferase At5g03795
c93910_g1	c93910_g1_i1	--
c94024_g1	c94024_g1_i1	gi|162679231|gb|EDQ65681.1|	predicted protein
c94216_g1	c94216_g1_i1	--
c94320_g1	c94320_g1_i1	--
c94340_g1	c94340_g1_i1	--
c94403_g1	c94403_g1_i1	--
c94413_g1	c94413_g1_i1	--
c9446_g1	c9446_g1_i1	--
c94662_g1	c94662_g1_i1	gi|747063483|ref|XP_011078290.1|	PREDICTED: kirola-like isoform X1
c94780_g1	c94780_g1_i1	--
c95173_g1	c95173_g1_i1	--
c95276_g1	c95276_g1_i1	--
c96150_g1	c96150_g1_i1	--
c9627_g1	c9627_g1_i1	--
c977_g1	c977_g1_i1	--
c9780_g1	c9780_g1_i1	gi|672165835|ref|XP_008802834.1|	PREDICTED: 40S ribosomal protein S15-like
c97865_g1	c97865_g1_i1	gi|672209337|ref|XP_008780730.1|	PREDICTED: myosin regulatory light chain 2-like, partial
c9918_g1	c9918_g1_i1	gi|474222337|gb|EMS59326.1|	40S ribosomal protein SA
c9951_g1	c9951_g1_i1	--
