# Supplementary material for: Time-coursed transcriptome analysis identifies key expressional regulation in growth cessation and dormancy induced by short days in Paulownia
Source: Sci Rep. 2019 Nov 12;9:16602. doi: 10.1038/s41598-019-53283-2 (PMC6851391; doi:10.1038/s41598-019-53283-2)
Supplement: Supplementary file 4 — Table S8 [file 41598_2019_53283_MOESM4_ESM.xls]

## Sheet: TableS_TS0.L.leaf.deg.edgeR_1_0
GENE	TRANSCRIPT	species:gene:pathway	KO_id
c10011_g1	c10011_g1_i1	--
c10022_g1	c10022_g1_i1	--
c100566_g1	c100566_g1_i1	--
c10408_g1	c10408_g1_i1	--
c10723_g1	c10723_g1_i1	--
c10902_g1	c10902_g1_i1	--
c11110_g1	c11110_g1_i1	--
c11159_g1	c11159_g1_i1	pda:103703629||60S ribosomal protein L18-2-like	K02883
c11657_g1	c11657_g1_i1	--
c12336_g1	c12336_g1_i1	--
c12655_g1	c12655_g1_i1	--
c12742_g1	c12742_g1_i1	--
c12820_g1	c12820_g1_i1	--
c12931_g1	c12931_g1_i1	--
c13035_g1	c13035_g1_i1	--
c13139_g1	c13139_g1_i1	--
c131_g1	c131_g1_i2	--
c13217_g1	c13217_g1_i1	--
c13299_g1	c13299_g1_i1	--
c13400_g1	c13400_g1_i1	--
c13517_g1	c13517_g1_i1	--
c13517_g1	c13517_g1_i2	--
c1359_g1	c1359_g1_i1	--
c14031_g1	c14031_g1_i1	--
c14143_g1	c14143_g1_i1	--
c14442_g1	c14442_g1_i1	fve:101298438||shikimate O-hydroxycinnamoyltransferase	K13065
c14497_g1	c14497_g1_i1	--
c14507_g1	c14507_g1_i1	--
c14542_g1	c14542_g1_i1	--
c14665_g1	c14665_g1_i1	--
c14757_g1	c14757_g1_i1	--
c15014_g1	c15014_g1_i1	--
c15051_g1	c15051_g1_i1	--
c15094_g1	c15094_g1_i1	ppp:PHYPADRAFT_161424||hypothetical protein	K02183
c15144_g1	c15144_g1_i1	--
c15182_g1	c15182_g1_i1	--
c15310_g1	c15310_g1_i1	--
c15415_g1	c15415_g1_i1	--
c15535_g1	c15535_g1_i1	--
c15548_g1	c15548_g1_i1	--
c15610_g1	c15610_g1_i1	--
c15644_g1	c15644_g1_i1	--
c15646_g1	c15646_g1_i1	--
c15862_g1	c15862_g1_i1	--
c15992_g1	c15992_g1_i2	--
c15992_g1	c15992_g1_i3	--
c16579_g1	c16579_g1_i1	--
c16631_g1	c16631_g1_i1	--
c16812_g1	c16812_g1_i2	--
c17076_g1	c17076_g1_i1	--
c17106_g1	c17106_g1_i1	--
c17235_g1	c17235_g1_i1	--
c17294_g1	c17294_g1_i1	--
c17387_g1	c17387_g1_i1	--
c1742_g1	c1742_g1_i1	--
c17610_g1	c17610_g1_i1	--
c17634_g1	c17634_g1_i1	--
c17683_g1	c17683_g1_i1	--
c17683_g2	c17683_g2_i1	--
c17760_g1	c17760_g1_i1	--
c18003_g1	c18003_g1_i1	--
c18046_g1	c18046_g1_i1	--
c18055_g1	c18055_g1_i1	--
c18078_g1	c18078_g1_i2	--
c18105_g1	c18105_g1_i1	--
c18127_g1	c18127_g1_i1	--
c18188_g1	c18188_g1_i1	--
c18776_g1	c18776_g1_i1	--
c19042_g1	c19042_g1_i1	bdi:100824256||heat shock protein 82	K04079
c19165_g1	c19165_g1_i1	--
c19212_g1	c19212_g1_i1	--
c19235_g1	c19235_g1_i1	--
c19325_g1	c19325_g1_i1	--
c19335_g1	c19335_g1_i1	zma:542341||RPS8	K02995
c193_g1	c193_g1_i1	--
c19593_g1	c19593_g1_i1	--
c19774_g1	c19774_g1_i1	--
c19821_g1	c19821_g1_i1	--
c20218_g1	c20218_g1_i1	--
c20277_g1	c20277_g1_i1	--
c203_g1	c203_g1_i1	--
c20562_g1	c20562_g1_i1	--
c20589_g1	c20589_g1_i1	--
c20609_g1	c20609_g1_i1	--
c20647_g1	c20647_g1_i1	--
c20702_g1	c20702_g1_i1	mus:103999280||40S ribosomal protein S15a	K02957
c20722_g1	c20722_g1_i1	pda:103710440||heat shock 70 kDa protein-like	K03283
c20764_g1	c20764_g1_i1	--
c20862_g1	c20862_g1_i1	--
c20888_g1	c20888_g1_i1	--
c20910_g1	c20910_g1_i1	--
c20998_g1	c20998_g1_i1	fve:101294077||40S ribosomal protein S23	K02973
c21009_g1	c21009_g1_i1	--
c21010_g1	c21010_g1_i1	--
c21031_g1	c21031_g1_i1	--
c21062_g1	c21062_g1_i1	--
c21201_g1	c21201_g1_i1	--
c21284_g1	c21284_g1_i1	gsl:Gasu_16370||40S ribosomal protein S18	K02964
c21331_g1	c21331_g1_i1	--
c21337_g1	c21337_g1_i1	--
c2139_g1	c2139_g1_i1	csl:COCSUDRAFT_24759||calreticulin 2	K08057
c21496_g1	c21496_g1_i1	--
c21576_g1	c21576_g1_i1	--
c21587_g1	c21587_g1_i1	--
c21626_g1	c21626_g1_i1	--
c21633_g1	c21633_g1_i1	--
c21659_g1	c21659_g1_i1	--
c21675_g1	c21675_g1_i1	--
c21730_g1	c21730_g1_i1	--
c21756_g1	c21756_g1_i1	--
c21901_g1	c21901_g1_i1	--
c22017_g1	c22017_g1_i1	--
c22067_g1	c22067_g1_i1	tcc:TCM_007730||Cytochrome P450	K15402
c22084_g1	c22084_g1_i1	--
c22106_g1	c22106_g1_i1	cvr:CHLNCDRAFT_30572||hypothetical protein	K08738
c22129_g1	c22129_g1_i1	--
c22202_g1	c22202_g1_i1	--
c22226_g1	c22226_g1_i1	--
c22252_g1	c22252_g1_i1	pop:POPTR_0012s13380g||hypothetical protein	K02896
c22284_g1	c22284_g1_i2	--
c22301_g1	c22301_g1_i1	--
c22341_g1	c22341_g1_i1	--
c22347_g1	c22347_g1_i1	--
c22414_g1	c22414_g1_i1	--
c22426_g1	c22426_g1_i1	--
c22552_g1	c22552_g1_i1	--
c22610_g1	c22610_g1_i1	--
c22807_g1	c22807_g1_i1	--
c22817_g1	c22817_g1_i1	--
c22940_g1	c22940_g1_i1	--
c22987_g1	c22987_g1_i1	--
c23047_g1	c23047_g1_i1	--
c23074_g1	c23074_g1_i1	--
c23146_g1	c23146_g1_i1	pxb:103953796||alpha-galactosidase-like	K07407
c23194_g1	c23194_g1_i1	--
c23196_g1	c23196_g1_i1	cit:102629997||peroxidase 4-like	K00430
c23254_g1	c23254_g1_i1	--
c23260_g1	c23260_g1_i1	--
c23310_g1	c23310_g1_i1	--
c2331_g1	c2331_g1_i1	--
c23369_g1	c23369_g1_i1	--
c23384_g1	c23384_g1_i1	--
c23432_g1	c23432_g1_i1	--
c23465_g1	c23465_g1_i2	--
c23504_g1	c23504_g1_i1	fve:101301724||alpha-galactosidase 3	K07407
c23537_g1	c23537_g1_i1	--
c23583_g1	c23583_g1_i1	--
c23583_g1	c23583_g1_i2	--
c23913_g1	c23913_g1_i1	--
c23984_g1	c23984_g1_i1	--
c23988_g1	c23988_g1_i1	--
c24095_g1	c24095_g1_i1	--
c24116_g2	c24116_g2_i1	--
c24116_g2	c24116_g2_i2	--
c24116_g2	c24116_g2_i3	--
c24286_g1	c24286_g1_i1	--
c24300_g1	c24300_g1_i3	--
c24316_g1	c24316_g1_i1	pop:POPTR_0015s10650g||POPTRDRAFT_733603	K02880
c24323_g1	c24323_g1_i1	--
c24362_g1	c24362_g1_i1	--
c24528_g1	c24528_g1_i1	--
c24652_g1	c24652_g1_i1	sly:101251315||transketolase	K00615
c24669_g1	c24669_g1_i1	--
c2467_g1	c2467_g1_i1	ccp:CHC_T00002840001||hypothetical protein	K01255
c24719_g1	c24719_g1_i1	--
c24841_g1	c24841_g1_i1	--
c24908_g1	c24908_g1_i1	--
c24927_g1	c24927_g1_i1	pop:POPTR_0012s02860g||POPTRDRAFT_892352	K02942
c25003_g1	c25003_g1_i1	--
c25072_g1	c25072_g1_i1	--
c25089_g1	c25089_g1_i1	--
c25167_g1	c25167_g1_i1	--
c25413_g1	c25413_g1_i1	--
c25654_g1	c25654_g1_i1	--
c25892_g1	c25892_g1_i1	--
c26014_g1	c26014_g1_i1	--
c26135_g1	c26135_g1_i1	--
c26182_g1	c26182_g1_i1	--
c26245_g1	c26245_g1_i1	--
c26254_g1	c26254_g1_i1	--
c26356_g1	c26356_g1_i1	crb:CARUB_v10002009mg||hypothetical protein	K02997
c26380_g1	c26380_g1_i1	--
c2640_g1	c2640_g1_i1	pop:POPTR_0030s00470g||40S ribosomal protein S24	K02974
c26468_g1	c26468_g1_i1	--
c26506_g1	c26506_g1_i2	--
c26564_g1	c26564_g1_i1	--
c26569_g1	c26569_g1_i1	--
c26573_g1	c26573_g1_i1	--
c26610_g1	c26610_g1_i1	mpp:MICPUCDRAFT_22291||hypothetical protein	K02183
c26630_g1	c26630_g1_i1	--
c26631_g1	c26631_g1_i2	--
c26634_g1	c26634_g1_i1	tcc:TCM_030571||Aldolase superfamily protein	K01623
c26704_g1	c26704_g1_i1	--
c26762_g1	c26762_g1_i1	--
c26802_g1	c26802_g1_i1	--
c26807_g1	c26807_g1_i1	--
c26834_g1	c26834_g1_i1	--
c26840_g1	c26840_g1_i1	--
c26845_g1	c26845_g1_i1	--
c26923_g1	c26923_g1_i1	--
c26948_g2	c26948_g2_i1	--
c26948_g2	c26948_g2_i2	--
c26955_g1	c26955_g1_i1	gmx:100787543||heat shock cognate 70 kDa protein 2-like	K03283
c26972_g1	c26972_g1_i1	--
c27040_g1	c27040_g1_i1	--
c27051_g1	c27051_g1_i1	--
c27087_g1	c27087_g1_i1	--
c27092_g1	c27092_g1_i1	pop:POPTR_0001s39940g||hypothetical protein	K00422
c2714_g1	c2714_g1_i1	--
c27199_g1	c27199_g1_i4	--
c27205_g1	c27205_g1_i1	--
c27211_g1	c27211_g1_i1	--
c27234_g1	c27234_g1_i2	--
c27261_g1	c27261_g1_i1	--
c27300_g1	c27300_g1_i1	--
c27344_g1	c27344_g1_i1	tcc:TCM_042632||HSP20 chaperones superfamily protein	K13993
c27529_g1	c27529_g1_i1	ppp:PHYPADRAFT_109134||hypothetical protein	K02951
c27567_g1	c27567_g1_i1	gsl:Gasu_42100||tubulin	K07374
c27632_g1	c27632_g1_i1	--
c27637_g1	c27637_g1_i1	pop:POPTR_0013s15310g||hypothetical protein	K12153
c2765_g1	c2765_g1_i1	--
c27717_g1	c27717_g1_i1	--
c27723_g1	c27723_g1_i1	--
c27791_g1	c27791_g1_i1	--
c27918_g1	c27918_g1_i1	--
c27918_g2	c27918_g2_i2	--
c27978_g1	c27978_g1_i1	--
c27985_g1	c27985_g1_i1	--
c28009_g1	c28009_g1_i1	--
c28086_g1	c28086_g1_i2	--
c28103_g1	c28103_g1_i1	cam:101511551||heat shock protein 83-like	K04079
c28103_g2	c28103_g2_i1	sbi:SORBI_06g000660||SORBIDRAFT_06g000660	K04079
c28176_g1	c28176_g1_i1	--
c28262_g1	c28262_g1_i1	--
c28289_g1	c28289_g1_i1	--
c28357_g1	c28357_g1_i1	--
c28374_g1	c28374_g1_i2	--
c28457_g1	c28457_g1_i1	--
c28704_g1	c28704_g1_i1	--
c28746_g1	c28746_g1_i1	--
c28844_g1	c28844_g1_i1	--
c28879_g1	c28879_g1_i1	--
c29043_g1	c29043_g1_i1	--
c29051_g1	c29051_g1_i1	--
c29051_g1	c29051_g1_i3	--
c29068_g1	c29068_g1_i1	--
c29072_g1	c29072_g1_i1	--
c29112_g1	c29112_g1_i1	--
c29169_g1	c29169_g1_i1	--
c29237_g1	c29237_g1_i1	--
c29347_g1	c29347_g1_i1	--
c29448_g1	c29448_g1_i1	--
c29521_g1	c29521_g1_i1	--
c29534_g1	c29534_g1_i2	--
c29574_g1	c29574_g1_i1	--
c29613_g1	c29613_g1_i1	--
c29637_g1	c29637_g1_i1	--
c29654_g1	c29654_g1_i1	--
c29654_g1	c29654_g1_i2	--
c29662_g1	c29662_g1_i1	--
c29667_g1	c29667_g1_i1	--
c29687_g1	c29687_g1_i1	--
c29728_g1	c29728_g1_i1	--
c29736_g1	c29736_g1_i1	--
c29859_g1	c29859_g1_i1	sly:101260075||polyphenol oxidase B	K00422
c29924_g1	c29924_g1_i1	--
c29933_g1	c29933_g1_i1	--
c29937_g1	c29937_g1_i1	--
c29951_g1	c29951_g1_i1	--
c29956_g1	c29956_g1_i1	--
c30009_g1	c30009_g1_i1	--
c30110_g1	c30110_g1_i1	--
c30191_g1	c30191_g1_i1	--
c30251_g1	c30251_g1_i1	--
c30260_g1	c30260_g1_i2	--
c30361_g1	c30361_g1_i1	--
c30385_g1	c30385_g1_i1	--
c30419_g2	c30419_g2_i1	--
c30521_g1	c30521_g1_i1	--
c30563_g1	c30563_g1_i1	rcu:RCOM_0198410||trehalose-6-phosphate synthase	K01087
c30638_g1	c30638_g1_i1	--
c30703_g1	c30703_g1_i1	vcn:VOLCADRAFT_81768||fap103A	K00940
c30705_g1	c30705_g1_i1	--
c30728_g1	c30728_g1_i1	--
c30740_g1	c30740_g1_i1	--
c30756_g1	c30756_g1_i1	pmum:103333688||hevamine-A-like	K01183
c30806_g1	c30806_g1_i1	--
c30813_g1	c30813_g1_i1	--
c30844_g1	c30844_g1_i1	--
c30912_g1	c30912_g1_i1	--
c30912_g1	c30912_g1_i2	--
c31011_g1	c31011_g1_i1	--
c31011_g2	c31011_g2_i1	--
c31035_g1	c31035_g1_i1	bdi:100838831||60S ribosomal protein L23-like	K02894
c31103_g1	c31103_g1_i1	--
c31226_g1	c31226_g1_i1	--
c31352_g1	c31352_g1_i1	--
c31354_g1	c31354_g1_i1	sly:101260518||40S ribosomal protein S3a	K02984
c31372_g1	c31372_g1_i1	--
c31391_g1	c31391_g1_i1	--
c31410_g1	c31410_g1_i1	--
c31418_g1	c31418_g1_i1	--
c31507_g1	c31507_g1_i2	--
c3150_g1	c3150_g1_i1	--
c31511_g1	c31511_g1_i2	--
c31524_g1	c31524_g1_i1	--
c31592_g1	c31592_g1_i1	--
c31593_g1	c31593_g1_i2	--
c31624_g1	c31624_g1_i1	--
c31639_g1	c31639_g1_i1	--
c31662_g1	c31662_g1_i1	--
c31694_g1	c31694_g1_i1	--
c31725_g1	c31725_g1_i1	mtr:MTR_6g061940||18.2 kDa class I heat shock protein	K13993
c31746_g2	c31746_g2_i1	--
c31771_g1	c31771_g1_i1	sot:102596191||phosphoenolpyruvate carboxykinase [ATP]-like	K01610
c31811_g1	c31811_g1_i1	--
c31873_g1	c31873_g1_i1	--
c31910_g1	c31910_g1_i1	--
c31910_g1	c31910_g1_i2	--
c31928_g1	c31928_g1_i1	--
c31928_g1	c31928_g1_i2	--
c32063_g1	c32063_g1_i1	--
c32198_g1	c32198_g1_i1	--
c32239_g1	c32239_g1_i1	--
c32299_g1	c32299_g1_i1	--
c32302_g1	c32302_g1_i2	--
c32319_g1	c32319_g1_i1	--
c32342_g1	c32342_g1_i1	--
c32364_g2	c32364_g2_i1	--
c32371_g1	c32371_g1_i1	--
c32433_g1	c32433_g1_i1	--
c32436_g1	c32436_g1_i1	--
c32559_g1	c32559_g1_i1	--
c32559_g2	c32559_g2_i1	--
c32577_g1	c32577_g1_i1	--
c32627_g1	c32627_g1_i1	--
c32636_g1	c32636_g1_i1	--
c32642_g1	c32642_g1_i1	--
c32680_g1	c32680_g1_i1	--
c32703_g1	c32703_g1_i1	--
c32703_g1	c32703_g1_i2	--
c32782_g1	c32782_g1_i1	--
c32805_g1	c32805_g1_i1	--
c3284_g1	c3284_g1_i1	zma:100281919||calmodulin	K02183
c32953_g1	c32953_g1_i1	--
c32962_g2	c32962_g2_i1	--
c32978_g1	c32978_g1_i1	tcc:TCM_038404||Heat shock protein 70B	K03283
c32978_g2	c32978_g2_i1	--
c32980_g1	c32980_g1_i1	--
c33031_g1	c33031_g1_i3	--
c33038_g1	c33038_g1_i1	--
c33069_g1	c33069_g1_i1	--
c33140_g1	c33140_g1_i2	--
c33148_g1	c33148_g1_i1	--
c33182_g1	c33182_g1_i1	--
c33210_g1	c33210_g1_i2	--
c33243_g1	c33243_g1_i1	--
c33253_g1	c33253_g1_i2	--
c33335_g1	c33335_g1_i1	--
c33366_g1	c33366_g1_i1	--
c33394_g1	c33394_g1_i2	--
c33397_g1	c33397_g1_i1	--
c33494_g1	c33494_g1_i1	--
c33496_g2	c33496_g2_i1	--
c33567_g1	c33567_g1_i1	--
c33572_g1	c33572_g1_i1	--
c33576_g1	c33576_g1_i1	gsl:Gasu_27980||ornithine aminotransferase	K00819
c33608_g1	c33608_g1_i1	--
c33683_g1	c33683_g1_i1	--
c33770_g1	c33770_g1_i1	--
c33803_g1	c33803_g1_i1	--
c33909_g1	c33909_g1_i2	--
c33939_g1	c33939_g1_i2	--
c34032_g2	c34032_g2_i1	sot:102601935||arginase 1	K01476
c34033_g1	c34033_g1_i1	--
c34085_g1	c34085_g1_i1	--
c34091_g1	c34091_g1_i1	gmx:100801611||elongation factor 1-alpha-like	K03231
c34100_g1	c34100_g1_i1	--
c34122_g1	c34122_g1_i1	--
c34124_g1	c34124_g1_i1	--
c34129_g1	c34129_g1_i1	--
c34140_g1	c34140_g1_i1	--
c34177_g1	c34177_g1_i1	--
c34238_g2	c34238_g2_i1	--
c34251_g1	c34251_g1_i1	--
c34253_g1	c34253_g1_i1	--
c34266_g2	c34266_g2_i1	--
c34266_g3	c34266_g3_i1	--
c34361_g2	c34361_g2_i1	--
c34361_g2	c34361_g2_i2	--
c34364_g1	c34364_g1_i2	--
c34388_g1	c34388_g1_i1	--
c34392_g1	c34392_g1_i1	--
c34407_g1	c34407_g1_i1	--
c34417_g1	c34417_g1_i1	--
c34417_g1	c34417_g1_i2	--
c34431_g1	c34431_g1_i1	--
c34509_g1	c34509_g1_i1	--
c34521_g1	c34521_g1_i1	--
c34521_g1	c34521_g1_i2	--
c34533_g1	c34533_g1_i1	--
c34548_g1	c34548_g1_i1	--
c34575_g1	c34575_g1_i1	--
c34589_g2	c34589_g2_i1	vcn:VOLCADRAFT_80433||hypothetical protein	K02133
c34594_g1	c34594_g1_i1	--
c34636_g1	c34636_g1_i1	tcc:TCM_000324||Salicylate O-methyltransferase	K08241
c34636_g1	c34636_g1_i2	tcc:TCM_000324||Salicylate O-methyltransferase	K08241
c34644_g1	c34644_g1_i1	sot:102577783||9-cis-epoxy-carotenoid dioxygenase 1	K09840
c34651_g1	c34651_g1_i1	--
c34652_g1	c34652_g1_i1	--
c34689_g1	c34689_g1_i1	--
c34698_g1	c34698_g1_i1	--
c3470_g1	c3470_g1_i1	--
c34722_g1	c34722_g1_i1	smo:SELMODRAFT_449613||SMT1-1	K00559
c34750_g1	c34750_g1_i1	--
c34760_g1	c34760_g1_i1	sot:102584503||small heat shock protein	K13993
c34783_g1	c34783_g1_i1	--
c34785_g1	c34785_g1_i1	--
c34838_g1	c34838_g1_i1	ppp:PHYPADRAFT_196764||hypothetical protein	K02981
c34841_g1	c34841_g1_i1	--
c34845_g1	c34845_g1_i1	--
c3488_g1	c3488_g1_i1	--
c34915_g1	c34915_g1_i1	--
c34919_g1	c34919_g1_i2	--
c34929_g1	c34929_g1_i2	--
c34949_g1	c34949_g1_i1	--
c35022_g1	c35022_g1_i2	--
c35069_g1	c35069_g1_i1	--
c35095_g1	c35095_g1_i1	--
c35142_g1	c35142_g1_i2	--
c3516_g1	c3516_g1_i1	--
c35182_g1	c35182_g1_i1	--
c35231_g1	c35231_g1_i1	--
c35233_g1	c35233_g1_i1	--
c35243_g1	c35243_g1_i1	--
c35259_g1	c35259_g1_i1	--
c35281_g2	c35281_g2_i1	--
c35310_g1	c35310_g1_i2	--
c35315_g1	c35315_g1_i1	mdm:103432314||glutathione S-transferase F12-like	K00799
c35343_g1	c35343_g1_i1	--
c35343_g1	c35343_g1_i2	--
c35369_g1	c35369_g1_i1	--
c35422_g1	c35422_g1_i1	--
c35464_g1	c35464_g1_i1	--
c35576_g1	c35576_g1_i1	--
c35590_g1	c35590_g1_i1	--
c35590_g1	c35590_g1_i2	--
c35610_g1	c35610_g1_i1	--
c35610_g1	c35610_g1_i2	--
c35637_g1	c35637_g1_i1	--
c35804_g1	c35804_g1_i1	--
c35806_g3	c35806_g3_i1	--
c35810_g1	c35810_g1_i1	--
c35812_g1	c35812_g1_i3	--
c35874_g1	c35874_g1_i2	--
c35896_g1	c35896_g1_i1	--
c35951_g1	c35951_g1_i1	--
c35985_g1	c35985_g1_i2	--
c35989_g1	c35989_g1_i1	--
c36003_g1	c36003_g1_i1	tcc:TCM_014924||Mitochondrion-localized small heat shock protein 23.6	K13993
c36062_g1	c36062_g1_i1	--
c36065_g1	c36065_g1_i1	--
c36076_g1	c36076_g1_i1	--
c36092_g1	c36092_g1_i1	--
c36104_g1	c36104_g1_i2	--
c3612_g1	c3612_g1_i1	--
c36149_g1	c36149_g1_i1	--
c36150_g1	c36150_g1_i1	--
c36230_g1	c36230_g1_i1	--
c36252_g1	c36252_g1_i1	tcc:TCM_029922||hypothetical protein	K00422
c36285_g1	c36285_g1_i1	--
c36309_g1	c36309_g1_i1	--
c36317_g1	c36317_g1_i2	--
c36318_g1	c36318_g1_i1	--
c36340_g1	c36340_g1_i1	--
c36416_g1	c36416_g1_i1	--
c36442_g1	c36442_g1_i1	--
c36469_g1	c36469_g1_i1	--
c36489_g1	c36489_g1_i2	--
c36506_g1	c36506_g1_i1	--
c36508_g1	c36508_g1_i1	--
c36526_g1	c36526_g1_i1	--
c36530_g1	c36530_g1_i1	--
c36563_g1	c36563_g1_i2	--
c36603_g1	c36603_g1_i1	--
c36680_g1	c36680_g1_i1	--
c36680_g1	c36680_g1_i2	--
c36686_g2	c36686_g2_i1	--
c36691_g1	c36691_g1_i1	--
c36693_g1	c36693_g1_i2	--
c36710_g1	c36710_g1_i1	--
c36712_g1	c36712_g1_i1	--
c36720_g1	c36720_g1_i1	--
c36761_g1	c36761_g1_i1	--
c36762_g1	c36762_g1_i1	--
c36762_g1	c36762_g1_i2	--
c36817_g2	c36817_g2_i1	--
c36845_g2	c36845_g2_i1	--
c36849_g1	c36849_g1_i1	--
c36862_g1	c36862_g1_i1	--
c36898_g1	c36898_g1_i1	--
c36907_g1	c36907_g1_i1	--
c36914_g2	c36914_g2_i1	--
c36938_g2	c36938_g2_i1	--
c36960_g1	c36960_g1_i1	--
c36963_g1	c36963_g1_i1	--
c36988_g1	c36988_g1_i1	--
c37027_g1	c37027_g1_i1	sot:102580029||ubiquitin-conjugating enzyme E2 20-like	K06688
c37038_g1	c37038_g1_i1	--
c37067_g1	c37067_g1_i1	--
c37067_g1	c37067_g1_i2	--
c37102_g1	c37102_g1_i1	pper:PRUPE_ppa011918mg||hypothetical protein	K00759
c37103_g1	c37103_g1_i1	sot:102590031||peroxidase 10-like	K00430
c37153_g1	c37153_g1_i1	--
c37186_g1	c37186_g1_i1	--
c37216_g1	c37216_g1_i1	--
c37264_g1	c37264_g1_i1	pop:POPTR_0018s12670g||POPTRDRAFT_779719	K06617
c37269_g1	c37269_g1_i1	--
c37291_g2	c37291_g2_i1	--
c37370_g1	c37370_g1_i1	--
c37427_g1	c37427_g1_i2	--
c37522_g1	c37522_g1_i1	--
c37604_g1	c37604_g1_i1	--
c37604_g1	c37604_g1_i2	--
c37604_g2	c37604_g2_i1	--
c37612_g1	c37612_g1_i1	--
c37621_g1	c37621_g1_i1	bdi:100833155||aldehyde dehydrogenase family 2 member B7	K00128
c37622_g1	c37622_g1_i1	--
c37652_g1	c37652_g1_i1	--
c37696_g1	c37696_g1_i1	vvi:100264774||cytochrome P450 94A1	K13407
c37823_g1	c37823_g1_i1	--
c3782_g1	c3782_g1_i1	--
c37842_g1	c37842_g1_i1	--
c37842_g2	c37842_g2_i2	--
c37889_g1	c37889_g1_i1	--
c37934_g1	c37934_g1_i1	--
c37934_g1	c37934_g1_i2	--
c37934_g1	c37934_g1_i3	--
c37942_g1	c37942_g1_i1	pvu:PHAVU_001G174300g||hypothetical protein	K02930
c37969_g1	c37969_g1_i2	vvi:100260432||UDP-glycosyltransferase 74B1	K11820
c37984_g1	c37984_g1_i1	--
c37985_g1	c37985_g1_i1	cam:101514769||beta-glucosidase 12-like	K01188
c3798_g1	c3798_g1_i1	--
c38047_g1	c38047_g1_i1	fve:101314061||polyphenol oxidase	K00422
c38054_g1	c38054_g1_i1	--
c38054_g1	c38054_g1_i2	--
c38062_g1	c38062_g1_i1	--
c38062_g1	c38062_g1_i2	--
c38099_g1	c38099_g1_i1	sly:101258366||biorientation of chromosomes in cell division protein 1-like 1	K19476
c38104_g1	c38104_g1_i1	--
c38134_g1	c38134_g1_i1	--
c38167_g1	c38167_g1_i1	--
c38215_g1	c38215_g1_i1	--
c38249_g1	c38249_g1_i1	--
c38249_g1	c38249_g1_i2	--
c3825_g1	c3825_g1_i1	--
c38274_g1	c38274_g1_i2	--
c38287_g1	c38287_g1_i1	--
c38296_g1	c38296_g1_i1	--
c38325_g2	c38325_g2_i1	--
c38342_g1	c38342_g1_i1	--
c38342_g1	c38342_g1_i3	--
c38367_g1	c38367_g1_i2	--
c38457_g1	c38457_g1_i1	--
c38467_g1	c38467_g1_i1	--
c38536_g1	c38536_g1_i1	--
c38536_g1	c38536_g1_i2	--
c38537_g1	c38537_g1_i1	--
c38607_g1	c38607_g1_i1	fve:101304168||18.1 kDa class I heat shock protein-like	K13993
c38634_g1	c38634_g1_i1	--
c38634_g2	c38634_g2_i1	--
c38635_g1	c38635_g1_i1	--
c38694_g1	c38694_g1_i1	--
c38712_g1	c38712_g1_i1	--
c38729_g1	c38729_g1_i2	--
c38732_g1	c38732_g1_i1	--
c38734_g1	c38734_g1_i2	--
c38740_g1	c38740_g1_i1	--
c38747_g1	c38747_g1_i1	--
c38755_g1	c38755_g1_i1	--
c38761_g1	c38761_g1_i1	--
c38787_g1	c38787_g1_i2	vvi:100266449||(3S	K15086
c38791_g1	c38791_g1_i1	--
c38791_g2	c38791_g2_i1	--
c38797_g1	c38797_g1_i1	--
c38805_g1	c38805_g1_i1	--
c38868_g1	c38868_g1_i1	--
c38875_g1	c38875_g1_i1	vvi:100258048||tropinone reductase homolog	K08081
c38936_g1	c38936_g1_i1	--
c38942_g1	c38942_g1_i1	--
c38949_g1	c38949_g1_i1	--
c38949_g2	c38949_g2_i1	--
c38998_g1	c38998_g1_i2	--
c39028_g1	c39028_g1_i1	--
c39092_g1	c39092_g1_i1	--
c39142_g2	c39142_g2_i1	--
c39165_g1	c39165_g1_i1	vvi:100260266||galactinol synthase 1	K18819
c39192_g1	c39192_g1_i1	--
c39263_g1	c39263_g1_i1	vvi:100258668||cell division cycle protein 48 homolog	K13525
c39265_g1	c39265_g1_i1	--
c39310_g1	c39310_g1_i1	--
c39339_g1	c39339_g1_i1	vvi:100244862||uncharacterized LOC100244862	K14488
c39347_g1	c39347_g1_i1	--
c39385_g1	c39385_g1_i1	--
c39400_g1	c39400_g1_i1	--
c39418_g1	c39418_g1_i1	vvi:100256802||cytokinin dehydrogenase 9	K00279
c39418_g1	c39418_g1_i3	vvi:100256802||cytokinin dehydrogenase 9	K00279
c39418_g1	c39418_g1_i4	rcu:RCOM_1453990||Cytokinin dehydrogenase	K00279
c39421_g1	c39421_g1_i1	--
c39487_g1	c39487_g1_i1	--
c39497_g1	c39497_g1_i1	--
c39518_g1	c39518_g1_i1	--
c39540_g1	c39540_g1_i2	tcc:TCM_041868||Heat shock cognate protein 70-1	K03283
c39569_g1	c39569_g1_i1	--
c39598_g1	c39598_g1_i1	--
c39598_g1	c39598_g1_i2	--
c39608_g1	c39608_g1_i3	--
c39610_g1	c39610_g1_i1	--
c39610_g1	c39610_g1_i2	--
c39624_g1	c39624_g1_i1	--
c39626_g1	c39626_g1_i1	sot:102583107||glutathione S-transferase-like	K00799
c39643_g1	c39643_g1_i1	--
c39670_g1	c39670_g1_i1	--
c39705_g2	c39705_g2_i1	--
c39710_g1	c39710_g1_i4	--
c39775_g1	c39775_g1_i5	--
c39799_g1	c39799_g1_i1	pda:103702594||DNA repair protein RAD51 homolog	K04482
c39836_g1	c39836_g1_i1	--
c39845_g1	c39845_g1_i2	--
c39929_g1	c39929_g1_i1	--
c39949_g1	c39949_g1_i4	--
c40000_g1	c40000_g1_i1	--
c40012_g1	c40012_g1_i6	--
c40023_g1	c40023_g1_i1	--
c40043_g1	c40043_g1_i1	--
c40043_g1	c40043_g1_i2	--
c40043_g2	c40043_g2_i1	--
c40043_g2	c40043_g2_i2	--
c40052_g1	c40052_g1_i1	--
c40060_g1	c40060_g1_i1	sot:102596437||ferredoxin--nitrite reductase	K00366
c40066_g1	c40066_g1_i1	--
c40066_g2	c40066_g2_i1	--
c40066_g2	c40066_g2_i2	--
c40068_g1	c40068_g1_i1	ccp:CHC_T00002840001||hypothetical protein	K01255
c40074_g3	c40074_g3_i1	--
c40074_g3	c40074_g3_i2	--
c40093_g1	c40093_g1_i1	sly:101266434||heterodimeric geranylgeranyl pyrophosphate synthase small subunit	K13789
c40097_g2	c40097_g2_i1	--
c40116_g1	c40116_g1_i2	--
c40121_g1	c40121_g1_i1	--
c40121_g1	c40121_g1_i2	--
c40125_g1	c40125_g1_i1	--
c40184_g2	c40184_g2_i1	--
c40194_g2	c40194_g2_i1	sly:544024||HSP21	K13993
c40196_g1	c40196_g1_i1	--
c40196_g3	c40196_g3_i1	--
c40199_g1	c40199_g1_i1	--
c40230_g1	c40230_g1_i2	--
c40276_g1	c40276_g1_i2	--
c40282_g1	c40282_g1_i1	--
c40305_g1	c40305_g1_i1	--
c40348_g1	c40348_g1_i1	--
c40411_g1	c40411_g1_i1	mis:MICPUN_92378||TUA1	K07374
c40411_g2	c40411_g2_i1	sot:102596467||tubulin alpha chain-like	K07374
c40443_g1	c40443_g1_i2	--
c40443_g1	c40443_g1_i3	--
c40445_g1	c40445_g1_i1	--
c40445_g1	c40445_g1_i2	--
c40445_g1	c40445_g1_i3	--
c40464_g1	c40464_g1_i1	ccp:CHC_T00009470001||Polyadenylate-binding protein	K13126
c40515_g1	c40515_g1_i1	pxb:103954605||beta-glucosidase 12-like	K01188
c40515_g1	c40515_g1_i2	obr:102720788||beta-glucosidase 12-like	K01188
c40515_g1	c40515_g1_i4	obr:102720788||beta-glucosidase 12-like	K01188
c40543_g1	c40543_g1_i1	--
c40549_g2	c40549_g2_i1	sly:101251816||homocysteine S-methyltransferase 2	K00547
c40549_g2	c40549_g2_i2	sly:101251816||homocysteine S-methyltransferase 2	K00547
c40573_g1	c40573_g1_i3	--
c40625_g1	c40625_g1_i1	vvi:100249336||chlorophyllase-1	K08099
c40639_g1	c40639_g1_i1	--
c40656_g1	c40656_g1_i2	--
c40726_g1	c40726_g1_i1	--
c40726_g1	c40726_g1_i2	--
c40744_g1	c40744_g1_i1	--
c40747_g1	c40747_g1_i1	--
c40774_g1	c40774_g1_i3	--
c40779_g1	c40779_g1_i2	--
c40800_g1	c40800_g1_i1	--
c40800_g1	c40800_g1_i3	--
c40825_g1	c40825_g1_i1	--
c40827_g1	c40827_g1_i1	tcc:TCM_006179||Jasmonate-zim-domain protein 12	K13464
c40827_g1	c40827_g1_i2	tcc:TCM_006179||Jasmonate-zim-domain protein 12	K13464
c40835_g1	c40835_g1_i2	pop:POPTR_0001s13240g||POPTRDRAFT_548076	K13464
c40889_g2	c40889_g2_i1	--
c40919_g1	c40919_g1_i1	--
c40983_g1	c40983_g1_i1	pop:POPTR_0010s16020g||POPTRDRAFT_805284	K18819
c41018_g1	c41018_g1_i1	tcc:TCM_036914||CBL-interacting protein kinase 25	K07198
c41023_g2	c41023_g2_i1	cre:CHLREDRAFT_195600||RPP2	K02943
c41032_g1	c41032_g1_i1	--
c41086_g1	c41086_g1_i1	--
c41090_g1	c41090_g1_i1	--
c41113_g1	c41113_g1_i3	--
c41118_g1	c41118_g1_i2	--
c41184_g1	c41184_g1_i1	tcc:TCM_010451||Nitrate transporter2.5	K02575
c41195_g2	c41195_g2_i1	--
c41205_g1	c41205_g1_i1	--
c41205_g1	c41205_g1_i3	--
c4122_g1	c4122_g1_i1	--
c41239_g1	c41239_g1_i1	--
c41253_g1	c41253_g1_i1	--
c41274_g1	c41274_g1_i1	--
c41289_g1	c41289_g1_i1	--
c41298_g1	c41298_g1_i3	--
c41303_g1	c41303_g1_i1	--
c41327_g1	c41327_g1_i1	--
c41327_g1	c41327_g1_i2	--
c4136_g1	c4136_g1_i1	--
c41462_g1	c41462_g1_i1	--
c41550_g1	c41550_g1_i1	--
c41601_g1	c41601_g1_i3	--
c41643_g1	c41643_g1_i1	--
c41655_g1	c41655_g1_i1	sot:102597760||zeatin O-glucosyltransferase-like	K13495
c41693_g1	c41693_g1_i2	sot:102599431||ubiquitin-conjugating enzyme E2 10-like	K06689
c41693_g1	c41693_g1_i3	sot:102599431||ubiquitin-conjugating enzyme E2 10-like	K06689
c41724_g1	c41724_g1_i1	--
c41789_g1	c41789_g1_i1	--
c4179_g1	c4179_g1_i1	--
c41805_g1	c41805_g1_i1	tcc:TCM_010364||Carbonic anhydrase 2	K01673
c41805_g2	c41805_g2_i1	--
c41819_g1	c41819_g1_i1	--
c41837_g1	c41837_g1_i1	--
c41904_g1	c41904_g1_i1	--
c41904_g1	c41904_g1_i2	--
c41922_g1	c41922_g1_i1	--
c41932_g1	c41932_g1_i1	--
c41968_g3	c41968_g3_i2	--
c41973_g1	c41973_g1_i3	--
c41984_g1	c41984_g1_i1	--
c41984_g1	c41984_g1_i2	--
c41987_g1	c41987_g1_i1	pop:POPTR_0001s03410g||heat shock protein 70 cognate	K03283
c41987_g1	c41987_g1_i2	pop:POPTR_0001s03410g||heat shock protein 70 cognate	K03283
c41987_g1	c41987_g1_i3	pop:POPTR_0001s03410g||heat shock protein 70 cognate	K03283
c41987_g1	c41987_g1_i4	pop:POPTR_0001s03410g||heat shock protein 70 cognate	K03283
c41987_g2	c41987_g2_i1	--
c42015_g3	c42015_g3_i1	pper:PRUPE_ppa016384mg||hypothetical protein	K14516
c42104_g1	c42104_g1_i3	--
c42114_g1	c42114_g1_i1	--
c42114_g1	c42114_g1_i2	--
c42122_g1	c42122_g1_i1	--
c42122_g1	c42122_g1_i3	--
c42132_g1	c42132_g1_i1	sly:101250535||probable carotenoid cleavage dioxygenase 4	K09840
c42190_g2	c42190_g2_i1	--
c42198_g1	c42198_g1_i1	gmx:100305535||uncharacterized LOC100305535	K14484
c42199_g1	c42199_g1_i1	--
c42211_g1	c42211_g1_i2	--
c42222_g1	c42222_g1_i1	fve:101298592||ethylene-responsive transcription factor 1B	K14516
c42223_g1	c42223_g1_i1	--
c42223_g2	c42223_g2_i2	--
c42240_g1	c42240_g1_i2	--
c42240_g1	c42240_g1_i3	--
c42245_g2	c42245_g2_i1	sot:102589744||methionine gamma-lyase-like	K01761
c42264_g1	c42264_g1_i1	--
c42264_g1	c42264_g1_i2	--
c42264_g1	c42264_g1_i3	--
c42303_g1	c42303_g1_i1	--
c42307_g1	c42307_g1_i1	--
c42309_g1	c42309_g1_i2	--
c42309_g1	c42309_g1_i3	--
c42316_g1	c42316_g1_i2	--
c42395_g1	c42395_g1_i1	--
c42609_g1	c42609_g1_i1	--
c42609_g1	c42609_g1_i2	--
c42629_g2	c42629_g2_i1	--
c42639_g2	c42639_g2_i3	--
c42677_g1	c42677_g1_i1	sot:102589715||short-chain dehydrogenase/reductase 2b-like	K15095
c42685_g1	c42685_g1_i1	--
c42702_g1	c42702_g1_i1	--
c42702_g1	c42702_g1_i2	--
c42728_g1	c42728_g1_i2	--
c42733_g2	c42733_g2_i2	--
c42737_g1	c42737_g1_i1	--
c42762_g1	c42762_g1_i1	--
c42798_g1	c42798_g1_i1	--
c42821_g1	c42821_g1_i2	--
c42821_g1	c42821_g1_i3	--
c42849_g1	c42849_g1_i1	--
c42899_g1	c42899_g1_i2	--
c42899_g3	c42899_g3_i1	--
c42912_g1	c42912_g1_i1	sot:102598323||leucoanthocyanidin dioxygenase-like	K05277
c42914_g1	c42914_g1_i1	vvi:100247690||pyruvate	K01006
c42915_g1	c42915_g1_i2	--
c42936_g1	c42936_g1_i2	--
c42973_g1	c42973_g1_i1	sot:102599370||arogenate dehydratase 3	K05359
c42975_g1	c42975_g1_i1	--
c42975_g1	c42975_g1_i2	--
c42982_g1	c42982_g1_i1	--
c42982_g1	c42982_g1_i2	--
c42982_g1	c42982_g1_i3	--
c42992_g2	c42992_g2_i1	--
c43002_g1	c43002_g1_i1	--
c43002_g1	c43002_g1_i3	--
c43053_g1	c43053_g1_i1	--
c43053_g1	c43053_g1_i2	sly:543601||Prg1	K13464
c43059_g1	c43059_g1_i1	olu:OSTLU_2836||hypothetical protein	K01255
c43060_g1	c43060_g1_i1	--
c43088_g1	c43088_g1_i1	--
c43107_g1	c43107_g1_i1	--
c43112_g1	c43112_g1_i1	--
c43130_g1	c43130_g1_i1	--
c43145_g1	c43145_g1_i1	--
c43163_g1	c43163_g1_i1	--
c43163_g1	c43163_g1_i2	--
c43173_g1	c43173_g1_i1	pop:POPTR_0014s10640g||POPTRDRAFT_774603	K18551
c43180_g1	c43180_g1_i1	vvi:100266458||peroxidase 73	K00430
c43192_g1	c43192_g1_i1	--
c43205_g2	c43205_g2_i2	--
c43208_g1	c43208_g1_i1	--
c43264_g1	c43264_g1_i1	--
c43264_g1	c43264_g1_i2	--
c43273_g1	c43273_g1_i4	--
c43280_g1	c43280_g1_i1	--
c43280_g1	c43280_g1_i2	--
c43280_g1	c43280_g1_i4	--
c43280_g1	c43280_g1_i5	--
c43280_g1	c43280_g1_i6	--
c43280_g2	c43280_g2_i1	--
c43280_g3	c43280_g3_i1	--
c43280_g4	c43280_g4_i1	--
c43309_g1	c43309_g1_i3	--
c43313_g1	c43313_g1_i3	--
c43346_g1	c43346_g1_i1	--
c43346_g1	c43346_g1_i2	--
c43347_g1	c43347_g1_i1	--
c43353_g1	c43353_g1_i1	--
c43353_g1	c43353_g1_i2	--
c43356_g1	c43356_g1_i1	--
c43381_g1	c43381_g1_i1	sot:102590620||apyrase-like	K14641
c43400_g1	c43400_g1_i1	--
c43400_g1	c43400_g1_i2	--
c43414_g1	c43414_g1_i1	--
c43426_g1	c43426_g1_i1	--
c43445_g1	c43445_g1_i1	--
c43484_g1	c43484_g1_i1	--
c43484_g1	c43484_g1_i2	--
c43496_g1	c43496_g1_i2	--
c43538_g2	c43538_g2_i1	--
c43546_g1	c43546_g1_i2	--
c43558_g1	c43558_g1_i1	--
c43584_g2	c43584_g2_i2	--
c43612_g1	c43612_g1_i1	--
c43612_g1	c43612_g1_i2	--
c43612_g1	c43612_g1_i3	--
c43623_g1	c43623_g1_i4	vvi:100250414||tryptophan synthase beta chain 1	K01696
c43660_g2	c43660_g2_i1	--
c43671_g1	c43671_g1_i2	--
c43694_g1	c43694_g1_i1	--
c43709_g1	c43709_g1_i1	--
c43730_g1	c43730_g1_i1	--
c43747_g1	c43747_g1_i1	rcu:RCOM_1082490||heat shock protein	K13993
c43747_g1	c43747_g1_i2	rcu:RCOM_1082490||heat shock protein	K13993
c43763_g1	c43763_g1_i3	sly:101247368||auxin-induced protein 10A5	K14488
c43790_g1	c43790_g1_i1	sly:101263545||disease resistance protein RPM1-like	K13457
c43820_g1	c43820_g1_i1	--
c43820_g1	c43820_g1_i3	--
c43833_g1	c43833_g1_i1	--
c43833_g1	c43833_g1_i3	--
c43845_g1	c43845_g1_i1	--
c43889_g1	c43889_g1_i2	--
c43891_g1	c43891_g1_i1	--
c43931_g1	c43931_g1_i1	--
c4399_g1	c4399_g1_i1	--
c44013_g1	c44013_g1_i3	--
c44016_g1	c44016_g1_i2	--
c44046_g1	c44046_g1_i1	--
c44074_g1	c44074_g1_i1	pop:POPTR_0012s14150g||POPTRDRAFT_773455	K01206
c44144_g1	c44144_g1_i1	--
c44144_g1	c44144_g1_i2	--
c44148_g1	c44148_g1_i2	--
c44176_g1	c44176_g1_i1	--
c44180_g1	c44180_g1_i1	--
c44191_g1	c44191_g1_i1	--
c44217_g1	c44217_g1_i1	--
c44221_g1	c44221_g1_i1	--
c44221_g1	c44221_g1_i2	--
c44241_g1	c44241_g1_i1	rcu:RCOM_0246200||AMP dependent CoA ligase	K01904
c44250_g1	c44250_g1_i1	--
c44304_g1	c44304_g1_i2	--
c44316_g1	c44316_g1_i5	--
c44337_g1	c44337_g1_i2	--
c44341_g1	c44341_g1_i1	--
c44341_g1	c44341_g1_i2	--
c44341_g1	c44341_g1_i3	--
c44353_g1	c44353_g1_i1	--
c44388_g1	c44388_g1_i1	sot:102584540||inorganic pyrophosphatase 1-like	K13248
c44388_g1	c44388_g1_i2	mdm:103453549||inorganic pyrophosphatase 1-like	K13248
c44389_g1	c44389_g1_i2	--
c4438_g1	c4438_g1_i1	cam:101488227||leucine aminopeptidase 3	K01255
c44414_g1	c44414_g1_i2	--
c44437_g1	c44437_g1_i1	--
c44440_g1	c44440_g1_i1	mdm:103428452||protein ECERIFERUM 1-like	K15404
c44444_g1	c44444_g1_i1	--
c44463_g1	c44463_g1_i1	--
c44467_g1	c44467_g1_i1	tcc:TCM_035507||Inositol monophosphatase family protein isoform 1	K03841
c44510_g1	c44510_g1_i1	--
c44525_g1	c44525_g1_i1	--
c44525_g1	c44525_g1_i2	--
c44531_g1	c44531_g1_i1	pop:POPTR_0004s01840g||POPTRDRAFT_555353	K00517
c44570_g1	c44570_g1_i1	--
c44580_g1	c44580_g1_i1	--
c44600_g1	c44600_g1_i1	--
c44600_g1	c44600_g1_i2	--
c44624_g1	c44624_g1_i1	--
c44717_g1	c44717_g1_i1	tcc:TCM_022117||Peroxidase superfamily protein	K00430
c44741_g1	c44741_g1_i1	--
c44786_g1	c44786_g1_i1	--
c44824_g1	c44824_g1_i1	--
c44859_g1	c44859_g1_i1	sot:102578221||probable polygalacturonase At1g80170-like	K01213
c44859_g1	c44859_g1_i2	sot:102578221||probable polygalacturonase At1g80170-like	K01213
c44859_g1	c44859_g1_i5	sot:102578221||probable polygalacturonase At1g80170-like	K01213
c44872_g2	c44872_g2_i2	--
c44902_g1	c44902_g1_i1	sot:102587964||anthocyanidin 3-O-glucoside 5-O-glucosyltransferase 1-like	K12338
c44904_g1	c44904_g1_i1	--
c44909_g1	c44909_g1_i2	--
c44924_g2	c44924_g2_i1	--
c44987_g1	c44987_g1_i1	--
c44999_g1	c44999_g1_i2	--
c45026_g1	c45026_g1_i1	--
c45061_g1	c45061_g1_i1	--
c45082_g1	c45082_g1_i1	sly:100736504||putative flavonoid 3'5' hydroxylase	K13083
c45082_g1	c45082_g1_i2	sly:100736504||putative flavonoid 3'5' hydroxylase	K13083
c45088_g2	c45088_g2_i3	--
c45094_g1	c45094_g1_i1	--
c45094_g1	c45094_g1_i2	--
c45164_g1	c45164_g1_i1	--
c45184_g1	c45184_g1_i2	sly:101252303||transcription factor PIF4	K16189
c45184_g1	c45184_g1_i3	cit:102626817||transcription factor PIF4-like	K16189
c45206_g1	c45206_g1_i1	--
c45227_g1	c45227_g1_i1	tcc:TCM_007064||Abscisic acid 8'-hydroxylase 4 isoform 1	K09843
c45228_g1	c45228_g1_i3	--
c45265_g1	c45265_g1_i1	--
c45282_g1	c45282_g1_i3	--
c45283_g1	c45283_g1_i2	tcc:TCM_020893||Glutathione S-transferase tau 7	K00799
c45286_g1	c45286_g1_i1	--
c45322_g2	c45322_g2_i1	--
c45375_g1	c45375_g1_i1	--
c45375_g3	c45375_g3_i1	--
c45379_g1	c45379_g1_i4	--
c45394_g1	c45394_g1_i1	--
c45394_g1	c45394_g1_i2	--
c45415_g1	c45415_g1_i1	sot:102586120||probable alpha	K16055
c45428_g1	c45428_g1_i1	--
c45437_g1	c45437_g1_i1	--
c45451_g1	c45451_g1_i1	sot:102602757||branched-chain-amino-acid aminotransferase 2	K00826
c45451_g1	c45451_g1_i2	cit:102614611||branched-chain-amino-acid aminotransferase 2	K00826
c45451_g1	c45451_g1_i4	cit:102614611||branched-chain-amino-acid aminotransferase 2	K00826
c45451_g1	c45451_g1_i5	tcc:TCM_034633||Branched-chain-amino-acid aminotransferase	K00826
c45504_g1	c45504_g1_i1	--
c45515_g2	c45515_g2_i1	--
c45518_g1	c45518_g1_i1	--
c45518_g1	c45518_g1_i2	--
c45518_g1	c45518_g1_i3	--
c45518_g1	c45518_g1_i4	--
c45518_g1	c45518_g1_i5	--
c45520_g1	c45520_g1_i1	rcu:RCOM_1345560||hypothetical protein	K18819
c45521_g1	c45521_g1_i1	--
c45521_g2	c45521_g2_i2	--
c45521_g2	c45521_g2_i3	--
c45521_g2	c45521_g2_i4	--
c45521_g2	c45521_g2_i5	--
c45521_g2	c45521_g2_i6	--
c45541_g1	c45541_g1_i1	--
c45541_g1	c45541_g1_i3	--
c45541_g3	c45541_g3_i1	--
c45546_g1	c45546_g1_i1	--
c45546_g1	c45546_g1_i2	--
c45548_g1	c45548_g1_i1	gmx:100780100||caffeic acid 3-O-methyltransferase-like	K13066
c45549_g1	c45549_g1_i1	--
c45579_g1	c45579_g1_i1	rcu:RCOM_1034140||phosphoglycerate mutase	K01834
c45579_g1	c45579_g1_i2	rcu:RCOM_1034140||phosphoglycerate mutase	K01834
c45586_g1	c45586_g1_i4	--
c45595_g1	c45595_g1_i2	--
c45598_g1	c45598_g1_i1	--
c45648_g1	c45648_g1_i1	vvi:100258475||3-deoxy-D-arabino-heptulosonate-7-phosphate synthase	K01626
c45663_g1	c45663_g1_i3	--
c45750_g1	c45750_g1_i1	--
c45754_g1	c45754_g1_i1	--
c45792_g1	c45792_g1_i2	--
c45811_g1	c45811_g1_i3	pmum:103333719||heat shock protein 83	K04079
c45811_g1	c45811_g1_i4	tcc:TCM_015252||Heat shock protein 90.1 isoform 1	K04079
c45836_g1	c45836_g1_i1	pop:POPTR_0006s14160g||hypothetical protein	K13464
c45840_g1	c45840_g1_i1	--
c45840_g1	c45840_g1_i2	--
c45840_g1	c45840_g1_i3	--
c45858_g1	c45858_g1_i3	--
c45871_g1	c45871_g1_i1	vvi:100254458||beta-glucosidase 12-like	K01188
c45895_g1	c45895_g1_i3	--
c45895_g1	c45895_g1_i4	--
c4590_g1	c4590_g1_i1	--
c45918_g1	c45918_g1_i1	--
c45968_g1	c45968_g1_i1	--
c46010_g1	c46010_g1_i1	fve:101294342||trans-cinnamate 4-monooxygenase	K00487
c46018_g1	c46018_g1_i4	--
c46033_g1	c46033_g1_i1	--
c46073_g1	c46073_g1_i1	--
c46073_g3	c46073_g3_i1	--
c46094_g1	c46094_g1_i2	--
c46104_g1	c46104_g1_i1	--
c46105_g1	c46105_g1_i1	--
c46120_g1	c46120_g1_i1	sot:102602262||pyruvate dehydrogenase E1 component subunit beta-1	K00162
c46120_g1	c46120_g1_i11	cit:102608638||pyruvate dehydrogenase E1 component subunit beta-1	K00162
c46127_g1	c46127_g1_i1	--
c46137_g2	c46137_g2_i3	--
c46169_g1	c46169_g1_i1	--
c46188_g2	c46188_g2_i1	--
c46248_g1	c46248_g1_i2	--
c46283_g1	c46283_g1_i1	--
c46283_g1	c46283_g1_i2	--
c46298_g1	c46298_g1_i1	pmum:103320601||17.1 kDa class II heat shock protein-like	K13993
c46298_g2	c46298_g2_i1	pop:POPTR_0006s24030g||POPTRDRAFT_832078	K13993
c46298_g2	c46298_g2_i2	vvi:100243983||small heat shock protein 17.3 kDa	K13993
c46298_g2	c46298_g2_i3	pop:POPTR_0006s24030g||POPTRDRAFT_832078	K13993
c46303_g2	c46303_g2_i2	cic:CICLE_v10014639mg||hypothetical protein	K09840
c46305_g1	c46305_g1_i1	--
c46342_g4	c46342_g4_i3	--
c46390_g2	c46390_g2_i1	--
c46402_g1	c46402_g1_i1	--
c46421_g1	c46421_g1_i1	tcc:TCM_014924||Mitochondrion-localized small heat shock protein 23.6	K13993
c46425_g1	c46425_g1_i1	--
c46431_g1	c46431_g1_i1	--
c46460_g1	c46460_g1_i1	--
c46470_g1	c46470_g1_i1	--
c46476_g1	c46476_g1_i7	--
c46512_g1	c46512_g1_i1	--
c46512_g1	c46512_g1_i2	--
c46512_g1	c46512_g1_i3	--
c46512_g2	c46512_g2_i3	--
c46512_g3	c46512_g3_i1	--
c46538_g1	c46538_g1_i1	--
c46548_g1	c46548_g1_i2	--
c46548_g1	c46548_g1_i3	--
c46550_g2	c46550_g2_i1	--
c46612_g2	c46612_g2_i2	--
c46620_g3	c46620_g3_i1	--
c46620_g3	c46620_g3_i3	--
c46643_g1	c46643_g1_i1	--
c46648_g1	c46648_g1_i2	--
c46650_g1	c46650_g1_i1	--
c46659_g1	c46659_g1_i1	sly:778202||PDH	K00318
c46662_g1	c46662_g1_i1	--
c46662_g2	c46662_g2_i2	--
c46665_g1	c46665_g1_i4	--
c46668_g1	c46668_g1_i1	--
c46672_g1	c46672_g1_i2	--
c46674_g1	c46674_g1_i1	--
c46674_g1	c46674_g1_i4	--
c46698_g1	c46698_g1_i1	--
c46715_g1	c46715_g1_i1	sot:102600299||probable indole-3-acetic acid-amido synthetase GH3.1-like	K14487
c46717_g1	c46717_g1_i1	--
c46717_g1	c46717_g1_i2	--
c46725_g1	c46725_g1_i1	--
c46725_g1	c46725_g1_i3	--
c46740_g1	c46740_g1_i4	sot:102577487||dihydroflavonol 4-reductase	K13082
c46748_g1	c46748_g1_i1	--
c46766_g1	c46766_g1_i1	--
c46768_g1	c46768_g1_i3	--
c46782_g1	c46782_g1_i2	--
c46796_g1	c46796_g1_i1	--
c46845_g1	c46845_g1_i1	--
c46845_g1	c46845_g1_i2	--
c46864_g1	c46864_g1_i3	--
c46864_g2	c46864_g2_i2	--
c46879_g1	c46879_g1_i1	--
c46879_g1	c46879_g1_i2	--
c46885_g1	c46885_g1_i1	--
c46894_g1	c46894_g1_i2	--
c46894_g2	c46894_g2_i1	--
c46915_g2	c46915_g2_i1	--
c46947_g2	c46947_g2_i1	--
c46947_g2	c46947_g2_i2	--
c46948_g5	c46948_g5_i1	mdm:103405983||phosphatidylinositol 4-kinase beta 1-like	K00888
c46976_g1	c46976_g1_i1	--
c46981_g1	c46981_g1_i1	--
c46989_g1	c46989_g1_i1	--
c46989_g1	c46989_g1_i3	--
c47018_g1	c47018_g1_i1	--
c47029_g1	c47029_g1_i1	--
c47047_g1	c47047_g1_i2	--
c47047_g1	c47047_g1_i3	--
c47047_g1	c47047_g1_i5	--
c47075_g1	c47075_g1_i1	--
c47100_g1	c47100_g1_i1	--
c47118_g1	c47118_g1_i5	--
c47118_g1	c47118_g1_i6	--
c47125_g1	c47125_g1_i10	--
c47125_g1	c47125_g1_i2	--
c47125_g1	c47125_g1_i3	--
c4714_g1	c4714_g1_i1	--
c47192_g1	c47192_g1_i1	sot:102588058||aldehyde dehydrogenase family 2 member B7	K00128
c47206_g1	c47206_g1_i1	--
c47221_g1	c47221_g1_i1	sly:101265431||transcription factor TGA1-like	K14431
c47221_g1	c47221_g1_i2	sly:101265431||transcription factor TGA1-like	K14431
c47221_g1	c47221_g1_i3	sly:101265431||transcription factor TGA1-like	K14431
c47221_g1	c47221_g1_i4	sly:101265431||transcription factor TGA1-like	K14431
c47221_g1	c47221_g1_i5	sly:101265431||transcription factor TGA1-like	K14431
c47221_g1	c47221_g1_i6	sly:101265431||transcription factor TGA1-like	K14431
c47241_g1	c47241_g1_i2	vvi:100253950||flavanone 3-dioxygenase-like	K00475
c47262_g1	c47262_g1_i1	--
c47278_g1	c47278_g1_i1	--
c47327_g1	c47327_g1_i1	--
c47327_g1	c47327_g1_i4	--
c47327_g1	c47327_g1_i6	--
c47372_g1	c47372_g1_i3	--
c47373_g4	c47373_g4_i1	--
c47394_g2	c47394_g2_i2	--
c47394_g2	c47394_g2_i4	--
c47394_g2	c47394_g2_i5	--
c47394_g3	c47394_g3_i1	--
c47424_g1	c47424_g1_i5	--
c47424_g1	c47424_g1_i7	--
c47424_g1	c47424_g1_i9	--
c47442_g1	c47442_g1_i1	sly:101262367||cytochrome P450 98A2-like	K09754
c47515_g1	c47515_g1_i1	--
c47515_g1	c47515_g1_i2	--
c47515_g1	c47515_g1_i3	--
c47515_g1	c47515_g1_i4	--
c47515_g1	c47515_g1_i5	--
c47517_g2	c47517_g2_i1	--
c47517_g4	c47517_g4_i3	--
c47517_g4	c47517_g4_i4	--
c47525_g1	c47525_g1_i4	--
c47585_g1	c47585_g1_i1	cit:102607468||tyrosine/DOPA decarboxylase 1-like	K01592
c47650_g1	c47650_g1_i1	--
c47717_g1	c47717_g1_i2	--
c47717_g1	c47717_g1_i3	--
c47727_g1	c47727_g1_i3	sly:100874535||SlCKX5	K00279
c47755_g1	c47755_g1_i1	--
c47826_g1	c47826_g1_i3	--
c47837_g1	c47837_g1_i5	--
c47850_g1	c47850_g1_i1	--
c47850_g1	c47850_g1_i3	--
c47854_g2	c47854_g2_i1	--
c47927_g1	c47927_g1_i1	sly:101259064||polyphenol oxidase F	K00422
c47927_g1	c47927_g1_i2	tcc:TCM_029922||hypothetical protein	K00422
c47927_g1	c47927_g1_i3	sly:101259064||polyphenol oxidase F	K00422
c47927_g2	c47927_g2_i1	tcc:TCM_029922||hypothetical protein	K00422
c47932_g1	c47932_g1_i1	--
c47932_g1	c47932_g1_i2	--
c47937_g1	c47937_g1_i2	--
c47943_g1	c47943_g1_i2	sly:101256272||22.7 kDa class IV heat shock protein-like	K13993
c47981_g1	c47981_g1_i2	--
c47987_g1	c47987_g1_i1	bpg:Bathy11g01440||fructose-bisphosphate aldolase	K01624
c47996_g1	c47996_g1_i1	--
c48051_g1	c48051_g1_i1	--
c48090_g1	c48090_g1_i1	--
c48112_g1	c48112_g1_i1	vvi:100258727||alanine--glyoxylate aminotransferase 2 homolog 3	K00827
c48189_g2	c48189_g2_i3	sot:102598108||hsp70-binding protein 1-like	K09562
c48191_g1	c48191_g1_i1	vvi:100261928||geraniol synthase	K15086
c48191_g1	c48191_g1_i2	vvi:100261928||geraniol synthase	K15086
c48211_g1	c48211_g1_i1	--
c48261_g1	c48261_g1_i1	tcc:TCM_042240||WRKY DNA-binding protein 33 isoform 1	K13424
c48261_g1	c48261_g1_i2	tcc:TCM_042240||WRKY DNA-binding protein 33 isoform 1	K13424
c48261_g1	c48261_g1_i3	tcc:TCM_042240||WRKY DNA-binding protein 33 isoform 1	K13424
c48261_g1	c48261_g1_i4	tcc:TCM_042240||WRKY DNA-binding protein 33 isoform 1	K13424
c48264_g1	c48264_g1_i1	--
c48273_g1	c48273_g1_i1	--
c48295_g1	c48295_g1_i1	--
c48311_g1	c48311_g1_i1	--
c48382_g1	c48382_g1_i1	tcc:TCM_037438||Lysine-ketoglutarate reductase/saccharopine dehydrogenase bifunctional enzyme	K14157
c48382_g1	c48382_g1_i6	cic:CICLE_v10007313mg||hypothetical protein	K14157
c48382_g2	c48382_g2_i1	--
c48383_g1	c48383_g1_i4	--
c48424_g1	c48424_g1_i2	--
c48493_g1	c48493_g1_i1	--
c48515_g3	c48515_g3_i1	--
c48539_g1	c48539_g1_i1	--
c48539_g1	c48539_g1_i3	--
c48542_g1	c48542_g1_i1	--
c48542_g1	c48542_g1_i2	--
c48559_g2	c48559_g2_i1	--
c48593_g1	c48593_g1_i2	--
c48616_g1	c48616_g1_i1	--
c48650_g1	c48650_g1_i1	--
c48658_g1	c48658_g1_i2	--
c48658_g1	c48658_g1_i8	--
c48658_g1	c48658_g1_i9	--
c48717_g1	c48717_g1_i1	--
c48717_g2	c48717_g2_i1	--
c48772_g2	c48772_g2_i2	--
c48781_g1	c48781_g1_i4	--
c48827_g1	c48827_g1_i1	--
c48827_g2	c48827_g2_i2	--
c48841_g5	c48841_g5_i3	--
c48926_g1	c48926_g1_i1	--
c48926_g1	c48926_g1_i2	--
c48974_g1	c48974_g1_i2	--
c49021_g1	c49021_g1_i1	--
c49066_g1	c49066_g1_i10	--
c49066_g1	c49066_g1_i9	--
c49083_g1	c49083_g1_i1	--
c49106_g1	c49106_g1_i1	--
c49120_g1	c49120_g1_i1	--
c49120_g2	c49120_g2_i2	--
c49120_g2	c49120_g2_i3	--
c49120_g2	c49120_g2_i4	--
c49126_g1	c49126_g1_i1	--
c49163_g2	c49163_g2_i3	--
c49168_g1	c49168_g1_i1	--
c49173_g2	c49173_g2_i2	--
c49180_g1	c49180_g1_i4	sly:101260711||two-component response regulator ARR15-like	K14492
c49268_g1	c49268_g1_i1	--
c49268_g2	c49268_g2_i1	--
c49268_g2	c49268_g2_i2	--
c49319_g1	c49319_g1_i1	tcc:TCM_035303||Thiamin diphosphate-binding fold (THDP-binding) superfamily protein	K00166
c49319_g1	c49319_g1_i2	tcc:TCM_035303||Thiamin diphosphate-binding fold (THDP-binding) superfamily protein	K00166
c49351_g1	c49351_g1_i1	--
c49353_g1	c49353_g1_i1	--
c49461_g1	c49461_g1_i1	rcu:RCOM_0268570||Stachyose synthase precursor	K06617
c49546_g1	c49546_g1_i4	--
c49605_g2	c49605_g2_i2	--
c49605_g2	c49605_g2_i3	--
c49605_g2	c49605_g2_i7	--
c49614_g2	c49614_g2_i1	--
c49629_g1	c49629_g1_i2	sot:102577783||9-cis-epoxy-carotenoid dioxygenase 1	K09840
c49630_g1	c49630_g1_i1	--
c49644_g1	c49644_g1_i1	--
c49658_g1	c49658_g1_i1	--
c49658_g1	c49658_g1_i5	--
c49673_g1	c49673_g1_i1	--
c49687_g1	c49687_g1_i3	--
c49716_g1	c49716_g1_i1	vvi:100245991||4CL	K01904
c49716_g1	c49716_g1_i2	vvi:100245991||4CL	K01904
c49716_g1	c49716_g1_i3	tcc:TCM_025459||CoA ligase 3	K01904
c49761_g1	c49761_g1_i2	--
c49776_g4	c49776_g4_i1	tcc:TCM_034390||Catalase 2	K03781
c49804_g1	c49804_g1_i1	--
c49804_g1	c49804_g1_i3	--
c49807_g1	c49807_g1_i2	--
c49810_g4	c49810_g4_i1	sly:101267211||DNA (cytosine-5)-methyltransferase CMT3	K00558
c49810_g4	c49810_g4_i2	tcc:TCM_040279||Chromomethylase 1	K00558
c49819_g1	c49819_g1_i1	--
c49897_g1	c49897_g1_i2	--
c49919_g1	c49919_g1_i1	sly:543875||AS1	K01953
c49935_g1	c49935_g1_i1	rcu:RCOM_0025610||1-deoxyxylulose-5-phosphate synthase	K01662
c50013_g1	c50013_g1_i1	--
c50133_g1	c50133_g1_i1	--
c50138_g1	c50138_g1_i1	--
c50138_g1	c50138_g1_i2	--
c50169_g1	c50169_g1_i4	--
c50186_g1	c50186_g1_i1	--
c50186_g1	c50186_g1_i2	--
c50186_g1	c50186_g1_i4	--
c50188_g1	c50188_g1_i1	pop:POPTR_0001s10890g||POPTRDRAFT_1066621	K09458
c50212_g1	c50212_g1_i3	--
c50215_g1	c50215_g1_i1	--
c50230_g1	c50230_g1_i5	zma:103633681||3-hydroxyisobutyryl-CoA hydrolase-like protein 5	K05605
c50230_g1	c50230_g1_i6	zma:103633681||3-hydroxyisobutyryl-CoA hydrolase-like protein 5	K05605
c50251_g1	c50251_g1_i1	--
c50270_g2	c50270_g2_i3	--
c50270_g3	c50270_g3_i1	--
c50270_g4	c50270_g4_i1	--
c50276_g1	c50276_g1_i1	--
c50276_g1	c50276_g1_i2	--
c50281_g1	c50281_g1_i8	--
c50301_g1	c50301_g1_i2	--
c50301_g1	c50301_g1_i3	--
c50301_g1	c50301_g1_i4	--
c50301_g1	c50301_g1_i5	--
c50307_g1	c50307_g1_i1	tcc:TCM_004698||Sucrose synthase 3 isoform 1	K00695
c50375_g1	c50375_g1_i1	--
c50396_g2	c50396_g2_i1	fve:101304511||cytochrome P450 81E8-like	K13260
c50405_g1	c50405_g1_i1	--
c50452_g1	c50452_g1_i2	--
c50470_g1	c50470_g1_i1	--
c50513_g2	c50513_g2_i1	--
c50617_g1	c50617_g1_i2	--
c50637_g1	c50637_g1_i1	--
c50637_g1	c50637_g1_i2	--
c50673_g1	c50673_g1_i1	--
c50704_g1	c50704_g1_i5	--
c50724_g1	c50724_g1_i1	--
c50733_g1	c50733_g1_i5	--
c50822_g1	c50822_g1_i3	--
c50826_g1	c50826_g1_i2	--
c50843_g1	c50843_g1_i2	--
c50843_g1	c50843_g1_i3	--
c50843_g1	c50843_g1_i4	--
c50857_g2	c50857_g2_i1	--
c50866_g1	c50866_g1_i1	vvi:100249385||gibberellin receptor GID1B	K14493
c50873_g1	c50873_g1_i2	--
c50907_g1	c50907_g1_i1	--
c51013_g1	c51013_g1_i2	--
c51041_g2	c51041_g2_i1	--
c51049_g1	c51049_g1_i1	--
c51085_g1	c51085_g1_i1	vvi:100264320||nitrate reductase [NADH]-like	K10534
c51087_g1	c51087_g1_i1	--
c51092_g1	c51092_g1_i1	--
c51092_g1	c51092_g1_i3	--
c51096_g2	c51096_g2_i1	--
c51097_g1	c51097_g1_i1	--
c51107_g1	c51107_g1_i2	--
c51132_g1	c51132_g1_i1	--
c51136_g1	c51136_g1_i2	--
c51201_g1	c51201_g1_i1	--
c51201_g1	c51201_g1_i2	--
c51262_g1	c51262_g1_i1	--
c51262_g2	c51262_g2_i1	--
c51323_g1	c51323_g1_i1	sot:102582159||xylose isomerase-like	K01805
c51331_g3	c51331_g3_i1	--
c51336_g1	c51336_g1_i1	--
c51337_g1	c51337_g1_i1	sot:102579690||probable rhamnose biosynthetic enzyme 1-like	K12450
c5134_g1	c5134_g1_i1	--
c51371_g1	c51371_g1_i1	--
c51396_g3	c51396_g3_i1	--
c51397_g1	c51397_g1_i2	--
c51458_g1	c51458_g1_i1	tcc:TCM_007172||Auxin-responsive GH3 family protein	K14487
c51522_g1	c51522_g1_i1	--
c51532_g1	c51532_g1_i1	--
c51557_g1	c51557_g1_i1	--
c51593_g2	c51593_g2_i4	--
c51608_g1	c51608_g1_i1	--
c51608_g1	c51608_g1_i2	--
c51660_g1	c51660_g1_i1	mtr:MTR_2g098520||Beta-glucosidase D4	K01188
c51732_g2	c51732_g2_i1	--
c51749_g1	c51749_g1_i1	--
c51900_g1	c51900_g1_i11	--
c52029_g2	c52029_g2_i2	--
c52052_g2	c52052_g2_i4	--
c52071_g1	c52071_g1_i1	--
c52083_g3	c52083_g3_i3	--
c52083_g3	c52083_g3_i6	--
c52094_g1	c52094_g1_i1	tcc:TCM_034707||NADP-dependent malic enzyme	K00029
c52134_g4	c52134_g4_i1	--
c52134_g4	c52134_g4_i2	--
c52185_g1	c52185_g1_i9	--
c52208_g2	c52208_g2_i1	--
c52231_g1	c52231_g1_i1	--
c52245_g2	c52245_g2_i1	--
c52245_g2	c52245_g2_i4	--
c52249_g1	c52249_g1_i1	--
c52274_g1	c52274_g1_i2	--
c52326_g2	c52326_g2_i2	--
c52327_g1	c52327_g1_i10	--
c52327_g1	c52327_g1_i13	--
c52327_g1	c52327_g1_i14	--
c52327_g1	c52327_g1_i15	--
c52349_g4	c52349_g4_i1	pop:POPTR_0001s38760g||POPTRDRAFT_550316	K04125
c52386_g2	c52386_g2_i1	sly:101243656||phenylalanine ammonia-lyase	K10775
c52386_g2	c52386_g2_i2	sly:101243656||phenylalanine ammonia-lyase	K10775
c52408_g2	c52408_g2_i5	--
c52488_g2	c52488_g2_i2	--
c52503_g1	c52503_g1_i2	--
c52517_g1	c52517_g1_i10	--
c52531_g1	c52531_g1_i1	pxb:103937274||acyl-coenzyme A oxidase 2	K00232
c52619_g1	c52619_g1_i3	sly:100736448||ARF5	K14486
c52646_g3	c52646_g3_i1	sita:101782212||heat shock protein 82-like	K04079
c52679_g1	c52679_g1_i1	--
c52679_g1	c52679_g1_i2	--
c52679_g1	c52679_g1_i5	--
c52709_g1	c52709_g1_i1	--
c52716_g1	c52716_g1_i2	--
c52716_g2	c52716_g2_i1	--
c52716_g2	c52716_g2_i2	--
c52720_g1	c52720_g1_i1	--
c52723_g1	c52723_g1_i1	--
c52723_g1	c52723_g1_i2	--
c52760_g1	c52760_g1_i3	--
c52775_g1	c52775_g1_i2	--
c52782_g1	c52782_g1_i1	sot:102600524||probable galactinol--sucrose galactosyltransferase 5-like	K06617
c52782_g1	c52782_g1_i2	sot:102600524||probable galactinol--sucrose galactosyltransferase 5-like	K06617
c52820_g2	c52820_g2_i1	--
c52820_g2	c52820_g2_i2	--
c52820_g2	c52820_g2_i3	--
c52827_g1	c52827_g1_i1	sot:102587983||protein ETHYLENE INSENSITIVE 3-like	K14514
c52827_g1	c52827_g1_i4	sot:102587983||protein ETHYLENE INSENSITIVE 3-like	K14514
c52840_g1	c52840_g1_i1	--
c52840_g1	c52840_g1_i2	--
c52845_g1	c52845_g1_i3	--
c52848_g1	c52848_g1_i3	--
c52891_g1	c52891_g1_i2	--
c52897_g1	c52897_g1_i1	--
c52897_g2	c52897_g2_i1	--
c52954_g1	c52954_g1_i2	--
c52954_g1	c52954_g1_i3	--
c52957_g3	c52957_g3_i2	--
c52975_g1	c52975_g1_i3	--
c53032_g1	c53032_g1_i1	--
c53032_g1	c53032_g1_i2	--
c53044_g2	c53044_g2_i1	--
c5305_g1	c5305_g1_i1	--
c53062_g1	c53062_g1_i3	--
c5307_g1	c5307_g1_i1	--
c53090_g1	c53090_g1_i2	vvi:100253815||ABC transporter B family member 9-like	K05658
c53090_g1	c53090_g1_i3	cit:102612307||ABC transporter B family member 9-like	K05658
c53096_g2	c53096_g2_i1	cit:102629129||phosphoenolpyruvate carboxykinase [ATP]-like	K01610
c53243_g1	c53243_g1_i3	csl:COCSUDRAFT_27513||translation elongation factor	K03231
c53249_g1	c53249_g1_i4	--
c53333_g8	c53333_g8_i2	--
c53333_g9	c53333_g9_i1	--
c53353_g1	c53353_g1_i2	--
c53360_g1	c53360_g1_i1	tcc:TCM_008737||Histidine kinase 1	K14489
c53400_g1	c53400_g1_i1	--
c53400_g1	c53400_g1_i3	--
c53421_g1	c53421_g1_i1	--
c53425_g1	c53425_g1_i2	--
c53490_g4	c53490_g4_i1	--
c53490_g4	c53490_g4_i2	--
c53494_g1	c53494_g1_i1	--
c53494_g1	c53494_g1_i2	--
c53494_g1	c53494_g1_i3	--
c53507_g2	c53507_g2_i1	tcc:TCM_042632||HSP20 chaperones superfamily protein	K13993
c53507_g2	c53507_g2_i2	--
c53508_g1	c53508_g1_i2	gmx:100795311||nucleolar GTP-binding protein 1-like	K06943
c53514_g1	c53514_g1_i2	--
c53514_g1	c53514_g1_i3	--
c53544_g2	c53544_g2_i2	--
c53544_g2	c53544_g2_i3	--
c53579_g1	c53579_g1_i2	--
c53579_g1	c53579_g1_i3	--
c53579_g1	c53579_g1_i5	--
c53636_g2	c53636_g2_i7	--
c53639_g3	c53639_g3_i1	crb:CARUB_v10025825mg||hypothetical protein	K01535
c53642_g1	c53642_g1_i3	--
c53642_g1	c53642_g1_i4	--
c53781_g1	c53781_g1_i2	sly:101255690||probable alpha	K16055
c53781_g1	c53781_g1_i4	sly:101255690||probable alpha	K16055
c53781_g1	c53781_g1_i6	sot:102585196||probable alpha	K16055
c53781_g1	c53781_g1_i7	sly:101255690||probable alpha	K16055
c53793_g2	c53793_g2_i1	--
c53893_g1	c53893_g1_i7	vvi:100266215||glutamate decarboxylase 1	K01580
c54106_g1	c54106_g1_i1	--
c54155_g1	c54155_g1_i1	--
c54173_g1	c54173_g1_i1	--
c54428_g1	c54428_g1_i1	--
c54552_g1	c54552_g1_i1	--
c54570_g1	c54570_g1_i1	tcc:TCM_020609||Primary amine oxidase	K00276
c54818_g1	c54818_g1_i1	--
c54834_g1	c54834_g1_i1	--
c54993_g1	c54993_g1_i1	--
c5536_g1	c5536_g1_i1	--
c55625_g1	c55625_g1_i1	--
c56709_g1	c56709_g1_i1	--
c56858_g1	c56858_g1_i1	ccp:CHC_T00010205001||60S ribosomal protein L27A	K02900
c5787_g1	c5787_g1_i1	--
c60211_g1	c60211_g1_i1	--
c6074_g1	c6074_g1_i1	csl:COCSUDRAFT_14398||thiazole biosynthetic enzyme	K03146
c62211_g1	c62211_g1_i1	--
c62845_g1	c62845_g1_i1	--
c62881_g1	c62881_g1_i1	--
c62942_g1	c62942_g1_i1	--
c63081_g1	c63081_g1_i1	--
c63092_g1	c63092_g1_i1	--
c63323_g1	c63323_g1_i1	--
c63962_g1	c63962_g1_i1	--
c64436_g1	c64436_g1_i1	gmx:100791968||60S acidic ribosomal protein P0-like	K02941
c65464_g1	c65464_g1_i2	--
c6692_g1	c6692_g1_i1	--
c67016_g1	c67016_g1_i1	--
c6702_g1	c6702_g1_i1	--
c6716_g1	c6716_g1_i1	--
c67391_g1	c67391_g1_i1	--
c68479_g1	c68479_g1_i1	--
c688_g1	c688_g1_i1	--
c6911_g1	c6911_g1_i1	pvu:PHAVU_008G136400g||hypothetical protein	K02991
c69870_g1	c69870_g1_i1	--
c70151_g1	c70151_g1_i1	--
c70443_g1	c70443_g1_i1	--
c70467_g1	c70467_g1_i1	--
c70871_g1	c70871_g1_i1	mtr:MTR_5g033960||Ubiquitin	K02977
c70938_g1	c70938_g1_i1	--
c71027_g1	c71027_g1_i1	--
c71056_g1	c71056_g1_i1	--
c71798_g1	c71798_g1_i1	--
c71813_g1	c71813_g1_i1	--
c7227_g1	c7227_g1_i1	--
c72475_g1	c72475_g1_i1	--
c72946_g1	c72946_g1_i1	--
c734_g1	c734_g1_i1	--
c7510_g1	c7510_g1_i1	--
c7587_g1	c7587_g1_i1	eus:EUTSA_v10024754mg||hypothetical protein	K01255
c76357_g1	c76357_g1_i1	--
c77505_g1	c77505_g1_i1	--
c77822_g1	c77822_g1_i1	pvu:PHAVU_009G195000g||hypothetical protein	K01255
c77830_g1	c77830_g1_i1	--
c77948_g1	c77948_g1_i1	tcc:TCM_037565||Ribosomal protein S3 family protein	K02985
c78062_g1	c78062_g1_i1	--
c78432_g1	c78432_g1_i1	--
c7904_g1	c7904_g1_i1	--
c792_g1	c792_g1_i1	ath:AT1G79530||GAPCP-1	K00134
c79799_g1	c79799_g1_i1	--
c80073_g1	c80073_g1_i1	ppp:PHYPADRAFT_214411||hypothetical protein	K02875
c80453_g1	c80453_g1_i1	--
c80810_g1	c80810_g1_i1	--
c81064_g1	c81064_g1_i1	--
c8140_g1	c8140_g1_i1	--
c8140_g1	c8140_g1_i2	--
c814_g1	c814_g1_i1	--
c8446_g1	c8446_g1_i1	mus:103999141||40S ribosomal protein S19-1-like	K02966
c85430_g1	c85430_g1_i1	--
c85589_g1	c85589_g1_i1	--
c86022_g1	c86022_g1_i1	--
c86035_g1	c86035_g1_i1	--
c8615_g1	c8615_g1_i1	--
c86693_g1	c86693_g1_i1	--
c87261_g1	c87261_g1_i1	--
c87631_g1	c87631_g1_i1	--
c88388_g1	c88388_g1_i1	--
c88442_g1	c88442_g1_i1	--
c88637_g1	c88637_g1_i1	--
c90736_g1	c90736_g1_i1	aly:ARALYDRAFT_493199||Acyl-coenzyme A oxidase	K00232
c93167_g1	c93167_g1_i1	--
c93168_g1	c93168_g1_i1	--
c93173_g1	c93173_g1_i1	--
c93201_g1	c93201_g1_i1	--
c93214_g1	c93214_g1_i1	--
c93336_g1	c93336_g1_i1	--
c93342_g1	c93342_g1_i1	--
c93364_g1	c93364_g1_i1	--
c93417_g1	c93417_g1_i1	--
c9344_g1	c9344_g1_i1	--
c93526_g1	c93526_g1_i1	--
c93683_g1	c93683_g1_i1	--
c93889_g1	c93889_g1_i1	--
c93910_g1	c93910_g1_i1	--
c94024_g1	c94024_g1_i1	--
c94216_g1	c94216_g1_i1	--
c94320_g1	c94320_g1_i1	--
c94340_g1	c94340_g1_i1	--
c94403_g1	c94403_g1_i1	--
c94413_g1	c94413_g1_i1	--
c9446_g1	c9446_g1_i1	--
c94662_g1	c94662_g1_i1	--
c94780_g1	c94780_g1_i1	--
c95173_g1	c95173_g1_i1	--
c95276_g1	c95276_g1_i1	--
c96150_g1	c96150_g1_i1	--
c9627_g1	c9627_g1_i1	--
c977_g1	c977_g1_i1	--
c9780_g1	c9780_g1_i1	pda:103716570||40S ribosomal protein S15-like	K02958
c97865_g1	c97865_g1_i1	--
c9918_g1	c9918_g1_i1	mus:103974502||40S ribosomal protein Sa-2-like isoform X1	K02998
c9951_g1	c9951_g1_i1	--
