# Supplementary material for: Time-coursed transcriptome analysis identifies key expressional regulation in growth cessation and dormancy induced by short days in Paulownia
Source: Sci Rep. 2019 Nov 12;9:16602. doi: 10.1038/s41598-019-53283-2 (PMC6851391; doi:10.1038/s41598-019-53283-2)
Supplement: Supplementary file 5 — Table S4 [file 41598_2019_53283_MOESM5_ESM.xlsx]

## Sheet: TS0.L.leaf.deg.edgeR_1_0.0001.i
		S2			S3			S4			S5
GENE	TRANSCRIPT	log2(S2/S1)	q_value	Regulation	log2(S3/S1)	q_value	Regulation	log2(S4/S1)	q_value	Regulation	log2(S5/S1)	q_value	Regulation
c10011_g1	c10011_g1_i1	-9.10951	1.2e-05	down	-9.0534	9.5e-06	down	-8.89902	1.59e-05	down	-9.33538	1.49e-06	down
c10022_g1	c10022_g1_i1	-8.42883	0.000261694	down	-8.37278	0.000228094	down	-8.21859	0.000266525	down	-8.65447	3.96e-05	down
c100566_g1	c100566_g1_i1	-8.64583	0.000103355	down	-8.58976	8.29e-05	down	-8.4355	0.000112736	down	-8.87156	1.47e-05	down
c10408_g1	c10408_g1_i1	--			--			--			4.70236	8.18e-05	up
c10723_g1	c10723_g1_i1	--			3.02614	0.00365404	up	2.15557	0.0495067	up	4.21163	6.09e-06	up
c10902_g1	c10902_g1_i1	--			7.87378	0.0016973	up	--			8.87485	1.32e-05	up
c11110_g1	c11110_g1_i1	-5.5309	0.000455398	down	-8.6462	6.43e-05	down	-8.49192	8.6e-05	down	-8.92802	1.18e-05	down
c11159_g1	c11159_g1_i1	-8.36032	0.000357105	down	-8.30428	0.000308344	down	-8.15011	0.000358508	down	-8.58593	5.17e-05	down
c11657_g1	c11657_g1_i1	-7.51437	1.93e-08	down	-10.6296	1.95e-09	down	-10.475	5.72e-09	down	-10.9119	2.35e-10	down
c12336_g1	c12336_g1_i1	-8.80895	5.04e-05	down	-8.75286	3.79e-05	down	-8.59855	5.82e-05	down	-9.03472	6.62e-06	down
c12655_g1	c12655_g1_i1	--			7.10622	1.02e-11	up	--			3.83003	0.000294071	up
c12742_g1	c12742_g1_i1	-8.64583	0.000103355	down	-8.58976	8.29e-05	down	-8.4355	0.000112736	down	-8.87156	1.47e-05	down
c12820_g1	c12820_g1_i1	-9.00119	2.02e-05	down	-8.94509	1.47e-05	down	-8.79073	2.52e-05	down	-9.22703	2.59e-06	down
c12931_g1	c12931_g1_i1	--			--			10.2048	2.61e-08	up	--
c13035_g1	c13035_g1_i1	--			--			--			4.76756	6.15e-05	up
c13139_g1	c13139_g1_i1	-8.52585	0.000172217	down	-8.4698	0.000145852	down	-8.31557	0.0001708	down	-8.75153	2.35e-05	down
c131_g1	c131_g1_i2	--			--			--			-4.41664	3.77e-05	down
c13217_g1	c13217_g1_i1	-9.70055	5.69e-07	down	-6.42079	3.18e-06	down	-9.48992	9.94e-07	down	-9.92654	6.24e-08	down
c13299_g1	c13299_g1_i1	--			--			3.62165	0.00800805	up	4.75476	6.64e-05	up
c13400_g1	c13400_g1_i1	-9.47613	1.77e-06	down	-9.42	1.38e-06	down	-9.26555	2.81e-06	down	-9.70208	2.14e-07	down
c13517_g1	c13517_g1_i1	--			--			8.57506	7.5e-05	up	8.20291	0.000226247	up
c13517_g1	c13517_g1_i2	--			6.97863	0.0270371	up	10.0189	7.25e-08	up	9.97705	4.68e-08	up
c1359_g1	c1359_g1_i1	-15.0287	2.16e-20	down	-14.9725	3.21e-20	down	-14.8178	1.75e-20	down	-15.255	7.54e-22	down
c14031_g1	c14031_g1_i1	--			-3.21166	0.0023968	down	-4.61365	2.25e-05	down	-5.22714	8.54e-07	down
c14143_g1	c14143_g1_i1	-5.29053	0.00127297	down	-8.40585	0.000197149	down	-8.25164	0.000228427	down	-8.68755	3.49e-05	down
c14442_g1	c14442_g1_i1	--			--			-4.29699	0.000195763	down	-4.59578	2.15e-05	down
c14497_g1	c14497_g1_i1	3.19908	0.0201276	up	3.45917	0.00636371	up	6.7557	3.12e-10	up	3.70048	0.000726546	up
c14507_g1	c14507_g1_i1	--			4.20471	9.47e-05	up	--			--
c14542_g1	c14542_g1_i1	--			--			2.47147	0.010738	up	3.63444	5.7e-05	up
c14665_g1	c14665_g1_i1	--			--			5.41356	4.04e-07	up	--
c14757_g1	c14757_g1_i1	-8.4619	0.000229194	down	-8.40585	0.000197149	down	-8.25164	0.000228427	down	-8.68755	3.49e-05	down
c15014_g1	c15014_g1_i1	-11.1789	1.49e-10	down	-11.1227	1.08e-10	down	-10.9681	3.3e-10	down	-11.4051	1.27e-11	down
c15051_g1	c15051_g1_i1	--			7.23976	0.0132262	up	--			9.8073	1.15e-07	up
c15094_g1	c15094_g1_i1	-5.22361	0.00165283	down	-5.11533	0.00141934	down	-8.18475	0.000311758	down	-8.6206	4.52e-05	down
c15144_g1	c15144_g1_i1	--			-4.33665	5.1e-05	down	-3.996	0.000216736	down	-6.60567	1.89e-08	down
c15182_g1	c15182_g1_i1	-5.66305	0.000255608	down	-2.88623	0.0227518	down	-8.62402	5.06e-05	down	-9.06021	5.93e-06	down
c15310_g1	c15310_g1_i1	-9.75493	4.42e-07	down	-9.69878	3.4e-07	down	-9.54429	7.31e-07	down	-9.98093	4.9e-08	down
c15415_g1	c15415_g1_i1	--			--			6.33508	1.46e-05	up	--
c15535_g1	c15535_g1_i1	--			--			-2.97133	0.0175364	down	-5.10344	4.52e-05	down
c15548_g1	c15548_g1_i1	--			--			--			5.9125	4.01e-05	up
c15610_g1	c15610_g1_i1	--			--			8.64527	5.06e-05	up	--
c15644_g1	c15644_g1_i1	--			4.67639	7.64e-07	up	--			--
c15646_g1	c15646_g1_i1	-8.2884	0.000472663	down	-8.23237	0.000354324	down	-8.07822	0.000419382	down	-8.51397	7.93e-05	down
c15862_g1	c15862_g1_i1	--			2.49731	0.032595	up	3.86285	8.6e-05	up	3.14379	0.00156428	up
c15992_g1	c15992_g1_i2	-8.25104	0.000557373	down	--			-8.04089	0.000496763	down	-8.4766	9.12e-05	down
c15992_g1	c15992_g1_i3	-8.58709	0.00013293	down	--			-8.37678	0.000147717	down	-8.81279	1.86e-05	down
c16579_g1	c16579_g1_i1	--			--			--			15.0534	2.28e-21	up
c16631_g1	c16631_g1_i1	-9.61492	8.96e-07	down	-9.55878	7.12e-07	down	-9.40431	1.48e-06	down	-9.8409	1e-07	down
c16812_g1	c16812_g1_i2	--			3.78439	3.83e-05	up	--			--
c17076_g1	c17076_g1_i1	--			3.92926	3.33e-05	up	--			4.93437	8.51e-08	up
c17106_g1	c17106_g1_i1	--			--			-5.07264	4.88e-08	down	--
c17235_g1	c17235_g1_i1	-8.39498	0.000305986	down	-8.33894	0.000267273	down	-8.18475	0.000311758	down	-8.6206	4.52e-05	down
c17294_g1	c17294_g1_i1	4.82682	2.72e-05	up	--			--			--
c17387_g1	c17387_g1_i1	--			--			7.41754	8.85e-09	up	--
c1742_g1	c1742_g1_i1	-8.64583	0.000103355	down	-8.58976	8.29e-05	down	-8.4355	0.000112736	down	-8.87156	1.47e-05	down
c17610_g1	c17610_g1_i1	--			--			--			6.00647	2.65e-05	up
c17634_g1	c17634_g1_i1	-9.13023	1.08e-05	down	-9.07412	8.47e-06	down	-8.91973	1.44e-05	down	-9.3561	1.36e-06	down
c17683_g1	c17683_g1_i1	--			-2.24975	0.0372733	down	4.28571	1.9e-06	up	--
c17683_g2	c17683_g2_i1	--			-2.83004	0.00429447	down	4.03627	6.61e-06	up	--
c17760_g1	c17760_g1_i1	--			-3.65047	7.37e-05	down	-5.10616	5.04e-08	down	-5.1647	1.43e-08	down
c18003_g1	c18003_g1_i1	--			--			5.6431	1.37e-06	up	--
c18046_g1	c18046_g1_i1	-9.62955	8.4e-07	down	-9.57341	6.61e-07	down	-9.41894	1.37e-06	down	-9.85553	9.42e-08	down
c18055_g1	c18055_g1_i1	3.00386	0.00435557	up	3.21247	0.00104152	up	3.35062	0.000370104	up	4.69067	2.94e-07	up
c18078_g1	c18078_g1_i2	-8.42883	0.000261694	down	-8.37278	0.000228094	down	-8.21859	0.000266525	down	-8.65447	3.96e-05	down
c18105_g1	c18105_g1_i1	-9.71434	5.28e-07	down	-9.65819	4.16e-07	down	-9.5037	9.21e-07	down	-9.94033	5.89e-08	down
c18127_g1	c18127_g1_i1	-9.30444	4.46e-06	down	-9.24831	3.52e-06	down	-9.09389	6.21e-06	down	-9.53035	5.07e-07	down
c18188_g1	c18188_g1_i1	-8.67433	9.16e-05	down	-8.61826	7.27e-05	down	-8.46399	9.77e-05	down	-8.90006	1.32e-05	down
c18776_g1	c18776_g1_i1	-9.08849	1.34e-05	down	-9.03238	1.06e-05	down	-8.878	1.59e-05	down	-9.31435	1.62e-06	down
c19042_g1	c19042_g1_i1	-8.2884	0.000472663	down	-8.23237	0.000354324	down	-8.07822	0.000419382	down	-8.51397	7.93e-05	down
c19165_g1	c19165_g1_i1	-8.39498	0.000305986	down	-8.33894	0.000267273	down	-8.18475	0.000311758	down	-8.6206	4.52e-05	down
c19212_g1	c19212_g1_i1	-8.90827	3.17e-05	down	-8.85217	2.33e-05	down	-8.69784	3.53e-05	down	-9.13408	3.87e-06	down
c19235_g1	c19235_g1_i1	-8.61676	0.000115284	down	-8.56069	9.41e-05	down	-8.40644	0.000129138	down	-8.84247	1.65e-05	down
c19325_g1	c19325_g1_i1	--			5.23146	0.00141934	up	--			6.4584	2.89e-06	up
c19335_g1	c19335_g1_i1	-9.34045	3.72e-06	down	-9.28432	2.91e-06	down	-9.1299	5.04e-06	down	-9.56637	4.36e-07	down
c193_g1	c193_g1_i1	-9.45985	1.93e-06	down	-9.40372	1.49e-06	down	-9.24927	2.81e-06	down	-9.6858	2.31e-07	down
c19593_g1	c19593_g1_i1	-6.28848	1.39e-05	down	-9.40372	1.49e-06	down	-9.24927	2.81e-06	down	-9.6858	2.31e-07	down
c19774_g1	c19774_g1_i1	--			-8.67362	5.62e-05	down	--			-3.12419	0.0076932	down
c19821_g1	c19821_g1_i1	--			--			9.29603	2.59e-06	up	--
c20218_g1	c20218_g1_i1	--			6.09381	2.77e-05	up	4.44505	0.0197945	up	--
c20277_g1	c20277_g1_i1	--			-2.5541	0.0446251	down	-8.64905	4.51e-05	down	-4.22888	0.000338462	down
c203_g1	c203_g1_i1	-8.58709	0.00013293	down	-8.53103	0.000108799	down	-8.37678	0.000147717	down	-8.81279	1.86e-05	down
c20562_g1	c20562_g1_i1	--			4.37403	0.000112188	up	3.13178	0.0127912	up	5.38485	1.62e-07	up
c20589_g1	c20589_g1_i1	7.09965	0.0328634	up	--			--			9.967	4.9e-08	up
c20609_g1	c20609_g1_i1	3.04618	0.00217815	up	--			--			-6.0756	3.45e-07	down
c20647_g1	c20647_g1_i1	-8.32481	0.000412943	down	-8.26877	0.000308344	down	-8.11461	0.000358508	down	-8.5504	5.96e-05	down
c20702_g1	c20702_g1_i1	-8.42883	0.000261694	down	-8.37278	0.000228094	down	-8.21859	0.000266525	down	-8.65447	3.96e-05	down
c20722_g1	c20722_g1_i1	7.4025	0.0130931	up	12.0493	5.04e-13	up	9.53669	8.61e-07	up	8.05904	0.000446015	up
c20764_g1	c20764_g1_i1	-8.42883	0.000261694	down	-8.37278	0.000228094	down	-8.21859	0.000266525	down	-8.65447	3.96e-05	down
c20862_g1	c20862_g1_i1	--			--			--			16.6292	9.5e-26	up
c20888_g1	c20888_g1_i1	-8.52585	0.000172217	down	-8.4698	0.000145852	down	-8.31557	0.0001708	down	-8.75153	2.35e-05	down
c20910_g1	c20910_g1_i1	--			--			6.07679	4.75e-05	up	--
c20998_g1	c20998_g1_i1	-8.61676	0.000115284	down	-8.56069	9.41e-05	down	-8.40644	0.000129138	down	-8.84247	1.65e-05	down
c21009_g1	c21009_g1_i1	--			4.60148	3.67e-05	up	5.46532	4.69e-07	up	6.12832	2.33e-09	up
c21010_g1	c21010_g1_i1	--			--			--			-3.82628	7.06e-05	down
c21031_g1	c21031_g1_i1	--			-3.90717	4.09e-05	down	-2.06424	0.0363759	down	--
c21062_g1	c21062_g1_i1	-9.58521	1.04e-06	down	-9.52907	8.32e-07	down	-9.37461	1.73e-06	down	-9.81119	1.23e-07	down
c21201_g1	c21201_g1_i1	--			--			10.758	1.17e-09	up	--
c21284_g1	c21284_g1_i1	-8.61676	0.000115284	down	-8.56069	9.41e-05	down	-8.40644	0.000129138	down	-8.84247	1.65e-05	down
c21331_g1	c21331_g1_i1	-8.61676	0.000115284	down	-8.56069	9.41e-05	down	-8.40644	0.000129138	down	-8.84247	1.65e-05	down
c21337_g1	c21337_g1_i1	-2.89705	0.0286024	down	--			-8.878	1.59e-05	down	--
c2139_g1	c2139_g1_i1	-6.32085	1.18e-05	down	-9.4361	1.26e-06	down	-9.28164	2.59e-06	down	-9.71818	2.03e-07	down
c21496_g1	c21496_g1_i1	-9.02351	1.82e-05	down	-8.96741	1.31e-05	down	-8.81305	2.23e-05	down	-9.24936	2.35e-06	down
c21576_g1	c21576_g1_i1	--			--			3.90836	7.5e-05	up	--
c21587_g1	c21587_g1_i1	-8.42883	0.000261694	down	-8.37278	0.000228094	down	-8.21859	0.000266525	down	-8.65447	3.96e-05	down
c21626_g1	c21626_g1_i1	-3.54109	0.00388951	down	-4.61771	0.000183622	down	-9.16502	4.65e-06	down	-5.14367	1.05e-05	down
c21633_g1	c21633_g1_i1	11.2502	1.05e-10	up	10.2806	1.55e-08	up	11.5536	1.14e-11	up	12.7615	2.88e-15	up
c21659_g1	c21659_g1_i1	--			--			--			8.56439	5.17e-05	up
c21675_g1	c21675_g1_i1	--			6.87991	0.0437021	up	--			8.80891	1.65e-05	up
c21730_g1	c21730_g1_i1	--			3.69233	6.62e-05	up	--			--
c21756_g1	c21756_g1_i1	-9.34045	3.72e-06	down	-9.28432	2.91e-06	down	-9.1299	5.04e-06	down	-9.56637	4.36e-07	down
c21901_g1	c21901_g1_i1	--			10.8876	4.49e-10	up	8.00984	0.000690768	up	6.98703	0.0155511	up
c22017_g1	c22017_g1_i1	--			-3.94445	0.00326167	down	-8.49192	8.6e-05	down	-8.92802	1.18e-05	down
c22067_g1	c22067_g1_i1	8.8122	5.04e-05	up	6.97863	0.0270371	up	--			--
c22084_g1	c22084_g1_i1	--			5.75224	3.58e-07	up	3.36964	0.0103779	up	--
c22106_g1	c22106_g1_i1	-8.2884	0.000472663	down	-8.23237	0.000354324	down	-8.07822	0.000419382	down	-8.51397	7.93e-05	down
c22129_g1	c22129_g1_i1	--			7.52753	0.0054937	up	7.71565	0.00212262	up	10.1016	2.33e-08	up
c22202_g1	c22202_g1_i1	--			5.15575	0.00190335	up	5.07949	0.00275633	up	7.00539	1.62e-07	up
c22226_g1	c22226_g1_i1	4.14397	0.00297559	up	5.57118	2.88e-06	up	--			5.43053	2.31e-06	up
c22252_g1	c22252_g1_i1	-8.4619	0.000229194	down	-8.40585	0.000197149	down	-8.25164	0.000228427	down	-8.68755	3.49e-05	down
c22284_g1	c22284_g1_i2	--			--			5.42935	1.46e-05	up	--
c22301_g1	c22301_g1_i1	2.26028	0.042559	up	3.71116	4.64e-05	up	2.57849	0.00490917	up	--
c22341_g1	c22341_g1_i1	--			--			3.61151	7.84e-05	up	--
c22347_g1	c22347_g1_i1	--			11.3135	3.38e-11	up	8.95269	1.44e-05	up	7.94086	0.000635751	up
c22414_g1	c22414_g1_i1	-13.865	1.32e-17	down	-13.8088	1.22e-17	down	-13.6541	2.44e-17	down	-14.0912	8.3e-19	down
c22426_g1	c22426_g1_i1	--			--			4.05539	0.000511587	up	4.859	5.37e-06	up
c22552_g1	c22552_g1_i1	-2.27215	0.0439357	down	-4.23378	7.76e-06	down	-4.06517	1.46e-05	down	-4.20057	3.97e-06	down
c22610_g1	c22610_g1_i1	7.86581	0.00261498	up	7.15786	0.0168332	up	7.89925	0.000982216	up	9.60196	3.19e-07	up
c22807_g1	c22807_g1_i1	--			-3.41161	0.00667046	down	--			-9.10987	4.31e-06	down
c22817_g1	c22817_g1_i1	-11.5838	1.37e-11	down	-11.5276	9.25e-12	down	-11.373	2.97e-11	down	-11.81	1.15e-12	down
c22940_g1	c22940_g1_i1	-8.95548	2.56e-05	down	-8.89938	1.86e-05	down	-8.74503	3.16e-05	down	-9.1813	3.14e-06	down
c22987_g1	c22987_g1_i1	--			3.00864	0.00900721	up	17.2373	8.8e-41	up	10.6134	7.54e-22	up
c23047_g1	c23047_g1_i1	-9.47613	1.77e-06	down	-9.42	1.38e-06	down	-9.26555	2.81e-06	down	-9.70208	2.14e-07	down
c23074_g1	c23074_g1_i1	--			6.97863	0.0270371	up	--			9.31575	1.49e-06	up
c23146_g1	c23146_g1_i1	--			2.99829	0.00141774	up	--			4.586	2.17e-07	up
c23194_g1	c23194_g1_i1	--			-4.38678	0.0020611	down	-8.37678	0.000147717	down	-8.81279	1.86e-05	down
c23196_g1	c23196_g1_i1	4.69733	0.0123122	up	7.87898	1.9e-09	up	6.59055	4.39e-06	up	8.90438	2.63e-12	up
c23254_g1	c23254_g1_i1	-9.35812	3.42e-06	down	-9.302	2.67e-06	down	-9.14757	5.04e-06	down	-9.58405	4.03e-07	down
c23260_g1	c23260_g1_i1	--			--			-4.24267	2.74e-06	down	--
c23310_g1	c23310_g1_i1	5.19509	0.00191566	up	6.15342	2.08e-05	up	6.07679	4.75e-05	up	7.22328	4.95e-08	up
c2331_g1	c2331_g1_i1	--			--			3.69049	0.0132798	up	5.47333	1.19e-05	up
c23369_g1	c23369_g1_i1	--			7.15786	0.0168332	up	9.89471	1.37e-07	up	--
c23384_g1	c23384_g1_i1	-9.57013	1.12e-06	down	-9.51399	8.99e-07	down	-9.35952	1.73e-06	down	-9.7961	1.32e-07	down
c23432_g1	c23432_g1_i1	-2.91235	0.00621668	down	--			-5.3162	7.31e-07	down	-2.10345	0.0337474	down
c23465_g1	c23465_g1_i2	-10.4003	1.27e-08	down	--			-4.90281	1.25e-05	down	-7.62787	9.64e-09	down
c23504_g1	c23504_g1_i1	--			--			--			4.02796	1.88e-05	up
c23537_g1	c23537_g1_i1	-10.6857	2.47e-09	down	-10.6296	1.95e-09	down	-10.475	5.72e-09	down	-10.9119	2.35e-10	down
c23583_g1	c23583_g1_i1	--			--			--			6.6058	1.39e-06	up
c23583_g1	c23583_g1_i2	--			--			--			6.64666	6.53e-10	up
c23913_g1	c23913_g1_i1	-13.4661	1.71e-16	down	-13.4099	1.26e-16	down	-13.2552	3.07e-16	down	-13.6923	9.12e-18	down
c23984_g1	c23984_g1_i1	--			-2.6188	0.0437021	down	-8.54622	6.58e-05	down	-3.34014	0.0042462	down
c23988_g1	c23988_g1_i1	--			--			-2.57613	0.0411301	down	-4.96622	8.74e-05	down
c24095_g1	c24095_g1_i1	-10.2757	2.41e-08	down	-10.2195	2.05e-08	down	-10.0649	5.15e-08	down	-10.5017	2.56e-09	down
c24116_g2	c24116_g2_i1	--			--			4.22351	1.55e-05	up	--
c24116_g2	c24116_g2_i2	--			--			4.80949	1.18e-05	up	--
c24116_g2	c24116_g2_i3	--			--			4.69378	9.67e-07	up	2.38277	0.0225784	up
c24286_g1	c24286_g1_i1	--			--			4.62523	2.89e-05	up	--
c24300_g1	c24300_g1_i3	--			-4.87166	5.62e-05	down	-2.57204	0.0177364	down	--
c24316_g1	c24316_g1_i1	-8.5568	0.000152231	down	-8.50074	0.000125164	down	-8.3465	0.000147717	down	-8.78249	2.1e-05	down
c24323_g1	c24323_g1_i1	--			4.80556	0.00667046	up	4.36308	0.0296589	up	5.81197	1.85e-05	up
c24362_g1	c24362_g1_i1	--			--			8.71222	3.97e-05	up	7.39922	0.00488136	up
c24528_g1	c24528_g1_i1	--			--			-4.20335	2.98e-05	down	-3.15348	0.000662441	down
c24652_g1	c24652_g1_i1	3.4303	0.0125636	up	--			3.68686	0.0021697	up	4.93003	3.77e-06	up
c24669_g1	c24669_g1_i1	-4.05686	0.00414342	down	--			-3.60791	0.00701774	down	-8.92802	1.18e-05	down
c2467_g1	c2467_g1_i1	-9.71434	5.28e-07	down	-9.65819	4.16e-07	down	-9.5037	9.21e-07	down	-9.94033	5.89e-08	down
c24719_g1	c24719_g1_i1	-9.67257	6.63e-07	down	-9.61642	5.14e-07	down	-9.46194	1.06e-06	down	-9.89855	7.7e-08	down
c24841_g1	c24841_g1_i1	-8.42883	0.000261694	down	-8.37278	0.000228094	down	-8.21859	0.000266525	down	-8.65447	3.96e-05	down
c24908_g1	c24908_g1_i1	--			--			3.29361	0.00239204	up	4.14325	4.82e-05	up
c24927_g1	c24927_g1_i1	-8.93207	2.82e-05	down	-8.87597	2.08e-05	down	-8.72163	3.16e-05	down	-9.15788	3.49e-06	down
c25003_g1	c25003_g1_i1	--			4.84169	4.2e-05	up	--			--
c25072_g1	c25072_g1_i1	-10.3214	1.93e-08	down	-10.2653	1.61e-08	down	-10.1107	4.26e-08	down	-10.5475	2e-09	down
c25089_g1	c25089_g1_i1	3.612	0.0215185	up	3.47728	0.0270308	up	6.10447	1.29e-07	up	4.79284	5.36e-05	up
c25167_g1	c25167_g1_i1	-8.2884	0.000472663	down	-8.23237	0.000354324	down	-8.07822	0.000419382	down	-8.51397	7.93e-05	down
c25413_g1	c25413_g1_i1	-2.71143	0.0107981	down	-4.01503	3.65e-05	down	-4.66542	2.55e-06	down	-4.10549	1.14e-05	down
c25654_g1	c25654_g1_i1	-9.30444	4.46e-06	down	-9.24831	3.52e-06	down	-9.09389	6.21e-06	down	-9.53035	5.07e-07	down
c25892_g1	c25892_g1_i1	-8.67433	9.16e-05	down	-8.61826	7.27e-05	down	-8.46399	9.77e-05	down	-8.90006	1.32e-05	down
c26014_g1	c26014_g1_i1	--			3.92882	0.000354324	up	4.38895	2.19e-05	up	--
c26135_g1	c26135_g1_i1	-8.2884	0.000472663	down	-8.23237	0.000354324	down	-8.07822	0.000419382	down	-8.51397	7.93e-05	down
c26182_g1	c26182_g1_i1	--			--			--			8.5908	4.52e-05	up
c26245_g1	c26245_g1_i1	-11.7233	6.41e-12	down	-11.6671	4.2e-12	down	-11.5125	1.39e-11	down	-11.9495	4.93e-13	down
c26254_g1	c26254_g1_i1	-9.0455	1.64e-05	down	-8.98939	1.17e-05	down	-8.83503	1.99e-05	down	-9.27135	1.96e-06	down
c26356_g1	c26356_g1_i1	-8.25104	0.000557373	down	-8.19502	0.000419435	down	-8.04089	0.000496763	down	-8.4766	9.12e-05	down
c26380_g1	c26380_g1_i1	-8.88407	3.59e-05	down	-8.82798	2.65e-05	down	-8.67365	3.97e-05	down	-9.10987	4.31e-06	down
c2640_g1	c2640_g1_i1	-8.2884	0.000472663	down	-8.23237	0.000354324	down	-8.07822	0.000419382	down	-8.51397	7.93e-05	down
c26468_g1	c26468_g1_i1	--			--			9.48018	1.15e-06	up	9.09373	4.31e-06	up
c26506_g1	c26506_g1_i2	-8.5568	0.000152231	down	-8.50074	0.000125164	down	-8.3465	0.000147717	down	-8.78249	2.1e-05	down
c26564_g1	c26564_g1_i1	7.8154	0.0032097	up	10.0728	4.67e-08	up	--			11.318	2.14e-11	up
c26569_g1	c26569_g1_i1	--			--			3.57328	0.00241923	up	4.17169	8.36e-05	up
c26573_g1	c26573_g1_i1	-8.67433	9.16e-05	down	-8.61826	7.27e-05	down	-8.46399	9.77e-05	down	-8.90006	1.32e-05	down
c26610_g1	c26610_g1_i1	-8.93207	2.82e-05	down	-8.87597	2.08e-05	down	-8.72163	3.16e-05	down	-9.15788	3.49e-06	down
c26630_g1	c26630_g1_i1	--			--			4.18903	5.49e-05	up	--
c26631_g1	c26631_g1_i2	-8.42883	0.000261694	down	-8.37278	0.000228094	down	-8.21859	0.000266525	down	-8.65447	3.96e-05	down
c26634_g1	c26634_g1_i1	2.82894	0.0117927	up	--			6.60093	1.7e-11	up	--
c26704_g1	c26704_g1_i1	--			7.87378	0.0016973	up	6.84689	0.0265052	up	9.98702	4.41e-08	up
c26762_g1	c26762_g1_i1	3.32318	0.000666097	up	3.24988	0.000622574	up	3.38882	0.000217077	up	4.68285	1.92e-07	up
c26802_g1	c26802_g1_i1	-8.52585	0.000172217	down	-8.4698	0.000145852	down	-8.31557	0.0001708	down	-8.75153	2.35e-05	down
c26807_g1	c26807_g1_i1	--			--			-3.28845	0.000340098	down	-3.8515	1.86e-05	down
c26834_g1	c26834_g1_i1	-10.912	6.59e-10	down	-10.8558	5.15e-10	down	-10.7012	1.52e-09	down	-11.1381	6.3e-11	down
c26840_g1	c26840_g1_i1	-8.25104	0.000557373	down	-8.19502	0.000419435	down	-8.04089	0.000496763	down	-8.4766	9.12e-05	down
c26845_g1	c26845_g1_i1	--			--			-5.28005	0.000669058	down	-6.11133	2.72e-05	down
c26923_g1	c26923_g1_i1	--			--			7.37635	1.13e-08	up	5.16625	0.000334123	up
c26948_g2	c26948_g2_i1	--			--			8.53863	8.6e-05	up	--
c26948_g2	c26948_g2_i2	--			--			6.22337	2.5e-05	up	--
c26955_g1	c26955_g1_i1	-9.61492	8.96e-07	down	-9.55878	7.12e-07	down	-9.40431	1.48e-06	down	-9.8409	1e-07	down
c26972_g1	c26972_g1_i1	2.79524	0.035449	up	6.55415	8.64e-11	up	--			3.30063	0.00167895	up
c27040_g1	c27040_g1_i1	6.5763	3.24e-06	up	--			--			--
c27051_g1	c27051_g1_i1	--			--			--			5.06123	3.01e-07	up
c27087_g1	c27087_g1_i1	--			--			-8.54622	6.58e-05	down	-2.57461	0.0234805	down
c27092_g1	c27092_g1_i1	--			--			-5.16353	2.55e-08	down	--
c2714_g1	c2714_g1_i1	--			--			10.7259	1.41e-09	up	10.0738	2.64e-08	up
c27199_g1	c27199_g1_i4	--			6.87991	0.0437021	up	8.20842	0.000311758	up	8.78624	1.86e-05	up
c27205_g1	c27205_g1_i1	-11.4583	2.86e-11	down	-11.4021	1.97e-11	down	-11.2475	6.3e-11	down	-11.6845	2.37e-12	down
c27211_g1	c27211_g1_i1	4.4256	0.0295846	up	6.13382	2.28e-05	up	--			6.91941	2.61e-07	up
c27234_g1	c27234_g1_i2	-8.4619	0.000229194	down	-8.40585	0.000197149	down	-8.25164	0.000228427	down	-8.68755	3.49e-05	down
c27261_g1	c27261_g1_i1	3.17313	0.0464259	up	4.74604	6.61e-05	up	--			3.45332	0.0061046	up
c27300_g1	c27300_g1_i1	8.17655	0.000767434	up	--			--			8.93792	9.35e-06	up
c27344_g1	c27344_g1_i1	--			4.95144	7.31e-08	up	--			--
c27529_g1	c27529_g1_i1	-8.4619	0.000229194	down	-8.40585	0.000197149	down	-8.25164	0.000228427	down	-8.68755	3.49e-05	down
c27567_g1	c27567_g1_i1	-9.94235	1.63e-07	down	-9.8862	1.34e-07	down	-9.73168	3.16e-07	down	-10.1684	1.79e-08	down
c27632_g1	c27632_g1_i1	10.8728	8.24e-10	up	10.9128	3.88e-10	up	--			9.76155	1.41e-07	up
c27637_g1	c27637_g1_i1	--			-8.33894	0.000267273	down	-8.18475	0.000311758	down	-8.6206	4.52e-05	down
c2765_g1	c2765_g1_i1	-6.93914	4.02e-12	down	-8.33421	3.45e-15	down	-14.2612	5.43e-19	down	-14.6984	1.71e-20	down
c27717_g1	c27717_g1_i1	-9.74152	4.71e-07	down	-9.68538	3.64e-07	down	-9.53089	7.9e-07	down	-9.96753	5.23e-08	down
c27723_g1	c27723_g1_i1	--			--			--			5.48196	7.9e-05	up
c27791_g1	c27791_g1_i1	3.11435	0.00985697	up	3.53797	0.000910742	up	2.86878	0.00984652	up	5.1415	1.46e-07	up
c27918_g1	c27918_g1_i1	--			6.34914	4.18e-08	up	3.56938	0.00940707	up	--
c27918_g2	c27918_g2_i2	--			5.92165	6.76e-05	up	--			--
c27978_g1	c27978_g1_i1	--			--			8.89623	1.77e-05	up	8.89618	1.18e-05	up
c27985_g1	c27985_g1_i1	4.56315	0.00198543	up	8.55488	7.28e-13	up	6.88539	8.35e-09	up	6.24833	2.08e-07	up
c28009_g1	c28009_g1_i1	-8.4619	0.000229194	down	-8.40585	0.000197149	down	-8.25164	0.000228427	down	-8.68755	3.49e-05	down
c28086_g1	c28086_g1_i2	--			--			--			-5.38306	2.89e-06	down
c28103_g1	c28103_g1_i1	--			3.73857	5.86e-05	up	2.08537	0.0360067	up	--
c28103_g2	c28103_g2_i1	--			4.0366	2.97e-05	up	--			--
c28176_g1	c28176_g1_i1	3.49502	0.00039454	up	2.19702	0.0489898	up	4.85865	2.14e-07	up	4.12274	5.69e-06	up
c28262_g1	c28262_g1_i1	--			6.13382	2.28e-05	up	--			--
c28289_g1	c28289_g1_i1	-8.80895	5.04e-05	down	-8.75286	3.79e-05	down	-8.59855	5.82e-05	down	-9.03472	6.62e-06	down
c28357_g1	c28357_g1_i1	-8.72969	7.19e-05	down	-8.67362	5.62e-05	down	-8.51933	7.5e-05	down	-8.95545	9.35e-06	down
c28374_g1	c28374_g1_i2	--			--			5.80569	2.4e-06	up	--
c28457_g1	c28457_g1_i1	--			3.53381	0.000722409	up	--			3.98849	4.01e-05	up
c28704_g1	c28704_g1_i1	--			--			-3.19358	0.000876868	down	-4.13555	1.41e-05	down
c28746_g1	c28746_g1_i1	-8.5568	0.000152231	down	-8.50074	0.000125164	down	-8.3465	0.000147717	down	-8.78249	2.1e-05	down
c28844_g1	c28844_g1_i1	--			--			--			5.36566	2.01e-05	up
c28879_g1	c28879_g1_i1	3.11528	0.00709762	up	--			4.37509	1.36e-05	up	--
c29043_g1	c29043_g1_i1	-9.2296	6.62e-06	down	-9.17348	5.13e-06	down	-9.01907	9.33e-06	down	-9.45549	7.86e-07	down
c29051_g1	c29051_g1_i1	8.93532	2.82e-05	up	9.10727	6.92e-06	up	6.7225	0.0349228	up	11.1813	4.68e-11	up
c29051_g1	c29051_g1_i3	9.25193	5.99e-06	up	8.89618	2.08e-05	up	7.06749	0.0158278	up	11.2409	3.25e-11	up
c29068_g1	c29068_g1_i1	--			6.46707	4.27e-06	up	4.91664	0.00455644	up	3.90323	0.0287095	up
c29072_g1	c29072_g1_i1	8.25429	0.000557373	up	8.73607	4.33e-05	up	--			7.2078	0.00958106	up
c29112_g1	c29112_g1_i1	3.96554	0.0185477	up	--			5.88621	1.65e-06	up	4.57506	0.000759513	up
c29169_g1	c29169_g1_i1	-8.90827	3.17e-05	down	-8.85217	2.33e-05	down	-8.69784	3.53e-05	down	-9.13408	3.87e-06	down
c29237_g1	c29237_g1_i1	4.16836	0.00907055	up	--			3.53933	0.0197945	up	5.81098	2.21e-06	up
c29347_g1	c29347_g1_i1	4.96282	0.000357105	up	7.44553	5.17e-10	up	6.07669	6.79e-07	up	7.44883	2.26e-10	up
c29448_g1	c29448_g1_i1	-11.9206	2.01e-12	down	-11.8644	1.38e-12	down	-11.7097	4.46e-12	down	-12.1468	1.47e-13	down
c29521_g1	c29521_g1_i1	-9.02351	1.82e-05	down	-8.96741	1.31e-05	down	-8.81305	2.23e-05	down	-9.24936	2.35e-06	down
c29534_g1	c29534_g1_i2	--			-3.49327	0.0157315	down	-3.71762	0.015765	down	-8.4766	9.12e-05	down
c29574_g1	c29574_g1_i1	3.84137	0.000155973	up	5.68571	4.06e-09	up	5.01414	1.85e-07	up	7.72642	8.7e-15	up
c29613_g1	c29613_g1_i1	3.58134	0.000463694	up	--			4.29912	6.82e-06	up	2.3485	0.0233294	up
c29637_g1	c29637_g1_i1	-9.75493	4.42e-07	down	-9.69878	3.4e-07	down	-9.54429	7.31e-07	down	-9.98093	4.9e-08	down
c29654_g1	c29654_g1_i1	--			--			3.84498	3.91e-05	up	3.17221	0.000677398	up
c29654_g1	c29654_g1_i2	--			--			4.10449	2.64e-05	up	3.41327	0.00037325	up
c29662_g1	c29662_g1_i1	--			--			2.31678	0.0156471	up	3.56916	6.57e-05	up
c29667_g1	c29667_g1_i1	-9.71434	5.28e-07	down	-9.65819	4.16e-07	down	-9.5037	9.21e-07	down	-9.94033	5.89e-08	down
c29687_g1	c29687_g1_i1	--			--			8.67913	4.51e-05	up	--
c29728_g1	c29728_g1_i1	-10.3033	2.07e-08	down	-10.2471	1.76e-08	down	-10.0926	4.67e-08	down	-10.5294	2.14e-09	down
c29736_g1	c29736_g1_i1	-10.8818	7.77e-10	down	-10.8256	6.11e-10	down	-10.671	1.79e-09	down	-11.1079	7.51e-11	down
c29859_g1	c29859_g1_i1	--			--			-5.06339	1.18e-07	down	--
c29924_g1	c29924_g1_i1	--			--			4.31543	2.37e-05	up	3.70865	0.000227544	up
c29933_g1	c29933_g1_i1	4.39931	4.63e-05	up	--			--			--
c29937_g1	c29937_g1_i1	-9.50815	1.5e-06	down	-9.45201	1.16e-06	down	-9.29756	2.39e-06	down	-9.73411	1.89e-07	down
c29951_g1	c29951_g1_i1	--			--			8.64527	5.06e-05	up	--
c29956_g1	c29956_g1_i1	--			7.52753	0.0054937	up	7.9556	0.000831065	up	9.33149	1.36e-06	up
c30009_g1	c30009_g1_i1	--			--			5.08002	6.99e-08	up	2.99483	0.00158167	up
c30110_g1	c30110_g1_i1	-10.6066	3.91e-09	down	-10.5505	3.19e-09	down	-10.3959	8.52e-09	down	-10.8327	3.56e-10	down
c30191_g1	c30191_g1_i1	7.46923	0.0106371	up	8.35009	0.000267273	up	8.29832	0.000228427	up	11.0207	1.19e-10	up
c30251_g1	c30251_g1_i1	--			--			-4.56993	1.09e-05	down	-3.29371	0.000459274	down
c30260_g1	c30260_g1_i2	-3.57079	0.0122131	down	-4.41645	0.00183239	down	-8.40644	0.000129138	down	-8.84247	1.65e-05	down
c30361_g1	c30361_g1_i1	-9.71434	5.28e-07	down	-9.65819	4.16e-07	down	-9.5037	9.21e-07	down	-9.94033	5.89e-08	down
c30385_g1	c30385_g1_i1	--			7.31726	0.0105832	up	--			8.69183	2.72e-05	up
c30419_g2	c30419_g2_i1	--			2.47456	0.0472949	up	--			4.14893	2.2e-05	up
c30521_g1	c30521_g1_i1	--			8.02002	0.000984813	up	--			10.3917	4.35e-09	up
c30563_g1	c30563_g1_i1	--			3.88236	0.00308421	up	--			4.67375	3.03e-05	up
c30638_g1	c30638_g1_i1	--			--			5.09178	7.11e-05	up	--
c30703_g1	c30703_g1_i1	-9.15066	9.86e-06	down	-9.09455	7.73e-06	down	-8.94016	1.29e-05	down	-9.37654	1.24e-06	down
c30705_g1	c30705_g1_i1	-8.58709	0.00013293	down	-8.53103	0.000108799	down	-8.37678	0.000147717	down	-8.81279	1.86e-05	down
c30728_g1	c30728_g1_i1	--			--			3.67139	9.03e-05	up	--
c30740_g1	c30740_g1_i1	3.15988	0.00728425	up	6.46904	9.67e-11	up	4.74898	2.41e-06	up	--
c30756_g1	c30756_g1_i1	--			-4.63632	2.9e-07	down	-7.12035	1.33e-13	down	-6.47742	3.03e-12	down
c30806_g1	c30806_g1_i1	-10.2569	2.68e-08	down	-10.2008	2.28e-08	down	-10.0462	5.78e-08	down	-10.483	2.81e-09	down
c30813_g1	c30813_g1_i1	-9.60014	9.64e-07	down	-9.54401	7.68e-07	down	-9.38953	1.59e-06	down	-9.82612	1.15e-07	down
c30844_g1	c30844_g1_i1	--			--			--			5.45999	8.74e-05	up
c30912_g1	c30912_g1_i1	--			-3.09152	0.00309934	down	-3.74139	0.000264638	down	-3.94608	4.39e-05	down
c30912_g1	c30912_g1_i2	--			-3.67991	0.000289711	down	-4.8238	8.12e-06	down	-4.21484	1.13e-05	down
c31011_g1	c31011_g1_i1	--			--			5.99751	7.11e-05	up	6.50207	2.38e-06	up
c31011_g2	c31011_g2_i1	--			--			4.858	0.00538414	up	6.20452	1.05e-05	up
c31035_g1	c31035_g1_i1	-8.32481	0.000412943	down	-8.26877	0.000308344	down	-8.11461	0.000358508	down	-8.5504	5.96e-05	down
c31103_g1	c31103_g1_i1	-9.00119	2.02e-05	down	-8.94509	1.47e-05	down	-8.79073	2.52e-05	down	-9.22703	2.59e-06	down
c31226_g1	c31226_g1_i1	--			--			-3.65012	9.77e-05	down	-4.67047	5.41e-07	down
c31352_g1	c31352_g1_i1	3.77598	5.25e-05	up	--			2.98603	0.000851579	up	1.99926	0.0372298	up
c31354_g1	c31354_g1_i1	-5.44539	0.000649362	down	-8.56069	9.41e-05	down	-8.40644	0.000129138	down	-8.84247	1.65e-05	down
c31372_g1	c31372_g1_i1	7.01285	0.0415982	up	8.67849	5.62e-05	up	--			9.5219	5.07e-07	up
c31391_g1	c31391_g1_i1	--			--			2.68636	0.0160086	up	4.47059	4.12e-06	up
c31410_g1	c31410_g1_i1	--			-3.62351	0.000298441	down	-7.46611	2.16e-08	down	-5.4654	1.15e-07	down
c31418_g1	c31418_g1_i1	3.15715	0.00388951	up	3.65792	0.000253271	up	3.21811	0.00130214	up	5.47683	8.52e-09	up
c31507_g1	c31507_g1_i2	--			--			--			4.07795	1.47e-05	up
c3150_g1	c3150_g1_i1	-11.4083	3.86e-11	down	-11.3521	2.67e-11	down	-11.1975	8.7e-11	down	-11.6345	3.19e-12	down
c31511_g1	c31511_g1_i2	-9.13023	1.08e-05	down	-9.07412	8.47e-06	down	-8.91973	1.44e-05	down	-9.3561	1.36e-06	down
c31524_g1	c31524_g1_i1	-10.1894	3.86e-08	down	-10.1333	3.32e-08	down	-9.97872	8.2e-08	down	-10.4155	4.14e-09	down
c31592_g1	c31592_g1_i1	-3.09757	0.0211426	down	--			-8.72163	3.16e-05	down	-4.70004	8.3e-05	down
c31593_g1	c31593_g1_i2	--			--			4.31275	1.51e-06	up	2.31598	0.0123895	up
c31624_g1	c31624_g1_i1	-3.14902	0.0114515	down	-6.06071	1.9e-05	down	-9.1299	5.04e-06	down	-5.10853	1.21e-05	down
c31639_g1	c31639_g1_i1	--			3.73637	0.000827743	up	--			5.39168	6.83e-08	up
c31662_g1	c31662_g1_i1	--			-3.38534	0.00151724	down	-4.50941	3.59e-05	down	-5.12287	1.51e-06	down
c31694_g1	c31694_g1_i1	-3.75655	7.56e-05	down	-3.48859	0.000170399	down	-5.22834	3.48e-08	down	-6.26978	5.5e-11	down
c31725_g1	c31725_g1_i1	--			--			4.12793	6.47e-06	up	--
c31746_g2	c31746_g2_i1	--			--			8.53863	8.6e-05	up	--
c31771_g1	c31771_g1_i1	3.67724	0.0455363	up	6.63539	5.65e-08	up	3.82731	0.00928477	up	8.63279	1.78e-13	up
c31811_g1	c31811_g1_i1	--			--			--			9.37772	1.02e-06	up
c31873_g1	c31873_g1_i1	--			4.12113	0.0487251	up	--			6.68373	9.09e-07	up
c31910_g1	c31910_g1_i1	--			--			-5.08104	8.85e-05	down	-5.38306	2.89e-06	down
c31910_g1	c31910_g1_i2	--			--			-6.12376	1.9e-05	down	-4.31177	6.15e-05	down
c31928_g1	c31928_g1_i1	--			2.72937	0.0204102	up	3.53351	0.000690768	up	4.54609	2.85e-06	up
c31928_g1	c31928_g1_i2	--			--			2.69515	0.0178211	up	3.92079	6.91e-05	up
c32063_g1	c32063_g1_i1	-9.13023	1.08e-05	down	-9.07412	8.47e-06	down	-8.91973	1.44e-05	down	-9.3561	1.36e-06	down
c32198_g1	c32198_g1_i1	-9.19067	8.05e-06	down	-9.13455	6.3e-06	down	-8.98015	1.04e-05	down	-9.41655	9.36e-07	down
c32239_g1	c32239_g1_i1	-9.34045	3.72e-06	down	-9.28432	2.91e-06	down	-9.1299	5.04e-06	down	-9.56637	4.36e-07	down
c32299_g1	c32299_g1_i1	-2.95689	0.0052578	down	-4.30331	2.2e-05	down	-10.9226	4.25e-10	down	-7.45426	1.37e-10	down
c32302_g1	c32302_g1_i2	--			--			--			9.251	1.96e-06	up
c32319_g1	c32319_g1_i1	--			4.12113	0.0487251	up	4.97299	0.00384035	up	5.43767	9.8e-05	up
c32342_g1	c32342_g1_i1	--			4.4089	0.0229092	up	--			5.75895	2.22e-05	up
c32364_g2	c32364_g2_i1	3.66834	0.000939472	up	--			4.43564	1.31e-05	up	2.37714	0.0400519	up
c32371_g1	c32371_g1_i1	-3.57436	0.00471772	down	-2.59922	0.0433623	down	-8.98015	1.04e-05	down	-3.26845	0.00210894	down
c32433_g1	c32433_g1_i1	-10.2757	2.41e-08	down	-10.2195	2.05e-08	down	-10.0649	5.15e-08	down	-10.5017	2.56e-09	down
c32436_g1	c32436_g1_i1	3.3144	0.00275303	up	2.62702	0.0242984	up	4.88143	6.68e-07	up	3.67036	0.000184182	up
c32559_g1	c32559_g1_i1	--			7.76733	0.00247333	up	8.92474	1.59e-05	up	7.06444	0.0122249	up
c32559_g2	c32559_g2_i1	3.8757	0.0253422	up	4.55449	0.00163306	up	6.43894	9.51e-08	up	--
c32577_g1	c32577_g1_i1	-9.06715	1.48e-05	down	-9.01105	1.17e-05	down	-8.85667	1.77e-05	down	-9.29301	1.78e-06	down
c32627_g1	c32627_g1_i1	--			--			--			-4.59912	6.04e-05	down
c32636_g1	c32636_g1_i1	--			--			9.72678	3.35e-07	up	8.87485	1.32e-05	up
c32642_g1	c32642_g1_i1	8.73295	7.19e-05	up	--			--			--
c32680_g1	c32680_g1_i1	--			-3.59122	0.00165216	down	-3.25067	0.00455644	down	-4.90906	1.35e-05	down
c32703_g1	c32703_g1_i1	-9.71434	5.28e-07	down	-9.65819	4.16e-07	down	-9.5037	9.21e-07	down	-9.94033	5.89e-08	down
c32703_g1	c32703_g1_i2	-11.1334	1.88e-10	down	-11.0773	1.39e-10	down	-10.9226	4.25e-10	down	-11.3596	1.7e-11	down
c32782_g1	c32782_g1_i1	-11.3869	4.3e-11	down	-11.3307	3.04e-11	down	-11.1761	9.61e-11	down	-11.6131	3.57e-12	down
c32805_g1	c32805_g1_i1	-9.55488	1.22e-06	down	-9.49874	9.81e-07	down	-9.34428	1.87e-06	down	-9.78085	1.41e-07	down
c3284_g1	c3284_g1_i1	-8.85946	4.03e-05	down	-8.80337	2.97e-05	down	-8.64905	4.51e-05	down	-9.08526	5.37e-06	down
c32953_g1	c32953_g1_i1	-9.53947	1.29e-06	down	-9.48333	1.05e-06	down	-9.32887	2e-06	down	-9.76543	1.51e-07	down
c32962_g2	c32962_g2_i1	-10.209	3.49e-08	down	-10.1529	2.99e-08	down	-9.99833	7.25e-08	down	-10.4351	3.78e-09	down
c32978_g1	c32978_g1_i1	--			9.60128	5.59e-07	up	8.98012	1.29e-05	up	7.85632	0.00093261	up
c32978_g2	c32978_g2_i1	--			7.92419	0.00141934	up	8.64527	5.06e-05	up	6.81853	0.0257615	up
c32980_g1	c32980_g1_i1	2.4906	0.021545	up	--			3.74786	3.5e-05	up	--
c33031_g1	c33031_g1_i3	--			--			--			8.76321	2.1e-05	up
c33038_g1	c33038_g1_i1	-8.5568	0.000152231	down	-8.50074	0.000125164	down	-8.3465	0.000147717	down	-8.78249	2.1e-05	down
c33069_g1	c33069_g1_i1	-8.4619	0.000229194	down	-8.40585	0.000197149	down	-8.25164	0.000228427	down	-8.68755	3.49e-05	down
c33140_g1	c33140_g1_i2	--			-2.88693	0.0298398	down	-8.40644	0.000129138	down	-8.84247	1.65e-05	down
c33148_g1	c33148_g1_i1	2.54812	0.0309313	up	--			3.70834	8.79e-05	up	3.45171	0.000237923	up
c33182_g1	c33182_g1_i1	9.15391	9.86e-06	up	9.21244	4.27e-06	up	9.0594	8.41e-06	up	10.8886	2.53e-10	up
c33210_g1	c33210_g1_i2	--			-3.1761	0.00299133	down	-2.83378	0.00568673	down	-4.00746	5.85e-05	down
c33243_g1	c33243_g1_i1	--			-9.71206	3.21e-07	down	-9.55757	6.94e-07	down	-9.99422	4.68e-08	down
c33253_g1	c33253_g1_i2	-10.1289	5.51e-08	down	-10.0728	4.4e-08	down	-9.91824	1.13e-07	down	-10.355	5.88e-09	down
c33335_g1	c33335_g1_i1	-12.0486	8.95e-13	down	-11.9924	6.74e-13	down	-11.8377	2.07e-12	down	-12.2748	6.71e-14	down
c33366_g1	c33366_g1_i1	3.68011	0.00219746	up	5.77651	4.33e-08	up	5.43942	3.58e-07	up	7.3556	1.6e-12	up
c33394_g1	c33394_g1_i2	--			3.05389	0.00530577	up	4.06681	5.8e-05	up	4.54784	2.75e-06	up
c33397_g1	c33397_g1_i1	--			5.40499	0.000615239	up	4.97299	0.00384035	up	5.45999	8.74e-05	up
c33494_g1	c33494_g1_i1	3.05116	0.00217815	up	4.2063	4.51e-06	up	4.97563	6.36e-08	up	5.19264	9.67e-09	up
c33496_g2	c33496_g2_i1	3.77988	0.0335757	up	5.59884	1.36e-05	up	--			5.27597	3.05e-05	up
c33567_g1	c33567_g1_i1	-9.88254	2.25e-07	down	-9.82639	1.84e-07	down	-9.67188	4.17e-07	down	-10.1086	2.33e-08	down
c33572_g1	c33572_g1_i1	-2.60006	0.0125636	down	-5.21366	3.6e-08	down	-8.88852	6.9e-14	down	-8.00667	4.26e-14	down
c33576_g1	c33576_g1_i1	-11.027	3.43e-10	down	-10.9708	2.64e-10	down	-10.8162	7.77e-10	down	-11.2531	3.2e-11	down
c33608_g1	c33608_g1_i1	2.87303	0.00528328	up	--			4.01016	1.1e-05	up	--
c33683_g1	c33683_g1_i1	--			5.83925	6.8e-07	up	7.37153	8.89e-11	up	8.77143	7.08e-15	up
c33770_g1	c33770_g1_i1	--			--			--			4.67273	1.4e-05	up
c33803_g1	c33803_g1_i1	--			-2.70865	0.00460722	down	-4.20534	2.59e-06	down	-3.17015	0.000323996	down
c33909_g1	c33909_g1_i2	--			--			--			3.84218	9.94e-05	up
c33939_g1	c33939_g1_i2	3.82881	7.92e-05	up	--			-4.9529	0.00225086	down	--
c34032_g2	c34032_g2_i1	--			-4.68408	2.25e-07	down	-4.69638	2.09e-07	down	-4.2346	1.48e-06	down
c34033_g1	c34033_g1_i1	-9.98848	1.27e-07	down	-9.93232	1.02e-07	down	-9.7778	2.4e-07	down	-10.2145	1.34e-08	down
c34085_g1	c34085_g1_i1	5.01868	6.17e-08	up	3.98892	1.09e-05	up	5.87236	2.8e-10	up	5.91617	1.02e-10	up
c34091_g1	c34091_g1_i1	-6.97614	1.03e-08	down	-11.0089	2.16e-10	down	-10.8543	6.36e-10	down	-11.2913	2.6e-11	down
c34100_g1	c34100_g1_i1	--			-4.03514	2.28e-05	down	-2.90845	0.00186109	down	-2.84892	0.0020082	down
c34122_g1	c34122_g1_i1	4.62006	8.44e-07	up	4.16854	5.65e-06	up	3.83909	2.54e-05	up	5.78877	2.99e-10	up
c34124_g1	c34124_g1_i1	-9.21026	7.32e-06	down	-9.15415	5.69e-06	down	-8.99974	9.33e-06	down	-9.43615	8.59e-07	down
c34129_g1	c34129_g1_i1	--			5.35126	4.85e-05	up	--			5.86471	1.68e-06	up
c34140_g1	c34140_g1_i1	--			--			4.19228	6.34e-05	up	3.00722	0.00873317	up
c34177_g1	c34177_g1_i1	--			9.15026	5.69e-06	up	6.7225	0.0349228	up	11.3101	2.19e-11	up
c34238_g2	c34238_g2_i1	--			3.73425	0.0298385	up	--			5.15182	5.59e-05	up
c34251_g1	c34251_g1_i1	--			7.15786	0.0168332	up	--			9.21751	2.35e-06	up
c34253_g1	c34253_g1_i1	--			4.47269	0.0190851	up	--			6.35501	5.04e-06	up
c34266_g2	c34266_g2_i1	7.01285	0.0415982	up	--			6.9614	0.0204482	up	9.53555	4.7e-07	up
c34266_g3	c34266_g3_i1	4.81583	1.64e-05	up	6.27077	4.14e-09	up	4.62523	2.89e-05	up	8.49081	1.4e-15	up
c34361_g2	c34361_g2_i1	7.46923	0.0106371	up	9.15026	5.69e-06	up	9.49926	1.06e-06	up	11.1101	7.06e-11	up
c34361_g2	c34361_g2_i2	--			5.23146	0.00141934	up	4.66625	0.0110692	up	6.12295	1.52e-05	up
c34364_g1	c34364_g1_i2	3.23438	0.0253932	up	--			5.48336	6.84e-07	up	--
c34388_g1	c34388_g1_i1	--			3.18483	0.00971273	up	4.8292	2.85e-06	up	4.33764	2.72e-05	up
c34392_g1	c34392_g1_i1	9.21352	7.32e-06	up	8.35009	0.000267273	up	--			7.94086	0.000635751	up
c34407_g1	c34407_g1_i1	-8.39498	0.000305986	down	-8.33894	0.000267273	down	-8.18475	0.000311758	down	-8.6206	4.52e-05	down
c34417_g1	c34417_g1_i1	-8.80895	5.04e-05	down	-8.75286	3.79e-05	down	-8.59855	5.82e-05	down	-9.03472	6.62e-06	down
c34417_g1	c34417_g1_i2	-8.72969	7.19e-05	down	-8.67362	5.62e-05	down	-8.51933	7.5e-05	down	-8.95545	9.35e-06	down
c34431_g1	c34431_g1_i1	3.6258	0.00606201	up	5.00817	8.37e-06	up	--			--
c34509_g1	c34509_g1_i1	--			--			--			5.75895	2.22e-05	up
c34521_g1	c34521_g1_i1	--			--			4.99886	1.11e-07	up	2.18916	0.0316788	up
c34521_g1	c34521_g1_i2	--			--			4.36861	2.46e-06	up	2.03147	0.0499375	up
c34533_g1	c34533_g1_i1	--			--			9.57316	7.31e-07	up	--
c34548_g1	c34548_g1_i1	-9.24867	5.99e-06	down	-9.19255	4.63e-06	down	-9.03814	8.41e-06	down	-9.47457	7.18e-07	down
c34575_g1	c34575_g1_i1	-10.316	1.37e-15	down	-13.4311	1.19e-16	down	-13.2765	2.83e-16	down	-13.7136	8.14e-18	down
c34589_g2	c34589_g2_i1	-9.00119	2.02e-05	down	-8.94509	1.47e-05	down	-8.79073	2.52e-05	down	-9.22703	2.59e-06	down
c34594_g1	c34594_g1_i1	-9.06715	1.48e-05	down	--			-8.85667	1.77e-05	down	-9.29301	1.78e-06	down
c34636_g1	c34636_g1_i1	--			-7.49595	6.64e-12	down	-9.05056	2.1e-12	down	-12.8812	1.45e-15	down
c34636_g1	c34636_g1_i2	--			-6.69352	2.14e-08	down	-6.35989	1.91e-07	down	-8.12154	5.58e-10	down
c34644_g1	c34644_g1_i1	3.92132	0.0215392	up	5.53686	1.85e-05	up	--			4.03394	0.00606645	up
c34651_g1	c34651_g1_i1	-10.6927	2.41e-09	down	-10.6366	1.9e-09	down	-10.482	5.54e-09	down	-10.9188	2.26e-10	down
c34652_g1	c34652_g1_i1	--			-8.30428	0.000308344	down	-8.15011	0.000358508	down	-8.58593	5.17e-05	down
c34689_g1	c34689_g1_i1	--			-8.70052	4.95e-05	down	-8.54622	6.58e-05	down	-5.98382	5.02e-05	down
c34698_g1	c34698_g1_i1	--			--			-6.01071	3.21e-05	down	-3.84254	0.000192865	down
c3470_g1	c3470_g1_i1	-9.47613	1.77e-06	down	-9.42	1.38e-06	down	-9.26555	2.81e-06	down	-9.70208	2.14e-07	down
c34722_g1	c34722_g1_i1	--			8.10988	0.000687791	up	8.50125	9.77e-05	up	--
c34750_g1	c34750_g1_i1	7.4025	0.0130931	up	8.52362	0.000108799	up	--			9.69008	2.03e-07	up
c34760_g1	c34760_g1_i1	3.40325	0.000526984	up	7.10209	3.1e-13	up	6.56725	8.45e-12	up	2.21601	0.0248965	up
c34783_g1	c34783_g1_i1	--			--			-4.53571	6.95e-05	down	--
c34785_g1	c34785_g1_i1	--			3.88856	0.000105519	up	--			4.73924	6.91e-07	up
c34838_g1	c34838_g1_i1	-9.93059	1.74e-07	down	-9.87443	1.42e-07	down	-9.71992	3.16e-07	down	-10.1566	1.89e-08	down
c34841_g1	c34841_g1_i1	-14.5386	3.18e-19	down	-14.4823	4.59e-19	down	-14.3277	3.87e-19	down	-14.7648	1.26e-20	down
c34845_g1	c34845_g1_i1	-5.32286	0.00109304	down	-8.43818	0.000169885	down	-8.28396	0.000196195	down	-8.7199	3.05e-05	down
c3488_g1	c3488_g1_i1	--			--			-4.74824	1.11e-06	down	--
c34915_g1	c34915_g1_i1	4.27764	0.00619218	up	5.52094	2e-05	up	--			4.18236	0.00322897	up
c34919_g1	c34919_g1_i2	-2.23843	0.0442365	down	-3.33583	0.000302725	down	-4.26829	2.37e-06	down	-3.68821	2.86e-05	down
c34929_g1	c34929_g1_i2	4.07659	6.32e-05	up	2.92783	0.00679281	up	--			--
c34949_g1	c34949_g1_i1	-2.5328	0.0263245	down	-6.58667	3.98e-08	down	-10.5763	3.21e-09	down	-11.0132	1.32e-10	down
c35022_g1	c35022_g1_i2	-12.6568	2.16e-14	down	-12.6006	1.73e-14	down	-12.4459	4.89e-14	down	-12.883	1.45e-15	down
c35069_g1	c35069_g1_i1	3.82858	0.0292093	up	--			5.14512	5.19e-05	up	--
c35095_g1	c35095_g1_i1	--			3.88219	5.38e-05	up	--			--
c35142_g1	c35142_g1_i2	--			4.64871	0.0109772	up	5.62797	0.000337788	up	5.68509	3.34e-05	up
c3516_g1	c3516_g1_i1	--			5.16156	8.68e-07	up	--			--
c35182_g1	c35182_g1_i1	2.64875	0.0417065	up	3.14637	0.00394278	up	3.22288	0.00229345	up	4.54879	2.31e-06	up
c35231_g1	c35231_g1_i1	3.8757	0.0253422	up	--			5.09178	7.11e-05	up	--
c35233_g1	c35233_g1_i1	--			--			4.97783	1.01e-06	up	--
c35243_g1	c35243_g1_i1	--			5.06398	6.32e-06	up	--			3.76998	0.000895467	up
c35259_g1	c35259_g1_i1	--			-6.48845	2.2e-06	down	-9.55757	6.94e-07	down	-6.99567	3.25e-07	down
c35281_g2	c35281_g2_i1	--			2.36302	0.0408386	up	2.7651	0.00606614	up	3.77071	5.19e-05	up
c35310_g1	c35310_g1_i2	--			-2.88467	0.0160276	down	-4.38154	0.000370104	down	-6.70354	1.54e-06	down
c35315_g1	c35315_g1_i1	-3.4207	0.000342417	down	-3.33113	0.000332885	down	-9.32385	4.39e-15	down	-4.57612	3.45e-07	down
c35343_g1	c35343_g1_i1	--			3.83365	0.00736953	up	5.82129	5.61e-07	up	3.19891	0.0288739	up
c35343_g1	c35343_g1_i2	--			--			4.47178	4.17e-05	up	--
c35369_g1	c35369_g1_i1	--			--			--			8.48215	6.9e-05	up
c35422_g1	c35422_g1_i1	--			--			3.92046	1.73e-05	up	--
c35464_g1	c35464_g1_i1	5.56447	0.000407074	up	10.349	7.37e-16	up	7.17488	2.46e-07	up	10.6777	4.11e-17	up
c35576_g1	c35576_g1_i1	5.83596	0.000118378	up	4.94703	0.00407497	up	6.55407	5.04e-06	up	6.4584	2.89e-06	up
c35590_g1	c35590_g1_i1	-8.2884	0.000472663	down	-8.23237	0.000354324	down	-8.07822	0.000419382	down	-8.51397	7.93e-05	down
c35590_g1	c35590_g1_i2	-8.83443	4.51e-05	down	-8.77834	3.34e-05	down	-8.62402	5.06e-05	down	-9.06021	5.93e-06	down
c35610_g1	c35610_g1_i1	--			3.686	0.0136469	up	--			5.05558	1.52e-05	up
c35610_g1	c35610_g1_i2	--			3.39816	0.016868	up	--			5.01989	5.43e-06	up
c35637_g1	c35637_g1_i1	4.83877	0.00755721	up	8.94478	3.3e-12	up	6.89761	9.99e-07	up	--
c35804_g1	c35804_g1_i1	--			--			--			5.62632	5.51e-06	up
c35806_g3	c35806_g3_i1	-3.24242	0.037456	down	-3.1295	0.0270371	down	-8.07822	0.000419382	down	-8.51397	7.93e-05	down
c35810_g1	c35810_g1_i1	-8.97851	2.28e-05	down	-8.92241	1.64e-05	down	-8.76806	2.82e-05	down	-9.20434	2.87e-06	down
c35812_g1	c35812_g1_i3	2.95132	0.00432304	up	2.31929	0.0319058	up	--			3.81692	2.33e-05	up
c35874_g1	c35874_g1_i2	-8.49423	0.000199828	down	-8.43818	0.000169885	down	-8.28396	0.000196195	down	-8.7199	3.05e-05	down
c35896_g1	c35896_g1_i1	--			-4.30086	0.000298318	down	-5.85568	6.16e-05	down	-5.22796	6.62e-06	down
c35951_g1	c35951_g1_i1	3.7849	4.92e-05	up	2.806	0.00308634	up	4.8275	9.73e-08	up	4.64093	1.54e-07	up
c35985_g1	c35985_g1_i2	4.82419	1.57e-05	up	4.25867	0.000206035	up	6.74368	3.3e-10	up	5.8445	1.27e-08	up
c35989_g1	c35989_g1_i1	--			--			-4.32058	1.7e-05	down	--
c36003_g1	c36003_g1_i1	--			3.58124	8.22e-05	up	--			--
c36062_g1	c36062_g1_i1	--			8.02002	0.000984813	up	9.38079	1.87e-06	up	10.3537	5.63e-09	up
c36065_g1	c36065_g1_i1	--			--			--			8.4246	9.12e-05	up
c36076_g1	c36076_g1_i1	-6.44355	6.28e-06	down	-9.55878	7.12e-07	down	-9.40431	1.48e-06	down	-9.8409	1e-07	down
c36092_g1	c36092_g1_i1	--			--			--			8.80891	1.65e-05	up
c36104_g1	c36104_g1_i2	-9.00119	2.02e-05	down	--			--			--
c3612_g1	c3612_g1_i1	--			7.65241	0.00365404	up	8.53863	8.6e-05	up	8.89618	1.18e-05	up
c36149_g1	c36149_g1_i1	4.77257	5.18e-06	up	5.35917	9.84e-08	up	3.16589	0.00362207	up	4.03263	6.2e-05	up
c36150_g1	c36150_g1_i1	--			3.0631	0.00109651	up	2.48372	0.00727353	up	4.11718	3.05e-06	up
c36230_g1	c36230_g1_i1	-5.61152	2.88e-06	down	-3.54121	0.0010193	down	-6.65263	1.51e-06	down	-6.57768	2.25e-08	down
c36252_g1	c36252_g1_i1	--			--			-4.8329	1.73e-05	down	-2.13189	0.0356033	down
c36285_g1	c36285_g1_i1	--			-2.75477	0.0298385	down	-5.60615	0.000177313	down	-9.43615	8.59e-07	down
c36309_g1	c36309_g1_i1	-2.65853	0.0101853	down	--			-3.58183	8.26e-05	down	--
c36317_g1	c36317_g1_i2	-2.78157	0.0208173	down	-2.34746	0.0469171	down	-5.2605	3.97e-05	down	-2.95599	0.00343314	down
c36318_g1	c36318_g1_i1	-3.18243	0.00860372	down	-3.38604	0.00294092	down	-5.91971	4.77e-05	down	-4.32522	7.94e-05	down
c36340_g1	c36340_g1_i1	3.91079	6.35e-05	up	3.45863	0.000328637	up	--			--
c36416_g1	c36416_g1_i1	--			4.34216	0.027495	up	4.18369	0.0454172	up	6.26915	7.7e-06	up
c36442_g1	c36442_g1_i1	9.5114	1.5e-06	up	11.8935	1.24e-12	up	6.9614	0.0204482	up	11.6516	2.75e-12	up
c36469_g1	c36469_g1_i1	--			--			-4.09782	1.94e-05	down	-3.01995	0.000990965	down
c36489_g1	c36489_g1_i2	--			4.91007	1.35e-05	up	3.01068	0.0230582	up	6.38884	1.09e-09	up
c36506_g1	c36506_g1_i1	3.93017	5.04e-05	up	3.02125	0.00224734	up	5.12196	4.88e-08	up	5.36734	5.32e-09	up
c36508_g1	c36508_g1_i1	--			7.07103	0.0214137	up	--			8.80891	1.65e-05	up
c36526_g1	c36526_g1_i1	--			--			4.17602	6.2e-06	up	2.08461	0.0387291	up
c36530_g1	c36530_g1_i1	--			--			--			-4.95871	2.41e-05	down
c36563_g1	c36563_g1_i2	--			--			3.72082	0.0051547	up	4.74183	6.64e-05	up
c36603_g1	c36603_g1_i1	-12.2032	3.77e-13	down	-12.147	2.83e-13	down	-11.9924	7.54e-13	down	-12.4294	2.45e-14	down
c36680_g1	c36680_g1_i1	--			7.15786	0.0168332	up	--			9.43713	7.86e-07	up
c36680_g1	c36680_g1_i2	--			8.89618	2.08e-05	up	7.57883	0.003196	up	11.1192	6.64e-11	up
c36686_g2	c36686_g2_i1	2.63821	0.0130931	up	4.31392	2.87e-06	up	3.32844	0.000264638	up	--
c36691_g1	c36691_g1_i1	--			4.11971	0.00894489	up	--			5.0317	9.8e-05	up
c36693_g1	c36693_g1_i2	--			--			--			5.77684	2.03e-05	up
c36710_g1	c36710_g1_i1	-8.72969	7.19e-05	down	-8.67362	5.62e-05	down	-8.51933	7.5e-05	down	-8.95545	9.35e-06	down
c36712_g1	c36712_g1_i1	--			--			4.74211	9.44e-05	up	--
c36720_g1	c36720_g1_i1	--			--			5.34069	2.26e-05	up	--
c36761_g1	c36761_g1_i1	--			--			3.95911	2.78e-05	up	2.36986	0.0200448	up
c36762_g1	c36762_g1_i1	-10.0441	9.06e-08	down	-9.98797	7.28e-08	down	-9.83345	1.83e-07	down	-10.2702	9.57e-09	down
c36762_g1	c36762_g1_i2	-8.85946	4.03e-05	down	-8.80337	2.97e-05	down	-8.64905	4.51e-05	down	-9.08526	5.37e-06	down
c36817_g2	c36817_g2_i1	-6.62032	1.11e-08	down	-11.2096	6.5e-11	down	-11.0549	2.03e-10	down	-11.4919	7.56e-12	down
c36845_g2	c36845_g2_i1	--			--			4.83358	6.16e-05	up	--
c36849_g1	c36849_g1_i1	4.09997	0.000190305	up	3.13926	0.00965505	up	--			7.208	1.47e-12	up
c36862_g1	c36862_g1_i1	--			2.7238	0.00486605	up	3.5245	8.6e-05	up	4.62477	1.99e-07	up
c36898_g1	c36898_g1_i1	--			-2.75511	0.00405989	down	-4.40029	1.29e-06	down	-4.74143	1.15e-07	down
c36907_g1	c36907_g1_i1	-9.60014	9.64e-07	down	-9.54401	7.68e-07	down	-9.38953	1.59e-06	down	-9.82612	1.15e-07	down
c36914_g2	c36914_g2_i1	--			--			--			10.2415	1.06e-08	up
c36938_g2	c36938_g2_i1	-8.64583	0.000103355	down	--			-8.4355	0.000112736	down	-8.87156	1.47e-05	down
c36960_g1	c36960_g1_i1	--			9.53793	7.68e-07	up	--			11.6071	3.62e-12	up
c36963_g1	c36963_g1_i1	-2.78157	0.0208173	down	--			-4.69976	9.49e-05	down	-2.2539	0.0278532	down
c36988_g1	c36988_g1_i1	--			7.71102	0.00299133	up	--			10.6521	9.79e-10	up
c37027_g1	c37027_g1_i1	--			--			-3.87489	2.19e-05	down	--
c37038_g1	c37038_g1_i1	--			--			-3.79368	3.56e-05	down	-2.21466	0.0195279	down
c37067_g1	c37067_g1_i1	--			5.02987	0.000206915	up	7.45431	3.12e-10	up	4.96767	0.000125054	up
c37067_g1	c37067_g1_i2	--			3.8031	0.0041615	up	5.58153	7.68e-07	up	3.90306	0.00105526	up
c37102_g1	c37102_g1_i1	-2.43651	0.0356843	down	--			-4.5111	2.13e-05	down	--
c37103_g1	c37103_g1_i1	--			--			2.56197	0.010844	up	4.02214	1.33e-05	up
c37153_g1	c37153_g1_i1	3.36917	0.000883568	up	4.3258	4.19e-06	up	3.33284	0.000392614	up	4.87903	1.16e-07	up
c37186_g1	c37186_g1_i1	--			--			8.80715	2.82e-05	up	7.85632	0.00093261	up
c37216_g1	c37216_g1_i1	--			3.82245	0.000225328	up	3.5615	0.000625735	up	6.53707	3.23e-11	up
c37264_g1	c37264_g1_i1	--			3.81191	5.54e-05	up	--			4.45174	9.87e-07	up
c37269_g1	c37269_g1_i1	--			-2.51511	0.0164928	down	-3.88058	9.11e-05	down	-3.87098	3.75e-05	down
c37291_g2	c37291_g2_i1	--			-3.1295	0.0270371	down	--			-8.51397	7.93e-05	down
c37370_g1	c37370_g1_i1	2.84195	0.0415982	up	3.30661	0.00627428	up	4.59692	9.33e-06	up	5.14741	3.9e-07	up
c37427_g1	c37427_g1_i2	--			--			-2.84705	0.00934975	down	-4.70171	2.04e-05	down
c37522_g1	c37522_g1_i1	--			--			-3.59037	8.95e-05	down	-2.53414	0.00606645	down
c37604_g1	c37604_g1_i1	--			3.65427	0.000542633	up	--			4.78061	1.03e-06	up
c37604_g1	c37604_g1_i2	2.96945	0.0194642	up	3.80122	0.000322846	up	--			5.12993	2.06e-07	up
c37604_g2	c37604_g2_i1	--			5.43732	0.000540689	up	--			6.58565	1.56e-06	up
c37612_g1	c37612_g1_i1	--			--			2.95518	0.00229242	up	3.6311	9.78e-05	up
c37621_g1	c37621_g1_i1	--			4.53378	0.0158926	up	7.36586	1.18e-08	up	--
c37622_g1	c37622_g1_i1	--			7.31726	0.0105832	up	--			10.3067	7.37e-09	up
c37652_g1	c37652_g1_i1	-10.434	1.06e-08	down	-10.3779	8.38e-09	down	-10.2233	2.23e-08	down	-10.6601	1.02e-09	down
c37696_g1	c37696_g1_i1	--			-3.09176	0.00900721	down	-9.01907	9.33e-06	down	-4.59912	6.04e-05	down
c37823_g1	c37823_g1_i1	-9.1708	8.98e-06	down	-9.11469	6.92e-06	down	-8.96029	1.16e-05	down	-9.39668	1.02e-06	down
c3782_g1	c3782_g1_i1	-7.54509	1.37e-11	down	-9.31125	2.38e-13	down	-12.3802	7.01e-14	down	-12.8173	2.1e-15	down
c37842_g1	c37842_g1_i1	--			7.23976	0.0132262	up	6.7225	0.0349228	up	9.07515	4.83e-06	up
c37842_g2	c37842_g2_i2	--			8.42202	0.000169885	up	9.0594	8.41e-06	up	9.72626	1.75e-07	up
c37889_g1	c37889_g1_i1	3.3581	0.000939472	up	3.51746	0.000312651	up	6.36976	4.75e-11	up	5.9659	2.19e-10	up
c37934_g1	c37934_g1_i1	--			5.87985	1.68e-08	up	3.19368	0.0039734	up	--
c37934_g1	c37934_g1_i2	--			5.72323	7.12e-09	up	--			--
c37934_g1	c37934_g1_i3	--			9.64702	4.45e-07	up	8.00984	0.000690768	up	--
c37942_g1	c37942_g1_i1	-6.62304	2.4e-06	down	-9.73826	2.77e-07	down	-9.58377	6.54e-07	down	-10.0204	3.85e-08	down
c37969_g1	c37969_g1_i2	--			--			--			5.70391	3.01e-05	up
c37984_g1	c37984_g1_i1	-5.46588	3.42e-05	down	-4.08237	0.000432264	down	-9.34428	1.87e-06	down	-9.78085	1.41e-07	down
c37985_g1	c37985_g1_i1	2.92903	0.008743	up	2.43309	0.0353611	up	3.83912	6.49e-05	up	2.41058	0.0208978	up
c3798_g1	c3798_g1_i1	--			--			-8.49192	8.6e-05	down	-5.92948	7e-05	down
c38047_g1	c38047_g1_i1	--			--			-5.70079	7.27e-10	down	-2.73696	0.00228766	down
c38054_g1	c38054_g1_i1	--			--			4.06089	3.16e-05	up	4.02011	2.35e-05	up
c38054_g1	c38054_g1_i2	2.64875	0.0417065	up	2.92873	0.00894489	up	4.46041	9.38e-06	up	4.84936	4.54e-07	up
c38062_g1	c38062_g1_i1	--			-2.54254	0.00911606	down	-4.25778	2.04e-06	down	-3.34308	0.000142497	down
c38062_g1	c38062_g1_i2	--			-2.58652	0.0129719	down	-4.26535	1.9e-05	down	-2.42648	0.0117928	down
c38099_g1	c38099_g1_i1	--			3.65437	0.00280936	up	--			4.15195	9.3e-05	up
c38104_g1	c38104_g1_i1	-5.44539	0.000649362	down	-5.33708	0.000540689	down	-8.40644	0.000129138	down	-8.84247	1.65e-05	down
c38134_g1	c38134_g1_i1	--			--			4.11651	2.52e-05	up	--
c38167_g1	c38167_g1_i1	--			--			6.12732	3.92e-05	up	5.5871	5.02e-05	up
c38215_g1	c38215_g1_i1	--			-2.86839	0.016868	down	--			-6.68726	1.64e-06	down
c38249_g1	c38249_g1_i1	3.32355	0.00430678	up	3.80278	0.000272662	up	4.57681	6.47e-06	up	4.78414	1.03e-06	up
c38249_g1	c38249_g1_i2	2.94503	0.00398629	up	2.86832	0.00351488	up	3.87996	2.2e-05	up	3.86171	1.68e-05	up
c3825_g1	c3825_g1_i1	-8.4619	0.000229194	down	-8.40585	0.000197149	down	-8.25164	0.000228427	down	-8.68755	3.49e-05	down
c38274_g1	c38274_g1_i2	--			3.66181	0.000413138	up	--			4.19588	1.47e-05	up
c38287_g1	c38287_g1_i1	-10.9239	6.29e-10	down	-10.8677	5.01e-10	down	-10.7131	1.41e-09	down	-11.1501	5.97e-11	down
c38296_g1	c38296_g1_i1	--			--			3.96309	5.01e-05	up	3.36594	0.000536335	up
c38325_g2	c38325_g2_i1	5.92795	6.59e-10	up	7.48319	3.34e-14	up	2.90264	0.00225086	up	8.08422	3.25e-16	up
c38342_g1	c38342_g1_i1	--			--			-8.49192	8.6e-05	down	-4.47018	0.000223182	down
c38342_g1	c38342_g1_i3	--			--			-3.92904	0.0021697	down	-6.25081	1.54e-05	down
c38367_g1	c38367_g1_i2	--			--			-5.48451	7.31e-07	down	-3.93375	3.85e-05	down
c38457_g1	c38457_g1_i1	3.17313	0.0464259	up	3.5022	0.0120454	up	4.64139	7.11e-05	up	5.79634	8.92e-08	up
c38467_g1	c38467_g1_i1	-8.39498	0.000305986	down	-8.33894	0.000267273	down	-8.18475	0.000311758	down	-8.6206	4.52e-05	down
c38536_g1	c38536_g1_i1	5.40284	1.8e-08	up	5.74209	1.33e-09	up	2.85489	0.00305738	up	6.80264	1.15e-12	up
c38536_g1	c38536_g1_i2	4.27785	5.72e-06	up	4.14675	6.92e-06	up	--			5.46306	2.14e-09	up
c38537_g1	c38537_g1_i1	--			--			-3.57998	0.00781155	down	-5.90152	7.9e-05	down
c38607_g1	c38607_g1_i1	--			6.57254	1.63e-11	up	4.2823	7.5e-06	up	--
c38634_g1	c38634_g1_i1	--			6.15342	2.08e-05	up	--			6.53398	1.99e-06	up
c38634_g2	c38634_g2_i1	8.29164	0.000472663	up	11.2556	4.96e-11	up	8.00984	0.000690768	up	11.6006	3.68e-12	up
c38635_g1	c38635_g1_i1	--			6.87991	0.0437021	up	--			8.48215	6.9e-05	up
c38694_g1	c38694_g1_i1	-9.53947	1.29e-06	down	-9.48333	1.05e-06	down	-9.32887	2e-06	down	-9.76543	1.51e-07	down
c38712_g1	c38712_g1_i1	--			5.07585	0.00254881	up	--			5.72249	2.72e-05	up
c38729_g1	c38729_g1_i2	--			--			--			8.4246	9.12e-05	up
c38732_g1	c38732_g1_i1	4.79315	0.00867968	up	--			--			5.54596	6.23e-05	up
c38734_g1	c38734_g1_i2	--			--			-4.36135	4.27e-05	down	-2.36634	0.0166215	down
c38740_g1	c38740_g1_i1	--			--			5.91361	9.75e-05	up	--
c38747_g1	c38747_g1_i1	3.06447	0.0320308	up	3.1495	0.0186448	up	4.23662	0.000162006	up	4.76596	4.43e-06	up
c38755_g1	c38755_g1_i1	--			--			-4.095	2.5e-05	down	-2.43779	0.00959376	down
c38761_g1	c38761_g1_i1	3.11929	0.00860372	up	3.16316	0.00398725	up	5.25665	1.85e-07	up	4.21281	1.63e-05	up
c38787_g1	c38787_g1_i2	--			-5.47691	0.000294567	down	-8.54622	6.58e-05	down	-8.98236	8.32e-06	down
c38791_g1	c38791_g1_i1	--			4.61312	1.46e-06	up	3.46892	0.000334556	up	--
c38791_g2	c38791_g2_i1	2.48443	0.0264442	up	4.52933	1.05e-06	up	2.04415	0.0467736	up	--
c38797_g1	c38797_g1_i1	4.79315	0.00867968	up	--			6.76026	1.87e-06	up	--
c38805_g1	c38805_g1_i1	-2.7577	0.00837032	down	-4.78755	8.46e-07	down	-4.44499	4.46e-06	down	-4.97151	1.53e-07	down
c38868_g1	c38868_g1_i1	4.09062	0.0121628	up	--			6.40654	1.16e-07	up	4.59639	0.000676356	up
c38875_g1	c38875_g1_i1	-2.39364	0.0412526	down	--			-4.17891	4.82e-05	down	--
c38936_g1	c38936_g1_i1	--			6.84309	2.44e-09	up	--			6.51975	5.64e-09	up
c38942_g1	c38942_g1_i1	--			--			--			3.45913	8.75e-05	up
c38949_g1	c38949_g1_i1	--			5.56242	7.5e-09	up	4.4493	3.13e-06	up	3.48604	0.000234954	up
c38949_g2	c38949_g2_i1	--			5.05836	3.12e-07	up	3.87581	0.000145921	up	2.87042	0.00588072	up
c38998_g1	c38998_g1_i2	-2.25235	0.0470496	down	--			-3.61823	9.77e-05	down	-2.57166	0.00548056	down
c39028_g1	c39028_g1_i1	--			-2.6029	0.0392581	down	-8.69784	3.53e-05	down	-9.13408	3.87e-06	down
c39092_g1	c39092_g1_i1	--			4.07083	2.59e-05	up	--			--
c39142_g2	c39142_g2_i1	3.82604	0.000670122	up	4.27726	6.59e-05	up	4.2474	4.16e-05	up	5.2954	1.17e-07	up
c39165_g1	c39165_g1_i1	6.56163	1.4e-11	up	6.55667	7.72e-12	up	7.76733	4.86e-15	up	8.04438	3.93e-16	up
c39192_g1	c39192_g1_i1	2.83624	0.00441913	up	2.30342	0.0229223	up	4.33988	1.37e-06	up	2.73422	0.00238729	up
c39263_g1	c39263_g1_i1	--			2.45616	0.0298385	up	2.70884	0.00749875	up	4.16506	8.32e-06	up
c39265_g1	c39265_g1_i1	-8.95548	2.56e-05	down	-8.89938	1.86e-05	down	-8.74503	3.16e-05	down	-9.1813	3.14e-06	down
c39310_g1	c39310_g1_i1	--			11.0888	1.32e-10	up	9.40122	1.59e-06	up	13.4379	4.11e-17	up
c39339_g1	c39339_g1_i1	--			--			-4.76324	7.29e-05	down	-2.62615	0.00911567	down
c39347_g1	c39347_g1_i1	--			--			-3.8203	3.16e-05	down	--
c39385_g1	c39385_g1_i1	--			--			--			9.31575	1.49e-06	up
c39400_g1	c39400_g1_i1	3.28702	0.00141071	up	2.45358	0.0274531	up	3.06399	0.0014723	up	4.03795	1.17e-05	up
c39418_g1	c39418_g1_i1	--			5.35843	2.98e-06	up	--			5.49802	4.45e-07	up
c39418_g1	c39418_g1_i3	--			5.4158	6.45e-06	up	--			5.74739	4.29e-07	up
c39418_g1	c39418_g1_i4	--			4.61858	5.88e-05	up	--			5.06871	1.78e-06	up
c39421_g1	c39421_g1_i1	--			-3.76987	8.76e-05	down	-3.2294	0.000538879	down	-2.37542	0.0120694	down
c39487_g1	c39487_g1_i1	2.69773	0.00860372	up	2.32169	0.0230187	up	2.0347	0.0369618	up	4.59034	2.42e-07	up
c39497_g1	c39497_g1_i1	-3.91617	5.69e-05	down	-2.24365	0.033078	down	-2.3899	0.0122158	down	-1.98425	0.0432414	down
c39518_g1	c39518_g1_i1	11.197	1.45e-10	up	12.094	3.82e-13	up	10.4695	6.24e-09	up	13.9202	2.42e-18	up
c39540_g1	c39540_g1_i2	2.34147	0.0305871	up	3.9789	1.03e-05	up	--			--
c39569_g1	c39569_g1_i1	2.90614	0.00484342	up	2.29327	0.0317025	up	5.20929	2.19e-08	up	4.58159	3.7e-07	up
c39598_g1	c39598_g1_i1	2.70059	0.00860372	up	2.15809	0.0413069	up	2.53422	0.0061599	up	3.67441	3.24e-05	up
c39598_g1	c39598_g1_i2	2.41399	0.0283493	up	2.70375	0.00587102	up	2.36244	0.0128551	up	4.28356	1.54e-06	up
c39608_g1	c39608_g1_i3	--			7.71102	0.00299133	up	--			8.99834	6.62e-06	up
c39610_g1	c39610_g1_i1	--			7.52753	0.0054937	up	--			8.4246	9.12e-05	up
c39610_g1	c39610_g1_i2	--			7.76733	0.00247333	up	--			8.80891	1.65e-05	up
c39624_g1	c39624_g1_i1	--			-2.71089	0.00932482	down	-3.98996	8.65e-05	down	-4.28695	1.27e-05	down
c39626_g1	c39626_g1_i1	3.13899	0.00151318	up	4.07961	8.88e-06	up	4.05397	8.4e-06	up	4.07629	5.26e-06	up
c39643_g1	c39643_g1_i1	3.63608	0.000111075	up	2.96317	0.00170127	up	3.31173	0.000218855	up	4.62157	1.92e-07	up
c39670_g1	c39670_g1_i1	--			--			-5.77143	9.44e-05	down	-2.69628	0.0099366	down
c39705_g2	c39705_g2_i1	--			--			4.55898	5.63e-07	up	--
c39710_g1	c39710_g1_i4	--			--			4.25407	2.58e-05	up	--
c39775_g1	c39775_g1_i5	--			--			-3.82534	2.19e-05	down	--
c39799_g1	c39799_g1_i1	--			--			-4.61535	4.39e-06	down	--
c39836_g1	c39836_g1_i1	-8.39498	0.000305986	down	-8.33894	0.000267273	down	-8.18475	0.000311758	down	-8.6206	4.52e-05	down
c39845_g1	c39845_g1_i2	--			--			-3.9561	7.6e-05	down	-2.02296	0.0425366	down
c39929_g1	c39929_g1_i1	--			-3.56282	0.000140782	down	-4.50805	1.77e-06	down	-3.33142	0.000195442	down
c39949_g1	c39949_g1_i4	--			--			3.76889	3.71e-05	up	--
c40000_g1	c40000_g1_i1	--			--			3.35066	0.00781155	up	4.40993	4.92e-05	up
c40012_g1	c40012_g1_i6	--			-3.31056	0.00975566	down	-8.57262	6.58e-05	down	-3.84047	0.00105729	down
c40023_g1	c40023_g1_i1	-2.69694	0.00807939	down	-2.99107	0.0014502	down	-4.29278	2e-06	down	-3.50427	6.94e-05	down
c40043_g1	c40043_g1_i1	--			3.59924	0.00865851	up	3.36964	0.0103779	up	4.77319	1.94e-05	up
c40043_g1	c40043_g1_i2	--			3.28702	0.00675748	up	--			4.22826	4.62e-05	up
c40043_g2	c40043_g2_i1	4.09062	0.0121628	up	6.38578	2.26e-07	up	5.24621	3.25e-05	up	7.94499	1.17e-11	up
c40043_g2	c40043_g2_i2	--			8.27438	0.000354324	up	--			9.60196	3.19e-07	up
c40052_g1	c40052_g1_i1	--			--			--			4.00249	9.78e-05	up
c40060_g1	c40060_g1_i1	--			3.27876	0.000446015	up	4.79851	1.48e-07	up	3.51197	7.71e-05	up
c40066_g1	c40066_g1_i1	--			4.12113	0.0487251	up	5.07949	0.00275633	up	5.92859	4.01e-05	up
c40066_g2	c40066_g2_i1	2.94693	0.0455833	up	3.26027	0.0128723	up	4.0344	0.000381636	up	4.817	3.37e-06	up
c40066_g2	c40066_g2_i2	--			3.686	0.0136469	up	4.42669	0.00035414	up	4.70236	8.18e-05	up
c40068_g1	c40068_g1_i1	-10.2475	2.81e-08	down	-10.1913	2.41e-08	down	-10.0368	6.16e-08	down	-10.4736	2.93e-09	down
c40074_g3	c40074_g3_i1	--			7.15786	0.0168332	up	7.06749	0.0158278	up	9.76155	1.41e-07	up
c40074_g3	c40074_g3_i2	--			--			--			4.83699	6.05e-06	up
c40093_g1	c40093_g1_i1	--			--			3.87358	1.69e-05	up	--
c40097_g2	c40097_g2_i1	--			4.03724	0.000211656	up	--			4.30785	2.2e-05	up
c40116_g1	c40116_g1_i2	4.77678	0.000794021	up	5.72927	7.24e-06	up	--			7.25121	7e-10	up
c40121_g1	c40121_g1_i1	2.51912	0.0250382	up	3.3715	0.000431773	up	3.95243	1.9e-05	up	5.2137	1.3e-08	up
c40121_g1	c40121_g1_i2	--			3.17782	0.00088853	up	3.45001	0.000159914	up	4.90761	5.43e-08	up
c40125_g1	c40125_g1_i1	6.81928	3.65e-09	up	8.53409	1.14e-13	up	6.30158	4.6e-08	up	9.98693	3.81e-18	up
c40184_g2	c40184_g2_i1	--			--			--			5.43767	9.8e-05	up
c40194_g2	c40194_g2_i1	--			8.99181	2.52e-12	up	6.71141	2.4e-06	up	--
c40196_g1	c40196_g1_i1	-2.99782	0.00700858	down	--			-6.79599	7.35e-07	down	-4.10449	3.61e-05	down
c40196_g3	c40196_g3_i1	--			--			-8.94016	1.29e-05	down	-3.9519	0.000460715	down
c40199_g1	c40199_g1_i1	8.86271	4.03e-05	up	8.1528	0.000581497	up	7.84061	0.00117613	up	9.23435	2.16e-06	up
c40230_g1	c40230_g1_i2	3.32068	0.00107618	up	2.90367	0.00401121	up	3.53932	0.000162006	up	4.18354	4.87e-06	up
c40276_g1	c40276_g1_i2	3.77988	0.0335757	up	4.24129	0.00581142	up	4.75693	0.000266525	up	7.43706	2.35e-10	up
c40282_g1	c40282_g1_i1	2.74915	0.0168765	up	--			3.71784	0.000110514	up	4.15185	9.31e-06	up
c40305_g1	c40305_g1_i1	--			3.57464	0.000561572	up	4.14035	4.01e-05	up	--
c40348_g1	c40348_g1_i1	6.85691	7.31e-07	up	7.10271	1.54e-07	up	7.87483	6.54e-10	up	9.72463	1.71e-14	up
c40411_g1	c40411_g1_i1	-7.42784	2.94e-08	down	-10.543	3.32e-09	down	-10.3885	8.85e-09	down	-10.8253	3.69e-10	down
c40411_g2	c40411_g2_i1	-9.13023	1.08e-05	down	-9.07412	8.47e-06	down	-8.91973	1.44e-05	down	-9.3561	1.36e-06	down
c40443_g1	c40443_g1_i2	4.37862	0.000136704	up	6.93706	7.95e-11	up	7.14423	2.97e-11	up	7.63252	2.92e-13	up
c40443_g1	c40443_g1_i3	3.56446	0.00128172	up	6.03548	1.33e-09	up	5.69598	1.6e-08	up	6.5495	3.03e-11	up
c40445_g1	c40445_g1_i1	--			-2.53469	0.0187778	down	-5.98104	1.24e-06	down	-5.31652	5.07e-07	down
c40445_g1	c40445_g1_i2	--			-3.52224	0.00112303	down	-5.70399	4.97e-06	down	-5.03941	2.29e-06	down
c40445_g1	c40445_g1_i3	--			-3.52274	0.000834863	down	-5.92482	1.63e-06	down	-6.22708	3.17e-08	down
c40464_g1	c40464_g1_i1	-7.70094	1.49e-10	down	-11.7337	2.93e-12	down	-11.5791	9.74e-12	down	-12.0161	3.28e-13	down
c40515_g1	c40515_g1_i1	-3.97081	5.47e-05	down	--			-4.21636	1.25e-05	down	-4.64458	6.46e-07	down
c40515_g1	c40515_g1_i2	-4.07769	2.57e-05	down	--			-3.95005	2.55e-05	down	-4.14187	5.38e-06	down
c40515_g1	c40515_g1_i4	-2.89571	0.0060093	down	--			-4.08256	3.53e-05	down	-3.49066	0.000155008	down
c40543_g1	c40543_g1_i1	2.46547	0.0208544	up	3.05565	0.00115287	up	4.10647	4.96e-06	up	2.83754	0.00166034	up
c40549_g2	c40549_g2_i1	3.76333	0.000103355	up	3.77911	6.09e-05	up	3.50421	0.000153027	up	4.75841	1.6e-07	up
c40549_g2	c40549_g2_i2	3.83161	5.39e-05	up	3.25367	0.000559788	up	2.86561	0.00180579	up	4.10745	4.12e-06	up
c40573_g1	c40573_g1_i3	--			--			--			4.14186	1.65e-05	up
c40625_g1	c40625_g1_i1	--			-5.44816	3.55e-09	down	-9.40604	8.59e-18	down	-7.98053	1.03e-15	down
c40639_g1	c40639_g1_i1	--			4.36204	1.65e-06	up	2.01095	0.0427021	up	--
c40656_g1	c40656_g1_i2	--			3.33582	0.0406521	up	--			5.34766	3.4e-06	up
c40726_g1	c40726_g1_i1	--			2.3793	0.0484743	up	3.85486	9.17e-05	up	5.03558	1.17e-07	up
c40726_g1	c40726_g1_i2	3.0345	0.011812	up	3.11927	0.00468101	up	4.60178	5.16e-06	up	6.00587	7.54e-10	up
c40744_g1	c40744_g1_i1	4.70838	1.57e-06	up	4.31237	8.33e-06	up	3.64478	0.000155975	up	5.68463	1.98e-09	up
c40747_g1	c40747_g1_i1	--			7.31726	0.0105832	up	7.25879	0.00978059	up	8.89618	1.18e-05	up
c40774_g1	c40774_g1_i3	--			--			9.93731	1.13e-07	up	7.51404	0.00309248	up
c40779_g1	c40779_g1_i2	--			3.36175	0.0190851	up	--			4.47542	7.94e-05	up
c40800_g1	c40800_g1_i1	--			--			4.61857	7.12e-06	up	3.13749	0.00422959	up
c40800_g1	c40800_g1_i3	--			--			4.79595	8.96e-06	up	3.52191	0.00102544	up
c40825_g1	c40825_g1_i1	--			-3.67548	0.0041615	down	-8.62402	5.06e-05	down	-3.89191	0.000874341	down
c40827_g1	c40827_g1_i1	-2.52899	0.0334896	down	-4.28969	6.48e-05	down	-10.0273	6.47e-08	down	-5.03941	2.29e-06	down
c40827_g1	c40827_g1_i2	--			-4.90916	0.000228094	down	-8.89902	1.59e-05	down	-6.33683	9.85e-06	down
c40835_g1	c40835_g1_i2	--			-2.63815	0.0379963	down	-4.6958	0.000459028	down	-4.59912	6.04e-05	down
c40889_g2	c40889_g2_i1	--			--			-4.1219	1.94e-05	down	-2.71709	0.00337821	down
c40919_g1	c40919_g1_i1	--			4.22862	3.75e-06	up	3.49039	0.000112442	up	--
c40983_g1	c40983_g1_i1	2.68423	0.0205799	up	4.05592	2.79e-05	up	4.68652	9.66e-07	up	3.64236	9.8e-05	up
c41018_g1	c41018_g1_i1	2.49997	0.0261164	up	3.02375	0.00208074	up	3.59887	9.17e-05	up	3.87392	1.8e-05	up
c41023_g2	c41023_g2_i1	-8.2884	0.000472663	down	-8.23237	0.000354324	down	-8.07822	0.000419382	down	-8.51397	7.93e-05	down
c41032_g1	c41032_g1_i1	--			--			-9.98856	7.69e-08	down	-3.60681	0.000219402	down
c41086_g1	c41086_g1_i1	--			--			4.46823	1.15e-05	up	--
c41090_g1	c41090_g1_i1	--			--			--			-3.49472	6.79e-05	down
c41113_g1	c41113_g1_i3	--			3.09752	0.0132262	up	4.1099	9.11e-05	up	3.39661	0.00199913	up
c41118_g1	c41118_g1_i2	--			--			4.96313	1.26e-06	up	--
c41184_g1	c41184_g1_i1	--			3.91129	0.00149837	up	2.91151	0.0345448	up	5.90153	1.89e-08	up
c41195_g2	c41195_g2_i1	--			--			3.9368	4.07e-05	up	3.35706	0.000520071	up
c41205_g1	c41205_g1_i1	--			--			4.39124	1.9e-06	up	4.22246	2.89e-06	up
c41205_g1	c41205_g1_i3	--			2.3238	0.0339103	up	4.61067	9e-07	up	4.3963	1.53e-06	up
c4122_g1	c4122_g1_i1	-9.90677	1.95e-07	down	-9.85061	1.59e-07	down	-9.6961	3.58e-07	down	-10.1328	2.11e-08	down
c41239_g1	c41239_g1_i1	--			3.77172	3.18e-05	up	--			--
c41253_g1	c41253_g1_i1	--			4.07827	6.32e-06	up	--			--
c41274_g1	c41274_g1_i1	--			2.85354	0.00268974	up	2.50784	0.00642234	up	4.53405	3.04e-07	up
c41289_g1	c41289_g1_i1	--			2.84619	0.0229092	up	3.4249	0.00128941	up	4.27249	1.96e-05	up
c41298_g1	c41298_g1_i3	3.29841	0.0137672	up	3.31263	0.0106003	up	3.70309	0.00154847	up	4.45558	2.2e-05	up
c41303_g1	c41303_g1_i1	--			-2.65185	0.0241206	down	-5.15273	6.58e-05	down	-2.57442	0.0136045	down
c41327_g1	c41327_g1_i1	5.88027	0.0001	up	7.35204	3.82e-08	up	7.48691	6.24e-09	up	10.9804	6.77e-18	up
c41327_g1	c41327_g1_i2	7.65267	0.00582582	up	8.76402	3.79e-05	up	8.71222	3.97e-05	up	12.8933	1.4e-15	up
c4136_g1	c4136_g1_i1	--			-4.87603	1.05e-06	down	-4.90897	9.99e-07	down	-3.83597	2.87e-05	down
c41462_g1	c41462_g1_i1	3.77988	0.0335757	up	--			5.19655	4.3e-05	up	4.53144	0.000840248	up
c41550_g1	c41550_g1_i1	--			--			--			-5.97902	5.67e-07	down
c41601_g1	c41601_g1_i3	--			-2.74435	0.00581326	down	-2.33785	0.0158278	down	-3.702	5.02e-05	down
c41643_g1	c41643_g1_i1	--			5.26788	0.00107268	up	5.94212	8.71e-05	up	6.98244	1.88e-07	up
c41655_g1	c41655_g1_i1	--			--			--			9.67782	2.14e-07	up
c41693_g1	c41693_g1_i2	3.85755	0.00230393	up	--			6.2541	9.79e-09	up	4.07589	0.000230569	up
c41693_g1	c41693_g1_i3	3.27568	0.00217815	up	--			5.69645	4.04e-09	up	2.87591	0.00395493	up
c41724_g1	c41724_g1_i1	7.17411	1.36e-07	up	7.32637	4.35e-08	up	8.56641	1.15e-11	up	9.08216	9.19e-13	up
c41789_g1	c41789_g1_i1	3.81809	0.00272407	up	5.11771	4.63e-06	up	--			4.51533	3.05e-05	up
c4179_g1	c4179_g1_i1	-8.4619	0.000229194	down	-8.40585	0.000197149	down	-8.25164	0.000228427	down	-8.68755	3.49e-05	down
c41805_g1	c41805_g1_i1	2.87706	0.00736267	up	2.89295	0.00415158	up	3.93365	2.59e-05	up	3.01183	0.00136994	up
c41805_g2	c41805_g2_i1	2.55688	0.0297987	up	--			3.71373	8.6e-05	up	--
c41819_g1	c41819_g1_i1	5.74946	3.97e-08	up	3.53975	0.00255328	up	--			2.75456	0.0200794	up
c41837_g1	c41837_g1_i1	--			-2.82152	0.00368712	down	-4.3106	4.32e-06	down	-3.6617	4.82e-05	down
c41904_g1	c41904_g1_i1	--			4.49851	5.08e-06	up	2.2719	0.04481	up	--
c41904_g1	c41904_g1_i2	--			3.98507	5.48e-05	up	--			--
c41922_g1	c41922_g1_i1	3.10887	0.00129339	up	2.50699	0.0108899	up	5.16268	1.62e-08	up	3.12902	0.000416296	up
c41932_g1	c41932_g1_i1	-3.0848	0.00580049	down	-5.50841	2.2e-06	down	-5.73234	4.24e-06	down	-7.49386	2.15e-08	down
c41968_g3	c41968_g3_i2	7.09965	0.0328634	up	7.46079	0.00679281	up	8.64527	5.06e-05	up	9.36247	1.12e-06	up
c41973_g1	c41973_g1_i3	--			3.7282	0.000338876	up	--			3.84838	9.64e-05	up
c41984_g1	c41984_g1_i1	-2.25059	0.0432391	down	--			-3.64957	5.06e-05	down	--
c41984_g1	c41984_g1_i2	--			--			-3.78434	3.19e-05	down	--
c41987_g1	c41987_g1_i1	3.91276	0.000457792	up	8.15275	1.59e-14	up	5.3832	1.42e-07	up	3.51453	0.000881045	up
c41987_g1	c41987_g1_i2	2.70513	0.0125636	up	7.1552	2.59e-13	up	5.4482	6.58e-09	up	3.57813	8.59e-05	up
c41987_g1	c41987_g1_i3	4.28916	1.23e-05	up	8.36578	3.02e-16	up	6.52431	2.56e-11	up	4.17394	7.34e-06	up
c41987_g1	c41987_g1_i4	3.21014	0.00375663	up	7.20024	6.74e-13	up	4.86243	6.68e-07	up	3.49659	0.000315879	up
c41987_g2	c41987_g2_i1	--			6.21066	1.57e-05	up	--			--
c42015_g3	c42015_g3_i1	--			--			--			5.27378	5.92e-07	up
c42104_g1	c42104_g1_i3	--			--			-2.20741	0.0209892	down	-3.74198	3.05e-05	down
c42114_g1	c42114_g1_i1	--			-4.61494	8.36e-06	down	-3.28087	0.000777162	down	-3.23762	0.000507037	down
c42114_g1	c42114_g1_i2	--			-5.45154	6.85e-08	down	-3.3849	0.000355147	down	-4.415	2.25e-06	down
c42122_g1	c42122_g1_i1	--			4.70301	0.000217738	up	--			5.74739	4.29e-07	up
c42122_g1	c42122_g1_i3	--			7.9729	0.00117188	up	--			9.57577	3.72e-07	up
c42132_g1	c42132_g1_i1	--			--			4.38629	1.48e-06	up	--
c42190_g2	c42190_g2_i1	--			9.21244	4.27e-06	up	--			9.29983	1.62e-06	up
c42198_g1	c42198_g1_i1	--			--			-4.96023	6.14e-07	down	-4.84529	3.16e-07	down
c42199_g1	c42199_g1_i1	--			--			--			3.58907	7.12e-05	up
c42211_g1	c42211_g1_i2	8.206	1.18e-14	up	8.92826	6.13e-17	up	12.0695	7.87e-26	up	10.0935	1.55e-20	up
c42222_g1	c42222_g1_i1	--			4.91274	0.000367901	up	--			5.15182	5.59e-05	up
c42223_g1	c42223_g1_i1	3.17317	0.00505975	up	3.33953	0.00145549	up	--			4.16435	1.66e-05	up
c42223_g2	c42223_g2_i2	7.09965	0.0328634	up	7.59132	0.00447665	up	--			9.13019	3.49e-06	up
c42240_g1	c42240_g1_i2	--			9.81675	1.97e-07	up	6.9614	0.0204482	up	9.85165	8.77e-08	up
c42240_g1	c42240_g1_i3	--			9.76236	2.58e-07	up	7.50523	0.00396212	up	10.1108	2.23e-08	up
c42245_g2	c42245_g2_i1	2.30996	0.0379316	up	4.2121	3.52e-06	up	2.27504	0.0159981	up	3.83664	1.44e-05	up
c42264_g1	c42264_g1_i1	-5.73115	9.06e-06	down	--			-9.6095	5.55e-07	down	--
c42264_g1	c42264_g1_i2	-6.29416	4.62e-07	down	--			-5.84915	2.37e-06	down	-2.98885	0.00220129	down
c42264_g1	c42264_g1_i3	-4.93452	0.00039454	down	--			-8.81305	2.23e-05	down	--
c42303_g1	c42303_g1_i1	--			--			8.86714	1.99e-05	up	--
c42307_g1	c42307_g1_i1	--			6.07269	2.01e-07	up	--			8.06728	5.76e-13	up
c42309_g1	c42309_g1_i2	4.23943	0.0001278	up	4.03874	0.00027644	up	5.30082	2.71e-07	up	5.75455	1.33e-08	up
c42309_g1	c42309_g1_i3	4.04893	0.00189655	up	3.85642	0.0034165	up	5.28222	3.15e-06	up	5.81513	7.95e-08	up
c42316_g1	c42316_g1_i2	--			--			-4.38727	6.34e-05	down	-2.65881	0.00688057	down
c42395_g1	c42395_g1_i1	--			--			-3.93014	7.18e-05	down	-2.28651	0.0186832	down
c42609_g1	c42609_g1_i1	3.64726	0.000188468	up	3.39279	0.000406741	up	4.28245	4.09e-06	up	4.8875	8.76e-08	up
c42609_g1	c42609_g1_i2	3.60597	0.000319725	up	3.0041	0.00337125	up	3.80977	5.61e-05	up	4.21836	4.42e-06	up
c42629_g2	c42629_g2_i1	--			-2.34107	0.0362808	down	-4.25133	0.00011573	down	-4.71626	6.36e-06	down
c42639_g2	c42639_g2_i3	--			--			4.03877	8.59e-06	up	2.70559	0.00320097	up
c42677_g1	c42677_g1_i1	-2.57851	0.0131247	down	--			-4.23365	3.55e-06	down	-2.04658	0.0328129	down
c42685_g1	c42685_g1_i1	--			4.2559	9.47e-05	up	--			4.801	2.5e-06	up
c42702_g1	c42702_g1_i1	5.55221	1.29e-06	up	4.11893	0.001121	up	3.87343	0.00169167	up	--
c42702_g1	c42702_g1_i2	5.77979	4.01e-07	up	4.50019	0.000221323	up	4.43525	0.000164622	up	--
c42728_g1	c42728_g1_i2	--			2.99872	0.00202848	up	--			3.75009	2.96e-05	up
c42733_g2	c42733_g2_i2	7.01285	0.0415982	up	7.52753	0.0054937	up	8.0621	0.000585621	up	8.73981	2.35e-05	up
c42737_g1	c42737_g1_i1	4.13647	0.000159129	up	3.91751	0.000367901	up	4.83957	2.31e-06	up	6.59517	6.08e-11	up
c42762_g1	c42762_g1_i1	--			--			-4.17968	3.27e-05	down	-2.3698	0.0136053	down
c42798_g1	c42798_g1_i1	2.63821	0.011812	up	2.98448	0.00180502	up	4.27235	2.41e-06	up	4.70339	1.41e-07	up
c42821_g1	c42821_g1_i2	7.01285	0.0415982	up	9.64702	4.45e-07	up	8.64527	5.06e-05	up	10.2663	9.13e-09	up
c42821_g1	c42821_g1_i3	--			4.70291	0.00932482	up	4.18369	0.0454172	up	5.66601	3.68e-05	up
c42849_g1	c42849_g1_i1	--			5.09584	0.000153668	up	5.90179	1.55e-06	up	7.53971	1.32e-10	up
c42899_g1	c42899_g1_i2	2.23294	0.0497398	up	--			3.59187	6.49e-05	up	--
c42899_g3	c42899_g3_i1	2.98212	0.0101128	up	2.8629	0.00972594	up	4.07899	3.25e-05	up	2.86739	0.00539671	up
c42912_g1	c42912_g1_i1	--			--			-12.0709	4.5e-13	down	-2.20926	0.0200794	down
c42914_g1	c42914_g1_i1	2.43225	0.0263554	up	2.53792	0.0112982	up	4.29265	2.24e-06	up	2.71274	0.00312464	up
c42915_g1	c42915_g1_i2	--			--			-3.70599	9.09e-05	down	--
c42936_g1	c42936_g1_i2	-3.61256	0.00140679	down	-2.82684	0.0119169	down	-2.67586	0.0126343	down	-5.72222	4.88e-07	down
c42973_g1	c42973_g1_i1	--			--			-3.67663	4.23e-05	down	-2.87827	0.00131945	down
c42975_g1	c42975_g1_i1	--			--			3.93067	0.000444596	up	4.46018	2.29e-05	up
c42975_g1	c42975_g1_i2	--			--			4.42257	0.000108883	up	4.79954	7.26e-06	up
c42982_g1	c42982_g1_i1	--			8.61852	7.27e-05	up	7.25879	0.00978059	up	10.2826	8.25e-09	up
c42982_g1	c42982_g1_i2	--			5.43859	3.18e-05	up	4.17376	0.00275633	up	6.94943	4.08e-09	up
c42982_g1	c42982_g1_i3	--			9.61669	5.14e-07	up	7.64886	0.00261094	up	11.4573	9.06e-12	up
c42992_g2	c42992_g2_i1	2.86481	0.022147	up	3.49623	0.000984813	up	3.0515	0.00489794	up	5.18823	8.77e-08	up
c43002_g1	c43002_g1_i1	--			--			6.00959	2.14e-07	up	--
c43002_g1	c43002_g1_i3	--			--			4.5089	3.45e-05	up	--
c43053_g1	c43053_g1_i1	--			-3.1919	0.0015944	down	-4.88894	5.71e-06	down	-4.55753	3.3e-06	down
c43053_g1	c43053_g1_i2	--			-2.32407	0.0227964	down	-4.12862	7.12e-06	down	-3.43571	0.000111876	down
c43059_g1	c43059_g1_i1	-10.6213	3.65e-09	down	-10.5652	2.92e-09	down	-10.4106	7.85e-09	down	-10.8475	3.33e-10	down
c43060_g1	c43060_g1_i1	--			--			-4.19056	3.91e-06	down	-2.38706	0.00965818	down
c43088_g1	c43088_g1_i1	--			--			4.63669	7.56e-06	up	3.22216	0.00389975	up
c43107_g1	c43107_g1_i1	2.65104	0.0275438	up	5.09087	1.4e-07	up	--			5.67261	2.61e-09	up
c43112_g1	c43112_g1_i1	--			-3.4869	0.00865851	down	-5.0419	0.00172749	down	-4.96622	8.74e-05	down
c43130_g1	c43130_g1_i1	--			--			4.58071	1.24e-06	up	--
c43145_g1	c43145_g1_i1	--			--			4.44987	1.63e-05	up	--
c43163_g1	c43163_g1_i1	3.45467	0.0188057	up	5.89923	1.61e-07	up	6.42795	7.85e-09	up	6.87647	1.69e-10	up
c43163_g1	c43163_g1_i2	5.36063	0.000956333	up	7.84322	2.31e-09	up	8.30073	5.31e-11	up	8.75218	6.65e-12	up
c43173_g1	c43173_g1_i1	4.77069	1.29e-06	up	--			4.74463	1.06e-06	up	--
c43180_g1	c43180_g1_i1	3.37543	0.000508247	up	3.50291	0.000173513	up	2.13082	0.0318235	up	5.47346	1.98e-09	up
c43192_g1	c43192_g1_i1	--			-2.28801	0.0241006	down	-3.64245	4.62e-05	down	--
c43205_g2	c43205_g2_i2	--			--			-4.99246	2.46e-05	down	-6.40788	5.89e-08	down
c43208_g1	c43208_g1_i1	--			-2.72537	0.00447665	down	-3.83916	1.84e-05	down	-2.62268	0.00375522	down
c43264_g1	c43264_g1_i1	--			--			2.96836	0.00116716	up	4.37343	9.98e-07	up
c43264_g1	c43264_g1_i2	--			--			3.12598	0.000594987	up	4.26023	1.82e-06	up
c43273_g1	c43273_g1_i4	--			--			-3.38687	0.00691352	down	-5.20454	2.72e-05	down
c43280_g1	c43280_g1_i1	--			--			-4.0005	9.37e-06	down	--
c43280_g1	c43280_g1_i2	--			--			-3.95634	1.26e-05	down	--
c43280_g1	c43280_g1_i4	--			--			-3.94274	1.17e-05	down	--
c43280_g1	c43280_g1_i5	--			--			-4.19355	4.17e-06	down	--
c43280_g1	c43280_g1_i6	--			--			-3.74884	3.73e-05	down	--
c43280_g2	c43280_g2_i1	--			--			-3.85836	2.2e-05	down	--
c43280_g3	c43280_g3_i1	--			--			-3.99125	1.11e-05	down	-1.94303	0.0451225	down
c43280_g4	c43280_g4_i1	--			--			-3.96423	1.73e-05	down	--
c43309_g1	c43309_g1_i3	-5.93814	7.42e-05	down	--			--			--
c43313_g1	c43313_g1_i3	--			-2.92484	0.0107641	down	-3.94299	0.000419382	down	-9.98093	4.9e-08	down
c43346_g1	c43346_g1_i1	-2.52899	0.0334896	down	-4.76544	1.57e-05	down	-5.70399	4.97e-06	down	-5.60767	3.49e-07	down
c43346_g1	c43346_g1_i2	--			-4.79501	2.9e-05	down	-3.47517	0.00137272	down	-4.1817	3.91e-05	down
c43347_g1	c43347_g1_i1	--			-3.16369	0.00204837	down	3.7177	3.52e-05	up	-2.67141	0.00596014	down
c43353_g1	c43353_g1_i1	--			2.43106	0.0422301	up	4.35712	8.41e-06	up	2.63576	0.0115587	up
c43353_g1	c43353_g1_i2	--			--			4.86216	2e-06	up	3.24138	0.00276452	up
c43356_g1	c43356_g1_i1	-3.37055	0.0151572	down	--			-8.51933	7.5e-05	down	-8.95545	9.35e-06	down
c43381_g1	c43381_g1_i1	--			-2.28358	0.0243129	down	-3.92189	1.18e-05	down	-3.01829	0.000659007	down
c43400_g1	c43400_g1_i1	--			--			-4.31832	1.46e-05	down	-2.19405	0.0251519	down
c43400_g1	c43400_g1_i2	--			--			-4.49603	6.06e-06	down	-2.35568	0.0135811	down
c43414_g1	c43414_g1_i1	--			--			-3.92576	1.55e-05	down	--
c43426_g1	c43426_g1_i1	4.15002	1.08e-05	up	3.8432	3.08e-05	up	4.12809	5.75e-06	up	5.60981	8.67e-10	up
c43445_g1	c43445_g1_i1	--			4.98415	0.000277932	up	3.61689	0.0160086	up	6.39551	9.43e-08	up
c43484_g1	c43484_g1_i1	4.02075	6.68e-05	up	4.20519	1.52e-05	up	4.49053	2.59e-06	up	5.77682	1.25e-09	up
c43484_g1	c43484_g1_i2	3.97528	9.46e-05	up	4.47915	4.18e-06	up	4.82908	7.31e-07	up	6.00465	3.06e-10	up
c43496_g1	c43496_g1_i2	--			--			9.80554	2.4e-07	up	9.34706	1.24e-06	up
c43538_g2	c43538_g2_i1	-3.40223	0.000350095	down	-5.46858	4.86e-09	down	-5.51517	4.48e-09	down	-6.84053	1.2e-12	down
c43546_g1	c43546_g1_i2	--			--			-3.82211	6.58e-05	down	--
c43558_g1	c43558_g1_i1	2.99462	0.00303984	up	4.24875	4.09e-06	up	4.27059	2.98e-06	up	4.99927	3.24e-08	up
c43584_g2	c43584_g2_i2	5.96501	6.76e-05	up	--			--			--
c43612_g1	c43612_g1_i1	--			--			-3.61079	7.52e-05	down	-2.0397	0.0340884	down
c43612_g1	c43612_g1_i2	--			--			-4.1072	6.17e-06	down	-2.09504	0.0273931	down
c43612_g1	c43612_g1_i3	--			--			-3.69487	8.03e-05	down	--
c43623_g1	c43623_g1_i4	--			-5.36388	1.46e-06	down	-5.02539	7.02e-06	down	-5.32438	4.94e-07	down
c43660_g2	c43660_g2_i1	--			--			5.1522	4.97e-07	up	--
c43671_g1	c43671_g1_i2	--			-2.70722	0.0107351	down	-3.25249	0.00135494	down	-3.85159	6.69e-05	down
c43694_g1	c43694_g1_i1	4.26742	0.000112792	up	4.40879	4.71e-05	up	3.08287	0.00615563	up	5.26631	2.06e-07	up
c43709_g1	c43709_g1_i1	--			--			-4.66202	3.94e-05	down	-2.2173	0.0288315	down
c43730_g1	c43730_g1_i1	--			-2.24898	0.0298385	down	-4.23079	4.69e-06	down	-3.95314	9.35e-06	down
c43747_g1	c43747_g1_i1	--			4.68378	2.42e-07	up	--			--
c43747_g1	c43747_g1_i2	--			4.76459	1.54e-07	up	--			--
c43763_g1	c43763_g1_i3	--			7.82154	0.00204837	up	8.0621	0.000585621	up	10.8509	3.11e-10	up
c43790_g1	c43790_g1_i1	3.32262	0.0094515	up	2.93149	0.029639	up	3.32832	0.00516252	up	4.16244	9.37e-05	up
c43820_g1	c43820_g1_i1	--			6.87991	0.0437021	up	--			9.4225	8.59e-07	up
c43820_g1	c43820_g1_i3	--			7.39081	0.00851051	up	6.84689	0.0265052	up	8.97848	7.41e-06	up
c43833_g1	c43833_g1_i1	7.25901	0.0208173	up	8.84476	2.65e-05	up	6.7225	0.0349228	up	11.2779	2.66e-11	up
c43833_g1	c43833_g1_i3	7.01285	0.0415982	up	8.35009	0.000267273	up	--			11.0731	8.89e-11	up
c43845_g1	c43845_g1_i1	4.97885	3.95e-07	up	4.40545	5.08e-06	up	5.37258	2.42e-08	up	5.76672	1.19e-09	up
c43889_g1	c43889_g1_i2	2.56377	0.044804	up	3.36493	0.0012222	up	--			4.31003	6.81e-06	up
c43891_g1	c43891_g1_i1	--			--			-4.81457	3.05e-06	down	-1.97065	0.0480886	down
c43931_g1	c43931_g1_i1	--			4.59239	0.0132262	up	6.19995	2.73e-05	up	6.5652	1.66e-06	up
c4399_g1	c4399_g1_i1	-10.4588	9.61e-09	down	-10.4027	7.29e-09	down	-10.2481	1.92e-08	down	-10.6849	8.67e-10	down
c44013_g1	c44013_g1_i3	--			--			3.75312	7.34e-05	up	--
c44016_g1	c44016_g1_i2	--			2.74354	0.00499302	up	--			3.678	3.57e-05	up
c44046_g1	c44046_g1_i1	--			2.17489	0.0362838	up	--			3.66452	3.07e-05	up
c44074_g1	c44074_g1_i1	--			-4.26077	7.43e-05	down	--			-2.04017	0.04735	down
c44144_g1	c44144_g1_i1	--			--			--			5.72249	2.72e-05	up
c44144_g1	c44144_g1_i2	--			--			3.00182	0.0323664	up	4.97046	7.27e-06	up
c44148_g1	c44148_g1_i2	--			--			-3.86247	3.83e-05	down	--
c44176_g1	c44176_g1_i1	--			-2.92976	0.0020959	down	-3.34515	0.000224935	down	-3.52681	7.12e-05	down
c44180_g1	c44180_g1_i1	--			-2.72621	0.0147713	down	-6.41785	4.83e-06	down	-4.60595	1.47e-05	down
c44191_g1	c44191_g1_i1	-11.6888	7.41e-12	down	-11.6326	5.11e-12	down	-11.478	1.69e-11	down	-11.915	5.91e-13	down
c44217_g1	c44217_g1_i1	8.67758	9.16e-05	up	8.10988	0.000687791	up	8.57506	7.5e-05	up	10.4067	4.14e-09	up
c44221_g1	c44221_g1_i1	-2.60208	0.0394519	down	--			-6.01071	3.21e-05	down	-2.93566	0.00385807	down
c44221_g1	c44221_g1_i2	--			-2.31998	0.0436934	down	-5.5532	9.93e-06	down	-2.69282	0.00710742	down
c44241_g1	c44241_g1_i1	--			-2.3066	0.028468	down	-3.95796	3.16e-05	down	-2.26995	0.0175448	down
c44250_g1	c44250_g1_i1	2.90771	0.00477985	up	3.72826	6.44e-05	up	2.26019	0.0217325	up	3.83031	2e-05	up
c44304_g1	c44304_g1_i2	--			--			-3.15144	0.0027739	down	-4.60386	1.17e-05	down
c44316_g1	c44316_g1_i5	--			--			-3.36659	0.00207233	down	-5.61361	9.09e-07	down
c44337_g1	c44337_g1_i2	3.07612	0.0415982	up	3.91129	0.00149837	up	4.07843	0.000473163	up	4.38992	5.5e-05	up
c44341_g1	c44341_g1_i1	6.36023	1.49e-08	up	8.97137	1.97e-15	up	6.60583	2.87e-09	up	10.3374	8.69e-20	up
c44341_g1	c44341_g1_i2	8.5291	0.000172217	up	11.8354	1.62e-12	up	8.95269	1.44e-05	up	13.9408	2.2e-18	up
c44341_g1	c44341_g1_i3	--			9.12893	6.3e-06	up	6.84689	0.0265052	up	11.7805	1.29e-12	up
c44353_g1	c44353_g1_i1	--			--			3.02562	0.0029201	up	3.98325	2.88e-05	up
c44388_g1	c44388_g1_i1	--			--			4.50421	8.41e-06	up	2.37808	0.0353858	up
c44388_g1	c44388_g1_i2	2.78483	0.0249479	up	--			4.09174	5.06e-05	up	--
c44389_g1	c44389_g1_i2	--			--			3.82291	4.3e-05	up	--
c4438_g1	c4438_g1_i1	-10.3124	2.01e-08	down	-10.2562	1.68e-08	down	-10.1017	4.52e-08	down	-10.5385	2.09e-09	down
c44414_g1	c44414_g1_i2	2.47788	0.0224268	up	2.66282	0.00687191	up	3.38564	0.000185522	up	3.71986	2.9e-05	up
c44437_g1	c44437_g1_i1	--			3.49782	0.000559788	up	--			4.39421	2.93e-06	up
c44440_g1	c44440_g1_i1	2.54611	0.0176682	up	--			--			3.5619	6.51e-05	up
c44444_g1	c44444_g1_i1	-9.57013	1.12e-06	down	-9.51399	8.99e-07	down	-9.35952	1.73e-06	down	-9.7961	1.32e-07	down
c44463_g1	c44463_g1_i1	--			--			-8.64905	4.51e-05	down	-3.44303	0.00272462	down
c44467_g1	c44467_g1_i1	2.78044	0.00619218	up	2.20528	0.0347859	up	3.56962	7.01e-05	up	2.78796	0.00207119	up
c44510_g1	c44510_g1_i1	-9.95402	1.54e-07	down	-9.89787	1.25e-07	down	-9.74335	2.96e-07	down	-10.1801	1.58e-08	down
c44525_g1	c44525_g1_i1	--			4.75515	0.00786333	up	--			6.13687	1.41e-05	up
c44525_g1	c44525_g1_i2	--			7.59132	0.00447665	up	6.84689	0.0265052	up	9.05633	5.37e-06	up
c44531_g1	c44531_g1_i1	--			--			-3.94309	1.28e-05	down	--
c44570_g1	c44570_g1_i1	--			3.43716	0.00299133	up	--			4.51378	7.83e-06	up
c44580_g1	c44580_g1_i1	--			--			-3.51428	8.34e-05	down	-2.3142	0.0123973	down
c44600_g1	c44600_g1_i1	--			2.32019	0.0281761	up	--			3.80727	2.14e-05	up
c44600_g1	c44600_g1_i2	--			2.37391	0.0220241	up	--			3.80197	1.99e-05	up
c44624_g1	c44624_g1_i1	--			4.77785	0.000153878	up	--			4.76756	6.15e-05	up
c44717_g1	c44717_g1_i1	--			4.45745	0.00234586	up	5.7204	3.74e-06	up	4.98395	0.000115439	up
c44741_g1	c44741_g1_i1	--			4.815	4.81e-05	up	3.22332	0.0178899	up	5.52109	3.85e-07	up
c44786_g1	c44786_g1_i1	--			5.65747	1.79e-08	up	3.07584	0.00519525	up	7.14929	1.44e-12	up
c44824_g1	c44824_g1_i1	--			3.1063	0.00410526	up	16.8485	3.47e-40	up	12.6894	7.36e-28	up
c44859_g1	c44859_g1_i1	--			6.97863	0.0270371	up	--			9.18321	2.87e-06	up
c44859_g1	c44859_g1_i2	--			7.52753	0.0054937	up	--			9.53555	4.7e-07	up
c44859_g1	c44859_g1_i5	--			7.15786	0.0168332	up	--			9.40773	9.36e-07	up
c44872_g2	c44872_g2_i2	-6.55813	1.58e-08	down	-6.44561	1.33e-08	down	-5.39145	4.97e-07	down	-8.43117	9.18e-11	down
c44902_g1	c44902_g1_i1	--			--			5.16597	3.15e-06	up	3.23182	0.00736961	up
c44904_g1	c44904_g1_i1	4.34209	4.03e-05	up	5.31808	1.02e-07	up	3.80509	0.000238057	up	6.89733	4.72e-12	up
c44909_g1	c44909_g1_i2	4.883	0.0064445	up	5.33806	0.000817585	up	5.31571	0.0010998	up	6.66464	1.02e-06	up
c44924_g2	c44924_g2_i1	--			2.90495	0.00735523	up	--			4.23278	7.83e-06	up
c44987_g1	c44987_g1_i1	--			-3.17821	0.00184651	down	-3.10971	0.00172749	down	-3.77738	8.23e-05	down
c44999_g1	c44999_g1_i2	-2.54927	0.0163341	down	-2.70318	0.00573902	down	-6.93963	7.4e-11	down	-4.10316	5.67e-06	down
c45026_g1	c45026_g1_i1	--			-2.40025	0.0158228	down	-4.22887	2.39e-06	down	-3.36469	0.000128351	down
c45061_g1	c45061_g1_i1	10.157	1.95e-18	up	10.4372	4.59e-19	up	11.4827	1.83e-22	up	12.5298	9.5e-26	up
c45082_g1	c45082_g1_i1	-3.89224	4.51e-05	down	-3.40252	0.000276385	down	-9.50128	1.3e-13	down	-4.71525	2.11e-07	down
c45082_g1	c45082_g1_i2	-3.84975	4.28e-05	down	-3.92037	1.82e-05	down	-7.64844	1.71e-13	down	-5.1901	1.06e-08	down
c45088_g2	c45088_g2_i3	4.64154	1.5e-06	up	--			--			--
c45094_g1	c45094_g1_i1	5.329	0.00109304	up	6.45133	4.61e-06	up	6.31342	1.59e-05	up	7.77493	2.14e-09	up
c45094_g1	c45094_g1_i2	--			3.89086	0.0016377	up	3.68686	0.0021697	up	5.0109	2.39e-06	up
c45164_g1	c45164_g1_i1	--			--			--			8.83123	1.47e-05	up
c45184_g1	c45184_g1_i2	--			8.06565	0.000827743	up	6.9614	0.0204482	up	9.58892	3.45e-07	up
c45184_g1	c45184_g1_i3	--			--			--			4.36962	5.83e-05	up
c45206_g1	c45206_g1_i1	--			-4.82074	4.56e-07	down	-12.2574	1.45e-13	down	-5.07408	5.9e-08	down
c45227_g1	c45227_g1_i1	5.07523	4.75e-07	up	5.79947	3.92e-09	up	5.81236	6.63e-09	up	7.45105	1.19e-13	up
c45228_g1	c45228_g1_i3	--			-2.35607	0.0216437	down	-3.82739	3.46e-05	down	-3.10141	0.000580993	down
c45265_g1	c45265_g1_i1	--			--			-3.41037	0.000169684	down	-4.56902	3.79e-07	down
c45282_g1	c45282_g1_i3	-2.89967	0.0143069	down	--			-3.75013	0.000576846	down	-4.40394	3.96e-05	down
c45283_g1	c45283_g1_i2	--			4.6297	2.58e-06	up	3.15737	0.00194891	up	3.93139	5.31e-05	up
c45286_g1	c45286_g1_i1	--			--			-4.04311	1.65e-05	down	-2.53551	0.00643124	down
c45322_g2	c45322_g2_i1	--			--			-3.96642	1.01e-05	down	-2.10536	0.0257615	down
c45375_g1	c45375_g1_i1	3.77635	0.000282539	up	4.8655	5.7e-07	up	4.48166	4.46e-06	up	6.3372	5.89e-11	up
c45375_g3	c45375_g3_i1	2.90729	0.0101853	up	--			2.63109	0.0126367	up	3.85789	4.82e-05	up
c45379_g1	c45379_g1_i4	--			-3.49095	0.000353641	down	-2.98331	0.00164871	down	-3.64647	7.62e-05	down
c45394_g1	c45394_g1_i1	-8.90827	3.17e-05	down	-8.85217	2.33e-05	down	-8.69784	3.53e-05	down	-9.13408	3.87e-06	down
c45394_g1	c45394_g1_i2	-5.7841	0.00014926	down	-5.67577	0.000114022	down	-8.74503	3.16e-05	down	-9.1813	3.14e-06	down
c45415_g1	c45415_g1_i1	4.00094	4.39e-05	up	6.89785	1.62e-12	up	3.93473	3.15e-05	up	7.83589	2.1e-15	up
c45428_g1	c45428_g1_i1	--			3.03622	0.00209478	up	2.29724	0.022609	up	4.86152	9.46e-08	up
c45437_g1	c45437_g1_i1	--			--			3.23842	0.00846459	up	4.19117	7.93e-05	up
c45451_g1	c45451_g1_i1	3.96936	0.000172217	up	3.98163	8.85e-05	up	4.13006	4.66e-05	up	6.1002	3.33e-10	up
c45451_g1	c45451_g1_i2	3.73182	0.000149542	up	2.61177	0.0123363	up	3.7629	5.82e-05	up	4.74699	2.14e-07	up
c45451_g1	c45451_g1_i4	3.8174	7.93e-05	up	3.15666	0.00118115	up	3.56049	0.000121111	up	5.04782	3.06e-08	up
c45451_g1	c45451_g1_i5	3.5314	0.000334909	up	2.59676	0.0122677	up	3.08405	0.00104912	up	4.63455	3.66e-07	up
c45504_g1	c45504_g1_i1	--			3.24664	0.0304262	up	--			4.6942	2.87e-05	up
c45515_g2	c45515_g2_i1	2.36684	0.0283493	up	2.35239	0.0193336	up	3.26658	0.000252472	up	3.63146	3.49e-05	up
c45518_g1	c45518_g1_i1	--			7.15786	0.0168332	up	--			8.73981	2.35e-05	up
c45518_g1	c45518_g1_i2	--			9.38435	1.8e-06	up	--			11.04	1.08e-10	up
c45518_g1	c45518_g1_i3	--			7.07103	0.0214137	up	--			8.73981	2.35e-05	up
c45518_g1	c45518_g1_i4	--			8.84476	2.65e-05	up	--			10.9663	1.65e-10	up
c45518_g1	c45518_g1_i5	--			6.46707	4.27e-06	up	--			7.68779	3.59e-09	up
c45520_g1	c45520_g1_i1	3.0034	0.00244272	up	2.95502	0.00190335	up	4.06723	6.62e-06	up	2.7809	0.00218379	up
c45521_g1	c45521_g1_i1	--			2.87376	0.00267567	up	--			4.09568	3.68e-06	up
c45521_g2	c45521_g2_i2	--			-2.97433	0.00204837	down	-4.92993	3.88e-07	down	-4.37007	1.59e-06	down
c45521_g2	c45521_g2_i3	--			-2.13248	0.0413009	down	-3.87033	1.59e-05	down	-3.52408	6.22e-05	down
c45521_g2	c45521_g2_i4	--			--			-3.93028	3.21e-05	down	-2.90043	0.00151321	down
c45521_g2	c45521_g2_i5	--			--			-4.23531	6.7e-06	down	-3.38238	0.000166366	down
c45521_g2	c45521_g2_i6	--			--			-4.51966	1.87e-06	down	-2.8991	0.00138339	down
c45541_g1	c45541_g1_i1	--			--			3.57061	6.4e-05	up	--
c45541_g1	c45541_g1_i3	--			--			6.92317	1.28e-09	up	--
c45541_g3	c45541_g3_i1	--			--			4.44397	6.58e-05	up	--
c45546_g1	c45546_g1_i1	4.86857	3.08e-06	up	--			--			--
c45546_g1	c45546_g1_i2	4.3551	7.79e-06	up	--			-4.30771	0.00774324	down	--
c45548_g1	c45548_g1_i1	--			--			--			-6.0756	3.45e-07	down
c45549_g1	c45549_g1_i1	--			2.60348	0.0119169	up	--			3.5428	9.91e-05	up
c45579_g1	c45579_g1_i1	--			-4.2524	3.44e-06	down	-4.92072	1.15e-07	down	-4.63862	2.14e-07	down
c45579_g1	c45579_g1_i2	--			-4.07398	8.39e-06	down	-4.57076	6.59e-07	down	-4.29137	1.41e-06	down
c45586_g1	c45586_g1_i4	--			2.66976	0.0245695	up	2.64371	0.0205173	up	3.8607	9.02e-05	up
c45595_g1	c45595_g1_i2	4.59056	0.000433996	up	--			5.11458	1.77e-05	up	3.94878	0.00207906	up
c45598_g1	c45598_g1_i1	--			4.64871	0.0109772	up	--			5.72249	2.72e-05	up
c45648_g1	c45648_g1_i1	--			-2.70465	0.00468101	down	-4.97332	4.67e-08	down	-3.55998	4.9e-05	down
c45663_g1	c45663_g1_i3	--			--			-8.46399	9.77e-05	down	--
c45750_g1	c45750_g1_i1	--			3.63531	7.82e-05	up	2.4257	0.00984652	up	--
c45754_g1	c45754_g1_i1	--			4.83761	0.000511732	up	4.53513	0.000631417	up	5.99087	8.59e-07	up
c45792_g1	c45792_g1_i2	--			2.72	0.00763041	up	2.49609	0.0111975	up	3.74113	3.96e-05	up
c45811_g1	c45811_g1_i3	--			5.7018	7.05e-10	up	--			2.08777	0.0303317	up
c45811_g1	c45811_g1_i4	--			4.4207	1.05e-06	up	--			--
c45836_g1	c45836_g1_i1	--			--			-3.9661	5.09e-05	down	--
c45840_g1	c45840_g1_i1	-9.90677	1.95e-07	down	-9.85061	1.59e-07	down	-9.6961	3.58e-07	down	-10.1328	2.11e-08	down
c45840_g1	c45840_g1_i2	-12.6622	2.16e-14	down	-12.6059	1.73e-14	down	-12.4513	4.89e-14	down	-12.8884	1.45e-15	down
c45840_g1	c45840_g1_i3	-11.7637	5.13e-12	down	-11.7075	3.3e-12	down	-11.5528	1.14e-11	down	-11.9898	3.85e-13	down
c45858_g1	c45858_g1_i3	--			3.83	0.00375434	up	3.00182	0.0323664	up	4.76355	2.04e-05	up
c45871_g1	c45871_g1_i1	--			--			-3.50288	8.6e-05	down	-2.1767	0.0200794	down
c45895_g1	c45895_g1_i3	--			6.87991	0.0437021	up	--			9.56249	4.03e-07	up
c45895_g1	c45895_g1_i4	--			7.23976	0.0132262	up	--			9.97705	4.68e-08	up
c4590_g1	c4590_g1_i1	-9.75493	4.42e-07	down	-9.69878	3.4e-07	down	-9.54429	7.31e-07	down	-9.98093	4.9e-08	down
c45918_g1	c45918_g1_i1	-2.5576	0.015711	down	--			-5.58786	1.8e-08	down	-3.0093	0.000853277	down
c45968_g1	c45968_g1_i1	--			2.70977	0.0215643	up	3.49049	0.000851579	up	4.23191	1.47e-05	up
c46010_g1	c46010_g1_i1	--			-2.89438	0.00209109	down	-4.51877	5.34e-07	down	-3.63397	3.41e-05	down
c46018_g1	c46018_g1_i4	2.5014	0.0235402	up	--			4.0751	8.59e-06	up	--
c46033_g1	c46033_g1_i1	2.68249	0.0106159	up	3.37327	0.000318647	up	--			4.55735	3.45e-07	up
c46073_g1	c46073_g1_i1	--			3.35758	0.000997166	up	--			4.37852	3.75e-06	up
c46073_g3	c46073_g3_i1	--			4.65315	2.88e-05	up	3.23842	0.00846459	up	5.81027	1.54e-08	up
c46094_g1	c46094_g1_i2	--			--			-3.99122	7.97e-05	down	-2.58322	0.00711889	down
c46104_g1	c46104_g1_i1	--			2.51166	0.0174526	up	--			4.33369	2.02e-06	up
c46105_g1	c46105_g1_i1	--			3.41196	0.00751741	up	4.16632	0.00022497	up	5.97664	5.74e-09	up
c46120_g1	c46120_g1_i1	2.84834	0.0237107	up	2.64933	0.0264891	up	3.98997	9.45e-05	up	3.3333	0.00104128	up
c46120_g1	c46120_g1_i11	3.60277	0.00666878	up	--			4.54343	6.45e-05	up	3.42125	0.00355507	up
c46127_g1	c46127_g1_i1	--			-2.79543	0.00960185	down	-2.674	0.0104486	down	-4.01656	5.61e-05	down
c46137_g2	c46137_g2_i3	--			--			-4.67207	3.73e-05	down	-2.45476	0.0145272	down
c46169_g1	c46169_g1_i1	3.37044	0.000899975	up	4.25903	7.32e-06	up	5.16773	5.42e-08	up	6.05805	1.26e-10	up
c46188_g2	c46188_g2_i1	--			-3.56165	0.000819717	down	-2.6022	0.0114031	down	-4.21011	2.32e-05	down
c46248_g1	c46248_g1_i2	-2.53759	0.0293078	down	--			-6.89487	4.69e-07	down	-4.89406	2.41e-06	down
c46283_g1	c46283_g1_i1	--			3.07573	0.00147033	up	3.5147	0.000140919	up	3.57269	7.93e-05	up
c46283_g1	c46283_g1_i2	--			3.14698	0.00119218	up	3.50599	0.000141056	up	3.6477	5.41e-05	up
c46298_g1	c46298_g1_i1	6.15733	2.72e-05	up	11.2602	4.23e-18	up	8.47669	1.92e-11	up	5.96025	3.41e-05	up
c46298_g2	c46298_g2_i1	--			4.15704	4.34e-06	up	--			--
c46298_g2	c46298_g2_i2	--			3.98089	1.01e-05	up	--			--
c46298_g2	c46298_g2_i3	2.65433	0.0090038	up	4.57487	4.02e-07	up	--			--
c46303_g2	c46303_g2_i2	3.45451	0.00102354	up	4.0957	2.88e-05	up	4.07266	3.03e-05	up	5.46837	8.92e-09	up
c46305_g1	c46305_g1_i1	6.85691	7.31e-07	up	7.76258	3.74e-09	up	9.10626	4.23e-13	up	9.1979	4.61e-13	up
c46342_g4	c46342_g4_i3	-3.88953	0.00198543	down	--			-9.03814	8.41e-06	down	-9.47457	7.18e-07	down
c46390_g2	c46390_g2_i1	-3.33818	0.00157803	down	-4.43523	1.6e-05	down	-7.13632	1.29e-07	down	-7.06147	1.34e-09	down
c46402_g1	c46402_g1_i1	--			--			-4.30388	6.38e-06	down	-2.31598	0.0145474	down
c46421_g1	c46421_g1_i1	2.36704	0.0279802	up	5.1226	1.8e-08	up	--			--
c46425_g1	c46425_g1_i1	-2.83839	0.00849983	down	-3.47062	0.000527402	down	-3.77605	0.000146435	down	-4.46195	3.07e-06	down
c46431_g1	c46431_g1_i1	--			3.66747	0.000116887	up	--			4.34584	2.08e-06	up
c46460_g1	c46460_g1_i1	2.77502	0.0219011	up	4.57858	3.02e-06	up	--			4.73673	7e-07	up
c46470_g1	c46470_g1_i1	--			--			-2.71325	0.0275305	down	-5.10344	4.52e-05	down
c46476_g1	c46476_g1_i7	--			-2.56537	0.032595	down	-3.53017	0.00142551	down	-5.36828	3.3e-06	down
c46512_g1	c46512_g1_i1	--			4.34095	0.000432883	up	3.96837	0.00110071	up	6.06319	1.99e-08	up
c46512_g1	c46512_g1_i2	--			3.69268	0.00380553	up	3.65656	0.00241462	up	5.28466	5.5e-07	up
c46512_g1	c46512_g1_i3	4.69733	0.0123122	up	5.58894	0.000294567	up	6.39817	1.15e-05	up	7.83166	1.55e-09	up
c46512_g2	c46512_g2_i3	--			7.46079	0.00679281	up	6.84689	0.0265052	up	9.72626	1.75e-07	up
c46512_g3	c46512_g3_i1	2.79355	0.0415982	up	--			3.53767	0.000895801	up	4.16323	4.52e-05	up
c46538_g1	c46538_g1_i1	--			--			-3.68041	7.14e-05	down	--
c46548_g1	c46548_g1_i2	--			3.93288	0.00254881	up	4.22062	0.000419382	up	6.39207	2.9e-09	up
c46548_g1	c46548_g1_i3	--			--			--			4.30137	1.06e-05	up
c46550_g2	c46550_g2_i1	--			--			--			4.76756	6.15e-05	up
c46612_g2	c46612_g2_i2	--			-4.27939	4.92e-05	down	-2.42706	0.0177279	down	--
c46620_g3	c46620_g3_i1	--			3.60826	0.00247333	up	--			4.71845	6.11e-06	up
c46620_g3	c46620_g3_i3	4.07676	0.000554288	up	4.21808	0.000248488	up	3.57328	0.00241923	up	7.04896	9.94e-12	up
c46643_g1	c46643_g1_i1	--			5.8514	9.2e-05	up	--			6.99013	1.79e-07	up
c46648_g1	c46648_g1_i2	--			3.52909	0.000454662	up	2.37945	0.0298047	up	4.15877	1.2e-05	up
c46650_g1	c46650_g1_i1	2.50737	0.020183	up	3.64232	7.93e-05	up	3.42154	0.000157383	up	4.19804	2.39e-06	up
c46659_g1	c46659_g1_i1	3.28524	0.0328634	up	3.93288	0.00254881	up	--			4.62134	4.01e-05	up
c46662_g1	c46662_g1_i1	4.4842	0.0250382	up	5.8514	9.2e-05	up	--			7.53323	8.66e-09	up
c46662_g2	c46662_g2_i2	--			4.94703	0.00407497	up	4.73304	0.00928477	up	6.40188	3.78e-06	up
c46665_g1	c46665_g1_i4	7.01285	0.0415982	up	--			8.57506	7.5e-05	up	--
c46668_g1	c46668_g1_i1	--			--			-3.73279	3.46e-05	down	--
c46672_g1	c46672_g1_i2	--			7.23976	0.0132262	up	--			8.87485	1.32e-05	up
c46674_g1	c46674_g1_i1	2.58603	0.0136477	up	2.1112	0.0485538	up	2.68385	0.00342647	up	3.69232	3.01e-05	up
c46674_g1	c46674_g1_i4	2.75276	0.00791309	up	--			3.02721	0.000951657	up	3.72044	2.93e-05	up
c46698_g1	c46698_g1_i1	--			3.59814	8.5e-05	up	3.68454	3.97e-05	up	--
c46715_g1	c46715_g1_i1	--			--			-6.56525	2.32e-06	down	-4.39725	1.36e-05	down
c46717_g1	c46717_g1_i1	2.36072	0.0422494	up	3.63593	0.000120978	up	3.89979	2.5e-05	up	5.73298	5.89e-10	up
c46717_g1	c46717_g1_i2	--			3.63048	0.00027496	up	3.97913	3.37e-05	up	5.35153	1.56e-08	up
c46725_g1	c46725_g1_i1	--			2.83125	0.00332941	up	2.26647	0.0182183	up	3.65422	3.96e-05	up
c46725_g1	c46725_g1_i3	--			2.90303	0.00229152	up	3.2227	0.000337788	up	3.74079	2.27e-05	up
c46740_g1	c46740_g1_i4	-2.65434	0.0377409	down	--			-9.26555	2.81e-06	down	-2.42761	0.0234805	down
c46748_g1	c46748_g1_i1	--			3.14977	0.00121809	up	2.1526	0.0346934	up	4.09315	5.84e-06	up
c46766_g1	c46766_g1_i1	-2.92211	0.0384722	down	--			-5.15263	0.0010567	down	-8.98236	8.32e-06	down
c46768_g1	c46768_g1_i3	-3.8935	0.000845661	down	-5.5276	1.1e-05	down	-4.63335	0.000125338	down	-2.96696	0.00337814	down
c46782_g1	c46782_g1_i2	--			3.76611	3.32e-05	up	--			--
c46796_g1	c46796_g1_i1	--			--			--			6.0947	1.76e-05	up
c46845_g1	c46845_g1_i1	--			3.73311	0.000432264	up	--			4.74421	1.68e-06	up
c46845_g1	c46845_g1_i2	--			3.79387	0.00110183	up	--			4.7242	5.93e-06	up
c46864_g1	c46864_g1_i3	6.21036	2.08e-05	up	4.99126	0.0034843	up	4.27618	0.0365054	up	--
c46864_g2	c46864_g2_i2	--			3.12042	0.0206038	up	4.95212	5.87e-06	up	--
c46879_g1	c46879_g1_i1	--			8.58757	8.29e-05	up	7.25879	0.00978059	up	10.588	1.45e-09	up
c46879_g1	c46879_g1_i2	--			4.45191	0.000687791	up	3.62165	0.00800805	up	5.71469	5e-07	up
c46885_g1	c46885_g1_i1	--			3.41385	0.00139852	up	2.38646	0.0484628	up	4.16889	2.02e-05	up
c46894_g1	c46894_g1_i2	--			2.27626	0.0331231	up	2.49494	0.00909429	up	4.89804	5.82e-08	up
c46894_g2	c46894_g2_i1	2.93664	0.00674448	up	2.84246	0.00663317	up	3.86592	4.23e-05	up	4.30048	3.04e-06	up
c46915_g2	c46915_g2_i1	--			--			-4.74048	2.75e-05	down	-2.52319	0.0114159	down
c46947_g2	c46947_g2_i1	3.04227	0.0462252	up	3.43492	0.00975566	up	4.5599	5.62e-05	up	4.5786	2.13e-05	up
c46947_g2	c46947_g2_i2	--			2.72174	0.0154893	up	3.57265	0.000317255	up	3.98498	3.05e-05	up
c46948_g5	c46948_g5_i1	4.27764	0.00619218	up	--			5.3857	1.74e-05	up	--
c46976_g1	c46976_g1_i1	--			6.87991	0.0437021	up	6.9614	0.0204482	up	8.9172	1.06e-05	up
c46981_g1	c46981_g1_i1	2.78949	0.0064445	up	3.56553	0.000109876	up	--			3.96159	8.35e-06	up
c46989_g1	c46989_g1_i1	--			--			--			-12.272	6.71e-14	down
c46989_g1	c46989_g1_i3	--			--			--			-8.70753	7e-14	down
c47018_g1	c47018_g1_i1	--			--			-3.80098	5.12e-05	down	--
c47029_g1	c47029_g1_i1	--			--			-4.70178	3.2e-05	down	-2.65881	0.00688057	down
c47047_g1	c47047_g1_i2	--			-3.40139	0.000668342	down	-3.99122	7.97e-05	down	-3.93685	2.74e-05	down
c47047_g1	c47047_g1_i3	--			-2.80287	0.00644188	down	-4.07575	5.3e-05	down	-3.19133	0.000635751	down
c47047_g1	c47047_g1_i5	--			-3.84144	8.87e-05	down	-5.13613	9.81e-07	down	-4.13729	9.94e-06	down
c47075_g1	c47075_g1_i1	--			3.34858	0.000354324	up	2.81441	0.00229155	up	4.14353	3.29e-06	up
c47100_g1	c47100_g1_i1	--			--			-3.68735	7.5e-05	down	-2.16697	0.0234805	down
c47118_g1	c47118_g1_i5	2.5817	0.0317005	up	2.48267	0.0285012	up	2.89625	0.00366863	up	3.92162	2.94e-05	up
c47118_g1	c47118_g1_i6	2.67647	0.0234608	up	2.81124	0.00898463	up	2.69487	0.00808455	up	4.01896	1.96e-05	up
c47125_g1	c47125_g1_i10	--			--			5.20301	1.16e-05	up	3.40967	0.0155511	up
c47125_g1	c47125_g1_i2	--			--			4.04941	3.64e-05	up	--
c47125_g1	c47125_g1_i3	--			--			4.23555	3.13e-05	up	--
c4714_g1	c4714_g1_i1	-7.29876	2.15e-10	down	-11.888	1.26e-12	down	-11.7333	3.9e-12	down	-12.1704	1.28e-13	down
c47192_g1	c47192_g1_i1	--			7.87378	0.0016973	up	9.36006	2e-06	up	--
c47206_g1	c47206_g1_i1	-11.1739	1.49e-10	down	-11.1177	1.1e-10	down	-10.9631	3.33e-10	down	-11.4001	1.33e-11	down
c47221_g1	c47221_g1_i1	3.79778	0.00039454	up	3.42699	0.00119445	up	3.70087	0.000316061	up	4.75494	7.52e-07	up
c47221_g1	c47221_g1_i2	3.68082	0.000446312	up	2.81561	0.0109772	up	3.5231	0.000387391	up	4.09242	1.81e-05	up
c47221_g1	c47221_g1_i3	3.66512	0.000713436	up	3.09147	0.00486464	up	3.68919	0.000329787	up	4.34107	6.78e-06	up
c47221_g1	c47221_g1_i4	3.73861	0.000455398	up	3.15687	0.00337568	up	3.72824	0.000264638	up	4.279	1.15e-05	up
c47221_g1	c47221_g1_i5	4.62157	1.49e-05	up	4.10857	0.000151213	up	4.2474	4.16e-05	up	5.1792	2.17e-07	up
c47221_g1	c47221_g1_i6	4.4324	3.09e-05	up	3.8449	0.000267874	up	4.29017	3.03e-05	up	4.72415	1.91e-06	up
c47241_g1	c47241_g1_i2	-3.71649	7.27e-05	down	-3.96109	1.24e-05	down	-9.32072	1.36e-17	down	-5.75471	3.27e-10	down
c47262_g1	c47262_g1_i1	2.51987	0.0185291	up	2.67574	0.0063766	up	--			3.57811	5.61e-05	up
c47278_g1	c47278_g1_i1	--			3.74773	0.0051162	up	5.13991	6.58e-06	up	5.75801	1.08e-07	up
c47327_g1	c47327_g1_i1	--			4.10951	7.21e-05	up	--			--
c47327_g1	c47327_g1_i4	--			4.06236	6.07e-05	up	--			--
c47327_g1	c47327_g1_i6	--			4.67361	9.2e-05	up	--			3.21946	0.012567	up
c47372_g1	c47372_g1_i3	-2.45005	0.0460641	down	--			-4.54667	6.58e-05	down	-2.28884	0.0257615	down
c47373_g4	c47373_g4_i1	--			3.6061	0.0178521	up	2.98721	0.0493596	up	4.70236	8.18e-05	up
c47394_g2	c47394_g2_i2	-9.02351	1.82e-05	down	-8.96741	1.31e-05	down	-8.81305	2.23e-05	down	-9.24936	2.35e-06	down
c47394_g2	c47394_g2_i4	-10.4506	9.8e-09	down	-10.3944	7.57e-09	down	-10.2399	2.02e-08	down	-10.6767	9.02e-10	down
c47394_g2	c47394_g2_i5	-10.5151	6.81e-09	down	-10.4589	5.15e-09	down	-10.3043	1.39e-08	down	-10.7412	6.26e-10	down
c47394_g3	c47394_g3_i1	-10.9706	4.74e-10	down	-10.9144	3.78e-10	down	-10.7598	1.08e-09	down	-11.1968	4.57e-11	down
c47424_g1	c47424_g1_i5	--			-4.3928	0.000518113	down	-4.61689	0.000606884	down	-9.37654	1.24e-06	down
c47424_g1	c47424_g1_i7	--			-4.54656	0.000259926	down	-4.20988	0.00071316	down	-9.53035	5.07e-07	down
c47424_g1	c47424_g1_i9	--			-4.9503	0.000188556	down	-3.33886	0.00478198	down	-6.37799	8.21e-06	down
c47442_g1	c47442_g1_i1	--			-2.37205	0.0173942	down	-4.05093	5.68e-06	down	-2.94432	0.000923037	down
c47515_g1	c47515_g1_i1	--			7.07103	0.0214137	up	--			10.346	5.63e-09	up
c47515_g1	c47515_g1_i2	--			4.22576	2.94e-05	up	3.77972	0.000248894	up	3.57683	0.000344546	up
c47515_g1	c47515_g1_i3	--			--			--			10.0165	3.61e-08	up
c47515_g1	c47515_g1_i4	--			--			4.27618	0.0365054	up	7.33618	2.69e-08	up
c47515_g1	c47515_g1_i5	--			8.45669	0.000145852	up	8.0621	0.000585621	up	11.5307	5.66e-12	up
c47517_g2	c47517_g2_i1	--			2.87911	0.00850741	up	--			4.085	1.88e-05	up
c47517_g4	c47517_g4_i3	--			-5.50016	1.27e-05	down	--			-2.8621	0.00503365	down
c47517_g4	c47517_g4_i4	--			-4.77157	3.26e-05	down	--			-3.25138	0.00108661	down
c47525_g1	c47525_g1_i4	--			-2.55122	0.0168332	down	-5.78699	5.26e-07	down	-3.76972	8.45e-05	down
c47585_g1	c47585_g1_i1	--			-2.74118	0.00405989	down	-5.88105	2.5e-10	down	-4.16018	2.2e-06	down
c47650_g1	c47650_g1_i1	--			5.22288	5.82e-06	up	3.87343	0.00169167	up	5.80576	8.46e-08	up
c47717_g1	c47717_g1_i2	--			3.10985	0.00156492	up	--			3.80923	2.98e-05	up
c47717_g1	c47717_g1_i3	--			3.76894	0.000950486	up	2.61012	0.0454172	up	4.89347	1.57e-06	up
c47727_g1	c47727_g1_i3	--			5.11635	0.0021988	up	--			5.5871	5.02e-05	up
c47755_g1	c47755_g1_i1	--			2.51362	0.0106281	up	--			4.21484	1.77e-06	up
c47826_g1	c47826_g1_i3	--			-4.3093	0.00076149	down	-2.77847	0.02306	down	-6.29446	1.18e-05	down
c47837_g1	c47837_g1_i5	--			4.75834	9.41e-07	up	--			--
c47850_g1	c47850_g1_i1	--			--			-4.05508	5.82e-05	down	-2.22684	0.0225784	down
c47850_g1	c47850_g1_i3	--			--			-4.0598	8.26e-05	down	-2.14647	0.031389	down
c47854_g2	c47854_g2_i1	2.87643	0.0125636	up	2.74443	0.0128723	up	3.62173	0.000242719	up	3.90301	3.67e-05	up
c47927_g1	c47927_g1_i1	--			--			-4.86999	3.19e-07	down	--
c47927_g1	c47927_g1_i2	--			--			-5.98524	1.23e-10	down	-2.40118	0.00898698	down
c47927_g1	c47927_g1_i3	--			--			-4.04692	1.16e-05	down	--
c47927_g2	c47927_g2_i1	--			-3.56712	8.64e-05	down	-5.27074	7.99e-09	down	-3.86037	1.09e-05	down
c47932_g1	c47932_g1_i1	--			--			-2.80424	0.00440229	down	-4.91302	6.84e-07	down
c47932_g1	c47932_g1_i2	--			--			-3.48695	0.000342674	down	-3.81182	4.99e-05	down
c47937_g1	c47937_g1_i2	--			3.71923	0.00561682	up	--			5.80576	8.46e-08	up
c47943_g1	c47943_g1_i2	--			6.89195	6.74e-13	up	4.24838	2.85e-06	up	--
c47981_g1	c47981_g1_i2	--			--			-4.17336	9.09e-06	down	-2.04037	0.0352705	down
c47987_g1	c47987_g1_i1	8.29164	0.000472663	up	7.92419	0.00141934	up	8.64527	5.06e-05	up	--
c47996_g1	c47996_g1_i1	--			-2.63142	0.0218292	down	-9.63478	4.82e-07	down	-3.34518	0.00110924	down
c48051_g1	c48051_g1_i1	--			8.35153	1.13e-10	up	--			--
c48090_g1	c48090_g1_i1	--			--			3.82832	3.5e-05	up	2.6899	0.00452338	up
c48112_g1	c48112_g1_i1	--			--			--			3.62647	4.53e-05	up
c48189_g2	c48189_g2_i3	--			4.09989	6.32e-06	up	--			--
c48191_g1	c48191_g1_i1	--			-3.15005	0.00603094	down	5.82766	4.65e-10	up	-2.50975	0.0141479	down
c48191_g1	c48191_g1_i2	--			-3.99168	0.00120579	down	6.08319	1.22e-10	up	-3.09278	0.00384887	down
c48211_g1	c48211_g1_i1	--			--			3.15183	0.00978059	up	4.747	5.37e-06	up
c48261_g1	c48261_g1_i1	--			2.68573	0.00943317	up	--			4.30871	2.35e-06	up
c48261_g1	c48261_g1_i2	2.71967	0.0240501	up	3.50855	0.00055769	up	2.69156	0.0108694	up	5.16936	4.9e-08	up
c48261_g1	c48261_g1_i3	--			2.98575	0.00428136	up	--			4.69211	4.58e-07	up
c48261_g1	c48261_g1_i4	--			3.0941	0.00293343	up	2.24289	0.0369075	up	4.83769	2.47e-07	up
c48264_g1	c48264_g1_i1	--			--			-4.0968	5.37e-05	down	-2.91717	0.00208485	down
c48273_g1	c48273_g1_i1	--			--			-3.90394	2.09e-05	down	--
c48295_g1	c48295_g1_i1	--			2.73737	0.00420887	up	2.7435	0.00238238	up	4.32689	8.95e-07	up
c48311_g1	c48311_g1_i1	--			--			-4.00833	6.43e-05	down	--
c48382_g1	c48382_g1_i1	3.31814	0.000762197	up	3.54796	0.000158177	up	--			5.22753	9.35e-09	up
c48382_g1	c48382_g1_i6	7.33254	0.0165039	up	8.61852	7.27e-05	up	--			11.2326	3.44e-11	up
c48382_g2	c48382_g2_i1	--			7.23976	0.0132262	up	--			8.45367	7.93e-05	up
c48383_g1	c48383_g1_i4	--			--			-4.29481	2.85e-05	down	--
c48424_g1	c48424_g1_i2	--			--			-3.57121	6.58e-05	down	-2.30894	0.0126949	down
c48493_g1	c48493_g1_i1	--			3.95647	9.17e-05	up	--			--
c48515_g3	c48515_g3_i1	4.43427	0.000105447	up	4.16211	0.000312651	up	5.15633	2.04e-06	up	5.73264	2.35e-08	up
c48539_g1	c48539_g1_i1	--			--			-3.9923	0.00615563	down	-8.75153	2.35e-05	down
c48539_g1	c48539_g1_i3	--			--			-4.37457	0.00150656	down	-9.13408	3.87e-06	down
c48542_g1	c48542_g1_i1	--			-3.70866	7.38e-05	down	-4.38893	3e-06	down	-2.64521	0.00396684	down
c48542_g1	c48542_g1_i2	--			-3.37822	0.000309905	down	-4.49898	1.4e-06	down	-2.54598	0.00578928	down
c48559_g2	c48559_g2_i1	4.39272	2.57e-05	up	5.06107	3.55e-07	up	4.73061	2.59e-06	up	6.42536	6.32e-11	up
c48593_g1	c48593_g1_i2	7.8154	0.0032097	up	--			8.25407	0.000266525	up	9.45161	7.18e-07	up
c48616_g1	c48616_g1_i1	--			--			-4.44493	4.86e-05	down	--
c48650_g1	c48650_g1_i1	--			4.33658	2.23e-06	up	--			4.65128	2.08e-07	up
c48658_g1	c48658_g1_i2	3.81481	7.45e-05	up	4.05312	1.37e-05	up	3.52542	0.000130916	up	5.73346	5.47e-10	up
c48658_g1	c48658_g1_i8	3.6623	0.000101529	up	4.02433	9.15e-06	up	3.53736	7.85e-05	up	5.58059	7.52e-10	up
c48658_g1	c48658_g1_i9	4.80947	1.36e-06	up	4.79811	8.32e-07	up	4.11107	2.73e-05	up	6.09848	2.35e-10	up
c48717_g1	c48717_g1_i1	2.95719	0.00388951	up	2.66804	0.00799474	up	3.33549	0.000297125	up	4.09872	5.16e-06	up
c48717_g2	c48717_g2_i1	7.4025	0.0130931	up	9.66195	4.16e-07	up	--			12.1144	1.73e-13	up
c48772_g2	c48772_g2_i2	--			2.80413	0.00410836	up	3.31037	0.00026887	up	3.68178	3.72e-05	up
c48781_g1	c48781_g1_i4	4.9259	0.00552902	up	--			6.51665	6.44e-06	up	4.64947	0.00264216	up
c48827_g1	c48827_g1_i1	-3.38252	0.000478616	down	-2.58838	0.00901572	down	-3.89019	2.46e-05	down	-3.56373	7.12e-05	down
c48827_g2	c48827_g2_i2	-2.5624	0.0165039	down	-2.22547	0.0347859	down	-3.85565	3.77e-05	down	-3.41659	0.00015819	down
c48841_g5	c48841_g5_i3	--			--			-3.96685	3.16e-05	down	--
c48926_g1	c48926_g1_i1	3.84614	0.000152652	up	4.06613	3.18e-05	up	5.15267	8.31e-08	up	5.67142	2.33e-09	up
c48926_g1	c48926_g1_i2	3.48925	0.000608614	up	3.44422	0.000500935	up	4.59282	1.15e-06	up	5.17031	2.88e-08	up
c48974_g1	c48974_g1_i2	--			2.26061	0.032869	up	2.61884	0.00542649	up	3.64457	4.53e-05	up
c49021_g1	c49021_g1_i1	2.75873	0.035449	up	3.31582	0.0023968	up	3.03026	0.00559577	up	4.68187	1.79e-06	up
c49066_g1	c49066_g1_i10	--			--			9.18256	4.65e-06	up	--
c49066_g1	c49066_g1_i9	--			--			9.62621	5.55e-07	up	7.2078	0.00958106	up
c49083_g1	c49083_g1_i1	3.68603	0.000310472	up	4.2468	1.17e-05	up	--			2.79513	0.00518652	up
c49106_g1	c49106_g1_i1	4.4842	0.0250382	up	6.21066	1.57e-05	up	6.12732	3.92e-05	up	8.15603	2.3e-10	up
c49120_g1	c49120_g1_i1	--			3.67458	7.29e-05	up	--			--
c49120_g2	c49120_g2_i2	--			4.73904	2.08e-07	up	4.17331	3.6e-06	up	--
c49120_g2	c49120_g2_i3	--			4.4631	1.23e-06	up	2.36053	0.0144877	up	--
c49120_g2	c49120_g2_i4	--			5.29999	4.69e-08	up	3.70753	0.0001708	up	--
c49126_g1	c49126_g1_i1	--			2.49546	0.011628	up	2.27263	0.0157233	up	4.39503	6.61e-07	up
c49163_g2	c49163_g2_i3	--			3.43492	0.00975566	up	--			4.5608	2.35e-05	up
c49168_g1	c49168_g1_i1	3.97587	2.31e-05	up	4.67785	3.03e-07	up	4.31752	1.9e-06	up	5.73335	3.34e-10	up
c49173_g2	c49173_g2_i2	8.46515	0.000229194	up	9.77615	2.42e-07	up	8.95269	1.44e-05	up	10.7895	4.54e-10	up
c49180_g1	c49180_g1_i4	--			--			-2.69952	0.0100939	down	-4.01882	6.86e-05	down
c49268_g1	c49268_g1_i1	--			8.10988	0.000687791	up	--			9.251	1.96e-06	up
c49268_g2	c49268_g2_i1	--			4.76689	2.51e-06	up	2.48044	0.0375005	up	5.68288	9.19e-09	up
c49268_g2	c49268_g2_i2	3.19275	0.012195	up	4.9782	2.39e-06	up	3.08287	0.00615563	up	6.03996	2.48e-09	up
c49319_g1	c49319_g1_i1	2.86873	0.00481499	up	--			3.0359	0.000890619	up	3.4912	9.38e-05	up
c49319_g1	c49319_g1_i2	3.06309	0.00803932	up	--			2.80987	0.00736945	up	4.1116	2.21e-05	up
c49351_g1	c49351_g1_i1	10.4539	9.8e-09	up	13.962	4.87e-18	up	8.67913	4.51e-05	up	15.2307	7.54e-22	up
c49353_g1	c49353_g1_i1	-6.50119	4.59e-06	down	-9.61642	5.14e-07	down	-9.46194	1.06e-06	down	-9.89855	7.7e-08	down
c49461_g1	c49461_g1_i1	-2.68998	0.00804905	down	-2.82562	0.00287709	down	-5.38152	5.33e-09	down	-2.85997	0.00136994	down
c49546_g1	c49546_g1_i4	7.70898	0.00471772	up	7.39081	0.00851051	up	9.31769	2.39e-06	up	7.71944	0.00166714	up
c49605_g2	c49605_g2_i2	-3.6614	0.000632743	down	-4.34531	3.42e-05	down	-6.87886	5.1e-07	down	-4.56119	5.15e-06	down
c49605_g2	c49605_g2_i3	-2.42153	0.0428667	down	-3.44707	0.00117791	down	-4.88565	1.37e-05	down	-3.0952	0.00141821	down
c49605_g2	c49605_g2_i7	--			-3.3821	0.00052565	down	-4.81147	2.16e-06	down	-3.70315	6.72e-05	down
c49614_g2	c49614_g2_i1	--			5.53019	0.000365294	up	--			6.46944	2.73e-06	up
c49629_g1	c49629_g1_i2	3.15724	0.00962465	up	4.53321	8.36e-06	up	2.40848	0.0495495	up	2.70557	0.0157482	up
c49630_g1	c49630_g1_i1	7.4025	0.0130931	up	10.8292	6.11e-10	up	7.06749	0.0158278	up	11.7486	1.56e-12	up
c49644_g1	c49644_g1_i1	--			2.66086	0.00612864	up	--			3.88123	1.1e-05	up
c49658_g1	c49658_g1_i1	--			-3.1298	0.0012222	down	-5.15282	2.96e-07	down	-4.19488	5.51e-06	down
c49658_g1	c49658_g1_i5	--			-2.62905	0.00671481	down	-5.29774	1.14e-08	down	-3.46513	8.39e-05	down
c49673_g1	c49673_g1_i1	3.00719	0.00201596	up	2.93401	0.0017952	up	2.83889	0.001588	up	3.87832	1e-05	up
c49687_g1	c49687_g1_i3	2.92455	0.0263829	up	3.3724	0.00407075	up	4.05165	0.000103907	up	4.41171	1.32e-05	up
c49716_g1	c49716_g1_i1	--			-2.31458	0.0230187	down	-4.18679	4.69e-06	down	-3.39217	0.000132006	down
c49716_g1	c49716_g1_i2	--			-2.99647	0.00145549	down	-4.99781	6.16e-08	down	-4.27408	1.44e-06	down
c49716_g1	c49716_g1_i3	--			-3.01546	0.0012222	down	-5.25707	9.79e-09	down	-3.9741	5.93e-06	down
c49761_g1	c49761_g1_i2	--			--			-4.31047	1.44e-05	down	--
c49776_g4	c49776_g4_i1	--			3.15035	0.000656191	up	2.90535	0.00116716	up	4.44892	4.46e-07	up
c49804_g1	c49804_g1_i1	--			--			-4.80806	5.04e-06	down	-2.6072	0.00653206	down
c49804_g1	c49804_g1_i3	--			--			-4.43817	3.09e-05	down	--
c49807_g1	c49807_g1_i2	--			--			-3.81062	4.92e-05	down	-1.96992	0.0445574	down
c49810_g4	c49810_g4_i1	-2.66932	0.0106371	down	--			-3.9613	2.29e-05	down	--
c49810_g4	c49810_g4_i2	-2.68524	0.0130931	down	--			-4.05602	3.97e-05	down	--
c49819_g1	c49819_g1_i1	--			--			-4.37665	1.52e-06	down	--
c49897_g1	c49897_g1_i2	--			--			-4.39704	5.99e-05	down	--
c49919_g1	c49919_g1_i1	4.7404	3.36e-07	up	3.5589	0.000103315	up	2.54757	0.00581387	up	5.73087	3.04e-10	up
c49935_g1	c49935_g1_i1	--			-3.11893	0.0105832	down	3.83997	2.93e-05	up	--
c50013_g1	c50013_g1_i1	5.26602	2.89e-07	up	4.44983	1.09e-05	up	7.58079	2.26e-13	up	4.80514	9.09e-07	up
c50133_g1	c50133_g1_i1	-2.45935	0.0353843	down	-4.18035	7.59e-05	down	-5.54114	1.76e-06	down	-4.86366	1.23e-06	down
c50138_g1	c50138_g1_i1	--			--			-4.38304	1.09e-05	down	--
c50138_g1	c50138_g1_i2	--			--			-4.55672	7.96e-06	down	--
c50169_g1	c50169_g1_i4	--			2.55124	0.0213628	up	--			3.73934	6.95e-05	up
c50186_g1	c50186_g1_i1	3.73328	0.000229194	up	4.06496	2.79e-05	up	3.94561	3.83e-05	up	4.2708	4.43e-06	up
c50186_g1	c50186_g1_i2	4.1785	6.39e-05	up	4.07656	5.66e-05	up	5.04971	5.01e-07	up	4.1079	2.21e-05	up
c50186_g1	c50186_g1_i4	3.6595	0.000423382	up	3.44619	0.000697659	up	4.36842	7.29e-06	up	3.7561	7.6e-05	up
c50188_g1	c50188_g1_i1	--			--			-6.40672	4.83e-06	down	-2.96257	0.00313406	down
c50212_g1	c50212_g1_i3	--			--			4.84783	1.89e-06	up	--
c50215_g1	c50215_g1_i1	2.28872	0.0484747	up	--			3.55794	9.7e-05	up	2.65562	0.00438264	up
c50230_g1	c50230_g1_i5	--			-2.24971	0.0337098	down	-3.09682	0.00096812	down	-3.78418	3.33e-05	down
c50230_g1	c50230_g1_i6	--			-2.1659	0.0437021	down	-3.23481	0.000592988	down	-3.70037	5.04e-05	down
c50251_g1	c50251_g1_i1	--			--			3.09784	0.00111272	up	4.10576	6.64e-06	up
c50270_g2	c50270_g2_i3	3.17317	0.00323163	up	3.04351	0.00357522	up	2.82719	0.00487979	up	4.21305	7.25e-06	up
c50270_g3	c50270_g3_i1	2.64547	0.0124756	up	3.34257	0.000365426	up	2.69128	0.00395417	up	4.63663	2.34e-07	up
c50270_g4	c50270_g4_i1	4.03529	0.00467527	up	5.48445	4.61e-06	up	4.20481	0.000840452	up	7.0466	2.57e-10	up
c50276_g1	c50276_g1_i1	--			5.08726	2.41e-08	up	--			--
c50276_g1	c50276_g1_i2	--			5.3603	4.86e-09	up	--			--
c50281_g1	c50281_g1_i8	--			--			-8.4355	0.000112736	down	-4.96622	8.74e-05	down
c50301_g1	c50301_g1_i2	2.35196	0.0354917	up	2.64696	0.00736953	up	--			3.73606	2.72e-05	up
c50301_g1	c50301_g1_i3	--			2.16425	0.0480703	up	2.82415	0.00261809	up	3.57209	7.65e-05	up
c50301_g1	c50301_g1_i4	--			2.52028	0.0393304	up	2.64371	0.0205173	up	4.41853	5.62e-06	up
c50301_g1	c50301_g1_i5	2.30683	0.0397038	up	2.7322	0.00491066	up	2.26076	0.0175712	up	3.74142	2.35e-05	up
c50307_g1	c50307_g1_i1	2.28625	0.0410158	up	2.64854	0.00654535	up	2.27731	0.0158273	up	3.48742	7.94e-05	up
c50375_g1	c50375_g1_i1	--			--			-4.08714	7.39e-05	down	--
c50396_g2	c50396_g2_i1	--			4.16139	0.00777363	up	6.19522	3.58e-07	up	5.50751	1.05e-05	up
c50405_g1	c50405_g1_i1	--			--			-3.93705	4.18e-05	down	--
c50452_g1	c50452_g1_i2	--			-3.20356	0.00117742	down	-3.54382	0.000193942	down	-4.48584	2.27e-06	down
c50470_g1	c50470_g1_i1	2.67979	0.0455363	up	--			4.07214	7.24e-05	up	2.4852	0.0288479	up
c50513_g2	c50513_g2_i1	--			--			-4.83591	4.97e-05	down	-2.53622	0.0124196	down
c50617_g1	c50617_g1_i2	--			8.27438	0.000354324	up	7.9556	0.000831065	up	9.91571	6.24e-08	up
c50637_g1	c50637_g1_i1	--			4.91598	2.34e-07	up	--			6.60537	4.72e-12	up
c50637_g1	c50637_g1_i2	--			5.16941	6.99e-08	up	--			6.79267	2e-12	up
c50673_g1	c50673_g1_i1	--			--			3.74822	7.49e-05	up	2.94118	0.00209405	up
c50704_g1	c50704_g1_i5	--			--			-4.14256	3.35e-05	down	--
c50724_g1	c50724_g1_i1	--			5.1941	0.00165216	up	5.27146	0.00125831	up	5.43767	9.8e-05	up
c50733_g1	c50733_g1_i5	--			4.57815	1.57e-06	up	--			--
c50822_g1	c50822_g1_i3	--			--			-3.78173	3.91e-05	down	-3.00427	0.000850689	down
c50826_g1	c50826_g1_i2	--			--			-3.79333	2.75e-05	down	-1.9747	0.0410239	down
c50843_g1	c50843_g1_i2	--			--			-4.25192	1.59e-05	down	-2.00653	0.0429105	down
c50843_g1	c50843_g1_i3	--			--			-4.91223	1.9e-06	down	--
c50843_g1	c50843_g1_i4	--			--			-3.84327	7.02e-05	down	--
c50857_g2	c50857_g2_i1	8.13605	0.000910066	up	9.23258	3.89e-06	up	--			8.36466	0.00012202	up
c50866_g1	c50866_g1_i1	2.72883	0.00728425	up	2.42695	0.0151848	up	--			3.74802	2.09e-05	up
c50873_g1	c50873_g1_i2	--			3.70062	5.96e-05	up	--			--
c50907_g1	c50907_g1_i1	--			3.45124	0.000348491	up	--			4.27127	3.01e-06	up
c51013_g1	c51013_g1_i2	--			--			-2.35243	0.0363759	down	-5.17798	8.32e-06	down
c51041_g2	c51041_g2_i1	--			--			--			3.95214	9.34e-05	up
c51049_g1	c51049_g1_i1	--			2.54485	0.0218292	up	3.08678	0.00168633	up	4.01624	1.56e-05	up
c51085_g1	c51085_g1_i1	--			--			5.02104	4.67e-08	up	3.34909	0.000179438	up
c51087_g1	c51087_g1_i1	--			4.14489	6.06e-05	up	2.76608	0.0158278	up	3.68792	0.000315879	up
c51092_g1	c51092_g1_i1	--			3.17452	0.00116316	up	--			4.52556	6.27e-07	up
c51092_g1	c51092_g1_i3	--			2.56114	0.010802	up	--			3.84615	1.59e-05	up
c51096_g2	c51096_g2_i1	--			3.73913	0.00319421	up	4.44047	0.000101263	up	4.56973	2.23e-05	up
c51097_g1	c51097_g1_i1	--			2.67246	0.0157315	up	2.53707	0.0175712	up	3.88928	4.09e-05	up
c51107_g1	c51107_g1_i2	--			-3.40427	0.000577693	down	-5.15762	1.52e-06	down	-2.97179	0.00156099	down
c51132_g1	c51132_g1_i1	--			3.59567	0.000631245	up	2.86197	0.00953898	up	5.49534	1.55e-08	up
c51136_g1	c51136_g1_i2	--			--			7.24521	2.36e-08	up	4.52797	0.00373065	up
c51201_g1	c51201_g1_i1	--			9.61669	5.14e-07	up	7.06749	0.0158278	up	10.3614	5.36e-09	up
c51201_g1	c51201_g1_i2	--			6.43541	4.96e-06	up	4.79687	0.00774324	up	7.19029	6.07e-08	up
c51262_g1	c51262_g1_i1	--			--			-3.70323	9.2e-05	down	-2.04503	0.0359764	down
c51262_g2	c51262_g2_i1	--			--			-4.18466	2.75e-05	down	--
c51323_g1	c51323_g1_i1	--			3.00819	0.00360839	up	--			5.49303	4.72e-09	up
c51331_g3	c51331_g3_i1	--			--			-3.84271	4.75e-05	down	--
c51336_g1	c51336_g1_i1	--			-2.81535	0.00549479	down	-3.91645	6.58e-05	down	-3.80029	5.17e-05	down
c51337_g1	c51337_g1_i1	--			--			-4.00196	7.32e-06	down	-2.73906	0.00226154	down
c5134_g1	c5134_g1_i1	-8.49423	0.000199828	down	-8.43818	0.000169885	down	-8.28396	0.000196195	down	-8.7199	3.05e-05	down
c51371_g1	c51371_g1_i1	--			--			2.42908	0.0108678	up	3.51381	8.75e-05	up
c51396_g3	c51396_g3_i1	3.31619	0.00217815	up	4.84203	5.98e-07	up	4.30887	1.01e-05	up	6.42159	3.03e-11	up
c51397_g1	c51397_g1_i2	--			--			-3.67121	7.5e-05	down	-2.05238	0.0341318	down
c51458_g1	c51458_g1_i1	--			--			-5.06265	4.7e-07	down	-3.44384	0.000162476	down
c51522_g1	c51522_g1_i1	2.58032	0.0123122	up	5.05018	2.71e-08	up	2.3025	0.0132367	up	--
c51532_g1	c51532_g1_i1	--			--			-5.34603	8.76e-08	down	-2.22332	0.0193349	down
c51557_g1	c51557_g1_i1	4.29303	0.00157803	up	5.48445	4.61e-06	up	5.60467	1.68e-06	up	6.82864	9.21e-10	up
c51593_g2	c51593_g2_i4	--			--			5.55601	0.00042612	up	5.66601	3.68e-05	up
c51608_g1	c51608_g1_i1	--			-2.52824	0.0123053	down	-3.72626	6.61e-05	down	-4.52776	7.49e-07	down
c51608_g1	c51608_g1_i2	--			-2.52767	0.012262	down	-3.2666	0.000404691	down	-3.52474	9.12e-05	down
c51660_g1	c51660_g1_i1	--			--			3.5546	7.34e-05	up	--
c51732_g2	c51732_g2_i1	--			--			-8.46399	9.77e-05	down	-5.90152	7.9e-05	down
c51749_g1	c51749_g1_i1	--			2.87228	0.00254881	up	2.18106	0.0218993	up	3.98847	6.12e-06	up
c51900_g1	c51900_g1_i11	-6.52917	4.01e-06	down	--			-5.16665	6.16e-05	down	-9.92654	6.24e-08	down
c52029_g2	c52029_g2_i2	--			--			--			-8.4766	9.12e-05	down
c52052_g2	c52052_g2_i4	--			--			-2.99748	0.00253795	down	-4.19469	1.27e-05	down
c52071_g1	c52071_g1_i1	2.94671	0.00485954	up	4.96318	1.11e-07	up	2.17586	0.0342334	up	--
c52083_g3	c52083_g3_i3	3.69586	0.00209364	up	5.38284	3.97e-07	up	5.48981	2.71e-07	up	6.60225	1.54e-10	up
c52083_g3	c52083_g3_i6	--			6.14516	1.4e-07	up	--			6.89435	6.26e-10	up
c52094_g1	c52094_g1_i1	2.29796	0.0363579	up	--			1.99481	0.0398435	up	3.48623	7.43e-05	up
c52134_g4	c52134_g4_i1	--			2.52813	0.0157315	up	--			4.02815	8.78e-06	up
c52134_g4	c52134_g4_i2	--			--			--			3.70547	4.89e-05	up
c52185_g1	c52185_g1_i9	--			--			-3.49497	0.000376785	down	-11.3596	1.7e-11	down
c52208_g2	c52208_g2_i1	-2.75537	0.0231437	down	--			-5.2343	4.6e-05	down	--
c52231_g1	c52231_g1_i1	--			--			-2.89371	0.00639364	down	-4.64963	1.21e-05	down
c52245_g2	c52245_g2_i1	--			2.43106	0.0422301	up	2.34185	0.0363759	up	3.85587	5.81e-05	up
c52245_g2	c52245_g2_i4	--			--			2.45997	0.00955749	up	3.53163	8.3e-05	up
c52249_g1	c52249_g1_i1	--			--			-4.05863	1.75e-05	down	--
c52274_g1	c52274_g1_i2	--			--			--			-4.70004	8.3e-05	down
c52326_g2	c52326_g2_i2	--			--			-4.26546	1.78e-05	down	-2.25613	0.0200448	down
c52327_g1	c52327_g1_i10	--			--			5.31096	9.81e-07	up	--
c52327_g1	c52327_g1_i13	--			--			6.33508	1.46e-05	up	--
c52327_g1	c52327_g1_i14	--			--			5.55118	8.84e-07	up	--
c52327_g1	c52327_g1_i15	--			--			4.96077	3.47e-05	up	--
c52349_g4	c52349_g4_i1	5.96364	5.66e-08	up	5.82045	1.09e-07	up	4.12344	0.000370104	up	7.64871	5.79e-13	up
c52386_g2	c52386_g2_i1	--			-2.59711	0.00729082	down	-5.23586	1.03e-08	down	-3.95527	6.55e-06	down
c52386_g2	c52386_g2_i2	--			--			-4.13959	7.96e-06	down	-3.67286	3.93e-05	down
c52408_g2	c52408_g2_i5	--			2.45894	0.0141341	up	--			3.64858	3.67e-05	up
c52488_g2	c52488_g2_i2	--			--			-4.21738	2.75e-05	down	-2.28373	0.018038	down
c52503_g1	c52503_g1_i2	--			--			-4.45088	1.85e-05	down	--
c52517_g1	c52517_g1_i10	5.19509	0.00191566	up	--			6.07679	4.75e-05	up	5.48196	7.9e-05	up
c52531_g1	c52531_g1_i1	--			8.10988	0.000687791	up	--			8.5908	4.52e-05	up
c52619_g1	c52619_g1_i3	--			--			-4.27679	4.77e-06	down	--
c52646_g3	c52646_g3_i1	--			4.66545	2.58e-07	up	--			--
c52679_g1	c52679_g1_i1	--			4.13064	5.7e-06	up	--			3.11474	0.00049325	up
c52679_g1	c52679_g1_i2	--			4.17959	4.39e-06	up	--			3.19905	0.000334123	up
c52679_g1	c52679_g1_i5	--			4.4477	1.43e-06	up	--			3.49352	0.000112886	up
c52709_g1	c52709_g1_i1	--			3.26988	0.00116581	up	2.74481	0.00655664	up	4.00571	1.73e-05	up
c52716_g1	c52716_g1_i2	--			--			--			9.26746	1.78e-06	up
c52716_g2	c52716_g2_i1	3.35424	0.0025899	up	4.63778	2.76e-06	up	--			5.4212	2.25e-08	up
c52716_g2	c52716_g2_i2	4.72627	0.000990023	up	--			--			5.0317	9.8e-05	up
c52720_g1	c52720_g1_i1	--			--			4.35229	1.78e-05	up	--
c52723_g1	c52723_g1_i1	--			2.55307	0.00936572	up	2.25862	0.016203	up	4.70684	1.19e-07	up
c52723_g1	c52723_g1_i2	--			7.30385	1.24e-09	up	4.9788	0.000108275	up	8.97059	2.14e-14	up
c52760_g1	c52760_g1_i3	--			3.19875	0.0011129	up	--			4.34064	2e-06	up
c52775_g1	c52775_g1_i2	--			3.05305	0.00289604	up	--			4.06546	1.2e-05	up
c52782_g1	c52782_g1_i1	3.36496	0.0464259	up	5.31888	1.04e-05	up	7.54733	3.07e-11	up	--
c52782_g1	c52782_g1_i2	--			3.0366	0.00319811	up	4.66246	1.06e-06	up	--
c52820_g2	c52820_g2_i1	--			6.87991	0.0437021	up	--			9.07515	4.83e-06	up
c52820_g2	c52820_g2_i2	--			4.9014	0.00475671	up	--			6.00647	2.65e-05	up
c52820_g2	c52820_g2_i3	--			--			--			5.66601	3.68e-05	up
c52827_g1	c52827_g1_i1	--			2.82206	0.00414067	up	2.05085	0.0426616	up	4.23388	2.3e-06	up
c52827_g1	c52827_g1_i4	--			2.27452	0.0282298	up	--			3.5752	5.38e-05	up
c52840_g1	c52840_g1_i1	2.77051	0.0436128	up	3.60159	0.00154265	up	4.38895	2.19e-05	up	5.0985	3.46e-07	up
c52840_g1	c52840_g1_i2	--			2.77507	0.0144698	up	3.64085	0.000371921	up	4.58018	2.31e-06	up
c52845_g1	c52845_g1_i3	-5.18242	9.14e-06	down	-2.40489	0.0323454	down	--			--
c52848_g1	c52848_g1_i3	2.90166	0.0415982	up	--			5.42007	3.92e-07	up	2.66216	0.0256798	up
c52891_g1	c52891_g1_i2	--			3.28411	0.00069575	up	2.26058	0.025436	up	4.30115	2.24e-06	up
c52897_g1	c52897_g1_i1	--			--			--			8.56439	5.17e-05	up
c52897_g2	c52897_g2_i1	--			--			--			9.67782	2.14e-07	up
c52954_g1	c52954_g1_i2	--			2.98398	0.00267567	up	2.68007	0.00545097	up	4.67206	3.04e-07	up
c52954_g1	c52954_g1_i3	--			2.68398	0.00848382	up	2.06035	0.0444112	up	4.40761	1.07e-06	up
c52957_g3	c52957_g3_i2	--			--			6.60845	4.07e-06	up	--
c52975_g1	c52975_g1_i3	--			--			-4.14256	3.35e-05	down	-2.49309	0.00934856	down
c53032_g1	c53032_g1_i1	2.43417	0.0272646	up	--			2.65594	0.00445545	up	4.43958	6.95e-07	up
c53032_g1	c53032_g1_i2	2.65354	0.0152738	up	2.72458	0.00747374	up	2.83895	0.0026171	up	5.04828	3.4e-08	up
c53044_g2	c53044_g2_i1	3.30141	0.00217815	up	5.65494	5.56e-09	up	4.8144	7.72e-07	up	7.57982	2.09e-14	up
c5305_g1	c5305_g1_i1	-9.06715	1.48e-05	down	-9.01105	1.17e-05	down	-8.85667	1.77e-05	down	-9.29301	1.78e-06	down
c53062_g1	c53062_g1_i3	--			--			-4.16475	2.08e-05	down	-2.11509	0.0299235	down
c5307_g1	c5307_g1_i1	-9.58521	1.04e-06	down	-9.52907	8.32e-07	down	-9.37461	1.73e-06	down	-9.81119	1.23e-07	down
c53090_g1	c53090_g1_i2	--			--			--			6.12295	1.52e-05	up
c53090_g1	c53090_g1_i3	--			3.92976	0.000609468	up	--			6.27372	1.06e-09	up
c53096_g2	c53096_g2_i1	2.97906	0.00582582	up	3.76983	0.000103116	up	3.40473	0.00034784	up	5.58903	2.28e-09	up
c53243_g1	c53243_g1_i3	3.53136	0.00860372	up	3.69268	0.00380553	up	5.66179	2.7e-07	up	--
c53249_g1	c53249_g1_i4	--			3.63018	0.00782149	up	3.69984	0.0033405	up	4.85718	1.29e-05	up
c53333_g8	c53333_g8_i2	--			2.90743	0.00340706	up	--			3.9443	1.29e-05	up
c53333_g9	c53333_g9_i1	--			2.6958	0.00804667	up	2.12053	0.0351658	up	3.79147	2.73e-05	up
c53353_g1	c53353_g1_i2	2.96606	0.0125449	up	3.20573	0.00279754	up	5.15972	2.56e-07	up	5.4212	2.25e-08	up
c53360_g1	c53360_g1_i1	2.23906	0.0454437	up	2.37145	0.0186445	up	1.99905	0.0400841	up	3.61531	3.98e-05	up
c53400_g1	c53400_g1_i1	--			--			-4.38872	6.16e-05	down	--
c53400_g1	c53400_g1_i3	--			--			-3.98667	6.63e-05	down	-2.06928	0.0360344	down
c53421_g1	c53421_g1_i1	--			--			--			4.04393	3.05e-05	up
c53425_g1	c53425_g1_i2	--			--			-4.27811	9.98e-05	down	-2.30449	0.0221434	down
c53490_g4	c53490_g4_i1	--			--			-3.89226	3.34e-05	down	--
c53490_g4	c53490_g4_i2	--			--			-3.61513	8.46e-05	down	-2.31609	0.0137433	down
c53494_g1	c53494_g1_i1	3.85755	0.00230393	up	6.06799	2.63e-08	up	5.95115	5.51e-08	up	8.28127	1.13e-14	up
c53494_g1	c53494_g1_i2	4.88486	0.000112961	up	6.94405	1.37e-09	up	5.98984	2.45e-07	up	8.99483	1.7e-15	up
c53494_g1	c53494_g1_i3	8.75985	6.38e-05	up	11.5446	8.48e-12	up	10.5901	3.21e-09	up	13.8226	4.31e-18	up
c53507_g2	c53507_g2_i1	2.29049	0.0415982	up	4.96065	5.72e-08	up	2.4002	0.010494	up	--
c53507_g2	c53507_g2_i2	2.61679	0.0132974	up	6.34082	1.8e-11	up	4.08294	6.79e-06	up	--
c53508_g1	c53508_g1_i2	-2.93899	0.00435439	down	--			-4.212	1.44e-05	down	-3.77458	4.01e-05	down
c53514_g1	c53514_g1_i2	2.52031	0.0176001	up	5.91076	2.02e-10	up	4.37897	1.33e-06	up	2.81811	0.00188876	up
c53514_g1	c53514_g1_i3	2.37801	0.0299459	up	5.84103	3.1e-10	up	4.41901	1.06e-06	up	2.72946	0.00266058	up
c53544_g2	c53544_g2_i2	--			--			3.36142	0.000262059	up	4.21735	2.85e-06	up
c53544_g2	c53544_g2_i3	2.98001	0.00471772	up	3.45065	0.000339718	up	4.40347	2.42e-06	up	5.88519	2.71e-10	up
c53579_g1	c53579_g1_i2	2.45609	0.0253401	up	4.63435	4.25e-07	up	--			4.48274	5.09e-07	up
c53579_g1	c53579_g1_i3	--			4.27964	0.0051162	up	--			5.18034	4.8e-05	up
c53579_g1	c53579_g1_i5	2.42621	0.0283493	up	4.7337	2.57e-07	up	--			4.4854	5.16e-07	up
c53636_g2	c53636_g2_i7	-8.7566	6.38e-05	down	--			--			-2.57461	0.0234805	down
c53639_g3	c53639_g3_i1	--			3.93524	2.2e-05	up	2.24153	0.0234623	up	5.04567	2.84e-08	up
c53642_g1	c53642_g1_i3	--			--			-3.76957	6.51e-05	down	-1.97493	0.0444329	down
c53642_g1	c53642_g1_i4	--			--			-4.79936	8.98e-06	down	--
c53781_g1	c53781_g1_i2	3.76897	0.000397666	up	4.97378	4.25e-07	up	5.04526	4.7e-07	up	6.29133	1.34e-10	up
c53781_g1	c53781_g1_i4	--			3.79028	0.000151533	up	2.89664	0.00510333	up	4.40862	3.06e-06	up
c53781_g1	c53781_g1_i6	--			2.75446	0.00952756	up	2.58658	0.00980738	up	3.6251	9.91e-05	up
c53781_g1	c53781_g1_i7	3.05785	0.0138111	up	4.49944	9.86e-06	up	4.54634	8.64e-06	up	5.93054	2.14e-09	up
c53793_g2	c53793_g2_i1	3.53009	0.0042196	up	3.57179	0.00288704	up	3.77685	0.000831065	up	4.80246	3.93e-06	up
c53893_g1	c53893_g1_i7	--			3.34721	0.0016973	up	4.98435	6.94e-07	up	3.75842	0.00012032	up
c54106_g1	c54106_g1_i1	8.78626	5.65e-05	up	--			--			--
c54155_g1	c54155_g1_i1	-11.0434	3.15e-10	down	-10.9873	2.39e-10	down	-10.8327	7.02e-10	down	-11.2696	2.99e-11	down
c54173_g1	c54173_g1_i1	-7.18307	4.21e-10	down	-8.54868	1.8e-11	down	-11.6177	7.94e-12	down	-12.0547	2.6e-13	down
c54428_g1	c54428_g1_i1	-9.32255	4.06e-06	down	-9.26643	3.19e-06	down	-9.11201	5.63e-06	down	-9.54847	4.7e-07	down
c54552_g1	c54552_g1_i1	--			--			--			5.62709	4.05e-05	up
c54570_g1	c54570_g1_i1	-3.66265	0.00175693	down	-9.63048	4.81e-07	down	-4.59199	0.000152907	down	-9.91261	7.2e-08	down
c54818_g1	c54818_g1_i1	-8.36032	0.000357105	down	--			-8.15011	0.000358508	down	-8.58593	5.17e-05	down
c54834_g1	c54834_g1_i1	--			--			8.53863	8.6e-05	up	--
c54993_g1	c54993_g1_i1	-8.39498	0.000305986	down	-8.33894	0.000267273	down	-8.18475	0.000311758	down	-8.6206	4.52e-05	down
c5536_g1	c5536_g1_i1	-9.0455	1.64e-05	down	-8.98939	1.17e-05	down	-8.83503	1.99e-05	down	-9.27135	1.96e-06	down
c55625_g1	c55625_g1_i1	--			--			--			11.5032	6.67e-12	up
c56709_g1	c56709_g1_i1	-9.75493	4.42e-07	down	-9.69878	3.4e-07	down	-9.54429	7.31e-07	down	-9.98093	4.9e-08	down
c56858_g1	c56858_g1_i1	-5.11702	0.0025648	down	-8.23237	0.000354324	down	-8.07822	0.000419382	down	-8.51397	7.93e-05	down
c5787_g1	c5787_g1_i1	--			-4.58257	0.000217738	down	-4.24589	0.000603054	down	-5.66103	2.97e-06	down
c60211_g1	c60211_g1_i1	-5.22361	0.00165283	down	-8.33894	0.000267273	down	-8.18475	0.000311758	down	-8.6206	4.52e-05	down
c6074_g1	c6074_g1_i1	--			--			9.82079	2.09e-07	up	--
c62211_g1	c62211_g1_i1	--			--			--			11.728	1.75e-12	up
c62845_g1	c62845_g1_i1	-8.83443	4.51e-05	down	-8.77834	3.34e-05	down	-8.62402	5.06e-05	down	-9.06021	5.93e-06	down
c62881_g1	c62881_g1_i1	-9.87028	2.4e-07	down	-9.81413	1.97e-07	down	-9.65962	4.52e-07	down	-10.0963	2.47e-08	down
c62942_g1	c62942_g1_i1	-8.67433	9.16e-05	down	-8.61826	7.27e-05	down	-8.46399	9.77e-05	down	-8.90006	1.32e-05	down
c63081_g1	c63081_g1_i1	--			7.37726	3.32e-08	up	6.26909	2.08e-05	up	--
c63092_g1	c63092_g1_i1	-8.32481	0.000412943	down	-8.26877	0.000308344	down	-8.11461	0.000358508	down	-8.5504	5.96e-05	down
c63323_g1	c63323_g1_i1	--			--			5.03972	2.56e-05	up	--
c63962_g1	c63962_g1_i1	-8.32481	0.000412943	down	-8.26877	0.000308344	down	-8.11461	0.000358508	down	-8.5504	5.96e-05	down
c64436_g1	c64436_g1_i1	-9.67257	6.63e-07	down	-9.61642	5.14e-07	down	-9.46194	1.06e-06	down	-9.89855	7.7e-08	down
c65464_g1	c65464_g1_i2	-8.61676	0.000115284	down	-8.56069	9.41e-05	down	-8.40644	0.000129138	down	-8.84247	1.65e-05	down
c6692_g1	c6692_g1_i1	--			--			--			12.5029	1.55e-14	up
c67016_g1	c67016_g1_i1	-8.42883	0.000261694	down	-8.37278	0.000228094	down	-8.21859	0.000266525	down	-8.65447	3.96e-05	down
c6702_g1	c6702_g1_i1	-8.25104	0.000557373	down	-8.19502	0.000419435	down	-8.04089	0.000496763	down	-8.4766	9.12e-05	down
c6716_g1	c6716_g1_i1	-3.60558	0.00221319	down	--			--			-4.43089	4.83e-05	down
c67391_g1	c67391_g1_i1	--			7.87378	0.0016973	up	--			10.1016	2.33e-08	up
c68479_g1	c68479_g1_i1	--			--			8.92474	1.59e-05	up	--
c688_g1	c688_g1_i1	7.09965	0.0328634	up	--			9.53669	8.61e-07	up	6.72627	0.0340716	up
c6911_g1	c6911_g1_i1	-8.32481	0.000412943	down	-8.26877	0.000308344	down	-8.11461	0.000358508	down	-8.5504	5.96e-05	down
c69870_g1	c69870_g1_i1	--			--			5.47172	1.25e-05	up	--
c70151_g1	c70151_g1_i1	--			-4.78379	1.46e-06	down	-8.11547	5.21e-10	down	-4.48831	1.56e-06	down
c70443_g1	c70443_g1_i1	7.86581	0.00261498	up	8.97003	1.47e-05	up	6.7225	0.0349228	up	9.74988	1.51e-07	up
c70467_g1	c70467_g1_i1	--			--			--			14.3517	1.53e-19	up
c70871_g1	c70871_g1_i1	-8.32481	0.000412943	down	-8.26877	0.000308344	down	-8.11461	0.000358508	down	-8.5504	5.96e-05	down
c70938_g1	c70938_g1_i1	--			7.71102	0.00299133	up	--			8.48215	6.9e-05	up
c71027_g1	c71027_g1_i1	-10.1993	3.67e-08	down	-10.1431	3.16e-08	down	-9.98856	7.69e-08	down	-10.4253	3.97e-09	down
c71056_g1	c71056_g1_i1	-10.056	7.09e-15	down	-13.1711	5.55e-16	down	-13.0165	1.26e-15	down	-13.4536	3.95e-17	down
c71798_g1	c71798_g1_i1	-8.36032	0.000357105	down	-8.30428	0.000308344	down	-8.15011	0.000358508	down	-8.58593	5.17e-05	down
c71813_g1	c71813_g1_i1	-6.28632	4.78e-09	down	-11.8464	1.53e-12	down	-11.6918	4.9e-12	down	-12.1288	1.64e-13	down
c7227_g1	c7227_g1_i1	-9.32255	4.06e-06	down	-9.26643	3.19e-06	down	-9.11201	5.63e-06	down	-9.54847	4.7e-07	down
c72475_g1	c72475_g1_i1	-8.78301	5.65e-05	down	-8.72693	4.33e-05	down	-8.57262	6.58e-05	down	-9.00878	7.41e-06	down
c72946_g1	c72946_g1_i1	2.68821	0.0280899	up	6.91151	3.43e-12	up	--			2.66589	0.0101016	up
c734_g1	c734_g1_i1	-8.5568	0.000152231	down	-8.50074	0.000125164	down	-8.3465	0.000147717	down	-8.78249	2.1e-05	down
c7510_g1	c7510_g1_i1	--			--			3.01663	0.0177504	up	4.4953	1.76e-05	up
c7587_g1	c7587_g1_i1	-8.78301	5.65e-05	down	-8.72693	4.33e-05	down	-8.57262	6.58e-05	down	-9.00878	7.41e-06	down
c76357_g1	c76357_g1_i1	-8.64583	0.000103355	down	-8.58976	8.29e-05	down	-8.4355	0.000112736	down	-8.87156	1.47e-05	down
c77505_g1	c77505_g1_i1	--			-4.20674	1.89e-05	down	-4.85585	1.76e-06	down	-3.96234	1.83e-05	down
c77822_g1	c77822_g1_i1	-10.3033	2.07e-08	down	-10.2471	1.76e-08	down	-10.0926	4.67e-08	down	-10.5294	2.14e-09	down
c77830_g1	c77830_g1_i1	--			--			--			14.4446	8.69e-20	up
c77948_g1	c77948_g1_i1	-5.66305	0.000255608	down	-8.77834	3.34e-05	down	-8.62402	5.06e-05	down	-9.06021	5.93e-06	down
c78062_g1	c78062_g1_i1	-7.24834	6.51e-12	down	-8.51435	6.22e-14	down	-13.0614	1.02e-15	down	-13.4985	3.2e-17	down
c78432_g1	c78432_g1_i1	-6.47364	1.49e-10	down	-7.34711	1.94e-12	down	-13.0846	9.24e-16	down	-13.5217	2.83e-17	down
c7904_g1	c7904_g1_i1	-8.49423	0.000199828	down	-8.43818	0.000169885	down	-8.28396	0.000196195	down	-8.7199	3.05e-05	down
c792_g1	c792_g1_i1	-8.61676	0.000115284	down	-8.56069	9.41e-05	down	-8.40644	0.000129138	down	-8.84247	1.65e-05	down
c79799_g1	c79799_g1_i1	--			--			8.89623	1.77e-05	up	--
c80073_g1	c80073_g1_i1	-8.61676	0.000115284	down	-8.56069	9.41e-05	down	-8.40644	0.000129138	down	-8.84247	1.65e-05	down
c80453_g1	c80453_g1_i1	-8.67433	9.16e-05	down	-8.61826	7.27e-05	down	-8.46399	9.77e-05	down	-8.90006	1.32e-05	down
c80810_g1	c80810_g1_i1	-8.83443	4.51e-05	down	-8.77834	3.34e-05	down	-8.62402	5.06e-05	down	-9.06021	5.93e-06	down
c81064_g1	c81064_g1_i1	--			--			--			13.0478	5.44e-16	up
c8140_g1	c8140_g1_i1	--			--			8.95269	1.44e-05	up	--
c8140_g1	c8140_g1_i2	--			--			9.31769	2.39e-06	up	--
c814_g1	c814_g1_i1	-8.7566	6.38e-05	down	-8.70052	4.95e-05	down	-8.54622	6.58e-05	down	-8.98236	8.32e-06	down
c8446_g1	c8446_g1_i1	-8.85946	4.03e-05	down	-8.80337	2.97e-05	down	-8.64905	4.51e-05	down	-9.08526	5.37e-06	down
c85430_g1	c85430_g1_i1	-12.576	3.45e-14	down	-12.5198	2.86e-14	down	-6.28696	1.71e-09	down	-12.8022	2.27e-15	down
c85589_g1	c85589_g1_i1	-10.7203	2.09e-09	down	-10.6641	1.63e-09	down	-10.5096	4.89e-09	down	-10.9464	1.97e-10	down
c86022_g1	c86022_g1_i1	--			--			5.03972	2.56e-05	up	--
c86035_g1	c86035_g1_i1	--			--			--			8.83123	1.47e-05	up
c8615_g1	c8615_g1_i1	-8.70228	8.13e-05	down	-8.6462	6.43e-05	down	-8.49192	8.6e-05	down	-8.92802	1.18e-05	down
c86693_g1	c86693_g1_i1	--			7.31726	0.0105832	up	--			9.5219	5.07e-07	up
c87261_g1	c87261_g1_i1	--			--			9.31769	2.39e-06	up	--
c87631_g1	c87631_g1_i1	-8.04031	1.89e-14	down	-10.4414	4.87e-18	down	-14.4309	2.16e-19	down	-14.8681	7.42e-21	down
c88388_g1	c88388_g1_i1	-10.6997	2.35e-09	down	-10.6435	1.85e-09	down	-10.4889	5.33e-09	down	-10.9258	2.19e-10	down
c88442_g1	c88442_g1_i1	-7.74331	5.32e-13	down	-13.5216	7.02e-17	down	-13.3669	1.63e-16	down	-13.804	4.75e-18	down
c88637_g1	c88637_g1_i1	-8.67433	9.16e-05	down	-8.61826	7.27e-05	down	-8.46399	9.77e-05	down	-8.90006	1.32e-05	down
c90736_g1	c90736_g1_i1	-9.53947	1.29e-06	down	-9.48333	1.05e-06	down	-9.32887	2e-06	down	-9.76543	1.51e-07	down
c93167_g1	c93167_g1_i1	-9.03942	1.95e-18	down	-9.25811	4.59e-19	down	-15.9611	5.3e-32	down	-15.8865	1.27e-33	down
c93168_g1	c93168_g1_i1	-9.19067	8.05e-06	down	-9.13455	6.3e-06	down	-8.98015	1.04e-05	down	-9.41655	9.36e-07	down
c93173_g1	c93173_g1_i1	-6.97179	1.44e-09	down	-11.561	7.8e-12	down	-11.4064	2.5e-11	down	-11.8434	9.19e-13	down
c93201_g1	c93201_g1_i1	-8.32481	0.000412943	down	-8.26877	0.000308344	down	-8.11461	0.000358508	down	-8.5504	5.96e-05	down
c93214_g1	c93214_g1_i1	--			--			--			13.4649	3.74e-17	up
c93336_g1	c93336_g1_i1	-7.70412	2.3e-13	down	-8.88651	1.71e-15	down	-13.8347	8.59e-18	down	-14.2718	2.52e-19	down
c93342_g1	c93342_g1_i1	-5.91711	8.16e-05	down	-9.03238	1.06e-05	down	-8.878	1.59e-05	down	-9.31435	1.62e-06	down
c93364_g1	c93364_g1_i1	--			--			9.42137	1.48e-06	up	--
c93417_g1	c93417_g1_i1	--			--			9.08489	7.6e-06	up	--
c9344_g1	c9344_g1_i1	--			--			2.38682	0.0107176	up	3.77955	1.86e-05	up
c93526_g1	c93526_g1_i1	--			8.8707	2.33e-05	up	6.7225	0.0349228	up	8.87485	1.32e-05	up
c93683_g1	c93683_g1_i1	--			--			--			14.7762	1.26e-20	up
c93889_g1	c93889_g1_i1	--			5.77755	0.000127351	up	--			6.24364	8.99e-06	up
c93910_g1	c93910_g1_i1	-7.39599	1.37e-11	down	-7.99718	1.33e-12	down	-12.5443	2.71e-14	down	-12.9814	8.5e-16	down
c94024_g1	c94024_g1_i1	-10.3214	1.93e-08	down	-10.2653	1.61e-08	down	-10.1107	4.26e-08	down	-10.5475	2e-09	down
c94216_g1	c94216_g1_i1	-8.67433	9.16e-05	down	-8.61826	7.27e-05	down	-8.46399	9.77e-05	down	-8.90006	1.32e-05	down
c94320_g1	c94320_g1_i1	-7.88493	7.66e-13	down	-9.96426	3.93e-15	down	-13.0332	1.18e-15	down	-13.4703	3.74e-17	down
c94340_g1	c94340_g1_i1	-9.02351	1.82e-05	down	-8.96741	1.31e-05	down	-8.81305	2.23e-05	down	-9.24936	2.35e-06	down
c94403_g1	c94403_g1_i1	--			7.23976	0.0132262	up	--			8.66722	3.05e-05	up
c94413_g1	c94413_g1_i1	-7.58224	3.03e-10	down	-11.615	5.66e-12	down	-11.4604	1.86e-11	down	-11.8974	6.59e-13	down
c9446_g1	c9446_g1_i1	--			--			--			-4.06581	4.82e-05	down
c94662_g1	c94662_g1_i1	3.63881	0.00380536	up	2.86395	0.0437021	up	3.43062	0.0042346	up	4.31174	4.29e-05	up
c94780_g1	c94780_g1_i1	-9.91873	1.85e-07	down	-9.86257	1.51e-07	down	-9.70806	3.35e-07	down	-10.1448	1.99e-08	down
c95173_g1	c95173_g1_i1	-8.42883	0.000261694	down	-8.37278	0.000228094	down	-8.21859	0.000266525	down	-8.65447	3.96e-05	down
c95276_g1	c95276_g1_i1	-6.74735	1.25e-06	down	-9.86257	1.51e-07	down	-9.70806	3.35e-07	down	-10.1448	1.99e-08	down
c96150_g1	c96150_g1_i1	-5.99943	5.65e-05	down	-9.11469	6.92e-06	down	-8.96029	1.16e-05	down	-9.39668	1.02e-06	down
c9627_g1	c9627_g1_i1	5.04747	0.00346206	up	5.96666	4.98e-05	up	7.12601	3.23e-07	up	7.26824	3.91e-08	up
c977_g1	c977_g1_i1	--			--			--			15.5165	1.67e-22	up
c9780_g1	c9780_g1_i1	-8.4619	0.000229194	down	-8.40585	0.000197149	down	-8.25164	0.000228427	down	-8.68755	3.49e-05	down
c97865_g1	c97865_g1_i1	-7.03767	2.8e-07	down	-10.1529	2.99e-08	down	-9.99833	7.25e-08	down	-10.4351	3.78e-09	down
c9918_g1	c9918_g1_i1	-9.75493	4.42e-07	down	-9.69878	3.4e-07	down	-9.54429	7.31e-07	down	-9.98093	4.9e-08	down
c9951_g1	c9951_g1_i1	-8.2884	0.000472663	down	-8.23237	0.000354324	down	-8.07822	0.000419382	down	-8.51397	7.93e-05	down
