# Supplementary material for: Time-coursed transcriptome analysis identifies key expressional regulation in growth cessation and dormancy induced by short days in Paulownia
Source: Sci Rep. 2019 Nov 12;9:16602. doi: 10.1038/s41598-019-53283-2 (PMC6851391; doi:10.1038/s41598-019-53283-2)
Supplement: Supplementary file 6 — Table S7 [file 41598_2019_53283_MOESM6_ESM.xlsx]

## Sheet: TableS_TS0.L.leaf.deg.edgeR_1_0
GENE	TRANSCRIPT	eggNOG_id	eggNOG_name	eggNOG_class
c10011_g1	c10011_g1_i1	--
c10022_g1	c10022_g1_i1	--
c100566_g1	c100566_g1_i1	--
c10408_g1	c10408_g1_i1	--
c10723_g1	c10723_g1_i1	NOG130260	No apical meristem (NAM) protein	Transcription//INFORMATION STORAGE AND PROCESSING
c10902_g1	c10902_g1_i1	NOG228518	Fringe-like	Posttranslational modification, protein turnover, chaperones//CELLULAR PROCESSES AND SIGNALING
c11110_g1	c11110_g1_i1	--
c11159_g1	c11159_g1_i1	COG1727	Ribosomal protein	Translation, ribosomal structure and biogenesis//INFORMATION STORAGE AND PROCESSING
c11657_g1	c11657_g1_i1	--
c12336_g1	c12336_g1_i1	--
c12655_g1	c12655_g1_i1	--
c12742_g1	c12742_g1_i1	--
c12820_g1	c12820_g1_i1	--
c12931_g1	c12931_g1_i1	NOG133975	Yeast PIR protein repeat	Intracellular trafficking, secretion, and vesicular transport//CELLULAR PROCESSES AND SIGNALING
c13035_g1	c13035_g1_i1	--
c13139_g1	c13139_g1_i1	--
c131_g1	c131_g1_i2	--
c13217_g1	c13217_g1_i1	--
c13299_g1	c13299_g1_i1	NOG121934	AP2 ERF and B3 domain-containing transcription	Transcription//INFORMATION STORAGE AND PROCESSING
c13400_g1	c13400_g1_i1	COG3869	ATP guanido phosphotransferase	Amino acid transport and metabolism//METABOLISM
c13517_g1	c13517_g1_i1	--
c13517_g1	c13517_g1_i2	--
c1359_g1	c1359_g1_i1	NOG156433	Cysteine proteinase inhibitor	Posttranslational modification, protein turnover, chaperones//CELLULAR PROCESSES AND SIGNALING
c14031_g1	c14031_g1_i1	--
c14143_g1	c14143_g1_i1	COG0625	glutathione s-transferase	Posttranslational modification, protein turnover, chaperones//CELLULAR PROCESSES AND SIGNALING
c14442_g1	c14442_g1_i1	NOG205357	Transferase family	Intracellular trafficking, secretion, and vesicular transport//CELLULAR PROCESSES AND SIGNALING
c14497_g1	c14497_g1_i1	NOG146006	Dynein light chain LC6, flagellar outer	Intracellular trafficking, secretion, and vesicular transport//CELLULAR PROCESSES AND SIGNALING
c14507_g1	c14507_g1_i1	COG0326	Molecular chaperone. Has ATPase activity (By similarity)	Posttranslational modification, protein turnover, chaperones//CELLULAR PROCESSES AND SIGNALING
c14542_g1	c14542_g1_i1	--
c14665_g1	c14665_g1_i1	--
c14757_g1	c14757_g1_i1	--
c15014_g1	c15014_g1_i1	--
c15051_g1	c15051_g1_i1	--
c15094_g1	c15094_g1_i1	COG5126	myosin light chain	Cell cycle control, cell division, chromosome partitioning//CELLULAR PROCESSES AND SIGNALING///Signal transduction mechanisms//CELLULAR PROCESSES AND SIGNALING///Cytoskeleton//CELLULAR PROCESSES AND SIGNALING
c15144_g1	c15144_g1_i1	--
c15182_g1	c15182_g1_i1	--
c15310_g1	c15310_g1_i1	COG4870	cysteine	Posttranslational modification, protein turnover, chaperones//CELLULAR PROCESSES AND SIGNALING
c15415_g1	c15415_g1_i1	--
c15535_g1	c15535_g1_i1	--
c15548_g1	c15548_g1_i1	NOG151146	Basic region leucine zipper	Transcription//INFORMATION STORAGE AND PROCESSING
c15610_g1	c15610_g1_i1	--
c15644_g1	c15644_g1_i1	--
c15646_g1	c15646_g1_i1	--
c15862_g1	c15862_g1_i1	--
c15992_g1	c15992_g1_i2	--
c15992_g1	c15992_g1_i3	--
c16579_g1	c16579_g1_i1	--
c16631_g1	c16631_g1_i1	--
c16812_g1	c16812_g1_i2	--
c17076_g1	c17076_g1_i1	COG4677	pectinesterase	Carbohydrate transport and metabolism//METABOLISM
c17106_g1	c17106_g1_i1	--
c17235_g1	c17235_g1_i1	--
c17294_g1	c17294_g1_i1	NOG65708	amino acid	Amino acid transport and metabolism//METABOLISM
c17387_g1	c17387_g1_i1	COG1064	alcohol dehydrogenase	Energy production and conversion//METABOLISM
c1742_g1	c1742_g1_i1	--
c17610_g1	c17610_g1_i1	NOG124810	COBRA-like protein	Intracellular trafficking, secretion, and vesicular transport//CELLULAR PROCESSES AND SIGNALING
c17634_g1	c17634_g1_i1	--
c17683_g1	c17683_g1_i1	COG2124	Cytochrome p450	Secondary metabolites biosynthesis, transport and catabolism//METABOLISM
c17683_g2	c17683_g2_i1	COG2124	Cytochrome p450	Secondary metabolites biosynthesis, transport and catabolism//METABOLISM
c17760_g1	c17760_g1_i1	--
c18003_g1	c18003_g1_i1	--
c18046_g1	c18046_g1_i1	--
c18055_g1	c18055_g1_i1	NOG196151	Protease inhibitor/seed storage/LTP family	Intracellular trafficking, secretion, and vesicular transport//CELLULAR PROCESSES AND SIGNALING
c18078_g1	c18078_g1_i2	--
c18105_g1	c18105_g1_i1	--
c18127_g1	c18127_g1_i1	COG0212	5-formyltetrahydrofolate cyclo-ligase	Coenzyme transport and metabolism//METABOLISM
c18188_g1	c18188_g1_i1	--
c18776_g1	c18776_g1_i1	--
c19042_g1	c19042_g1_i1	COG0326	Molecular chaperone. Has ATPase activity (By similarity)	Posttranslational modification, protein turnover, chaperones//CELLULAR PROCESSES AND SIGNALING
c19165_g1	c19165_g1_i1	--
c19212_g1	c19212_g1_i1	--
c19235_g1	c19235_g1_i1	--
c19325_g1	c19325_g1_i1	--
c19335_g1	c19335_g1_i1	COG2007	40S ribosomal protein S8	Translation, ribosomal structure and biogenesis//INFORMATION STORAGE AND PROCESSING
c193_g1	c193_g1_i1	--
c19593_g1	c19593_g1_i1	NOG30933	tumor protein	Posttranslational modification, protein turnover, chaperones//CELLULAR PROCESSES AND SIGNALING
c19774_g1	c19774_g1_i1	--
c19821_g1	c19821_g1_i1	NOG13783	1,3-beta-glucanosyltransferase Gel1	Carbohydrate transport and metabolism//METABOLISM
c20218_g1	c20218_g1_i1	--
c20277_g1	c20277_g1_i1	--
c203_g1	c203_g1_i1	--
c20562_g1	c20562_g1_i1	NOG01883	Meis homeobox	Transcription//INFORMATION STORAGE AND PROCESSING
c20589_g1	c20589_g1_i1	--
c20609_g1	c20609_g1_i1	COG3240	GDSL esterase lipase	Lipid transport and metabolism//METABOLISM
c20647_g1	c20647_g1_i1	--
c20702_g1	c20702_g1_i1	COG0096	One of the primary rRNA binding proteins, it binds directly to 16S rRNA central domain where it helps coordinate assembly of the platform of the 30S subunit (By similarity)	Translation, ribosomal structure and biogenesis//INFORMATION STORAGE AND PROCESSING
c20722_g1	c20722_g1_i1	COG0443	heat shock protein 70	Posttranslational modification, protein turnover, chaperones//CELLULAR PROCESSES AND SIGNALING
c20764_g1	c20764_g1_i1	--
c20862_g1	c20862_g1_i1	--
c20888_g1	c20888_g1_i1	--
c20910_g1	c20910_g1_i1	COG2303	oxidoreductase	Amino acid transport and metabolism//METABOLISM
c20998_g1	c20998_g1_i1	COG0048	Interacts with and stabilizes bases of the 16S rRNA that are involved in tRNA selection in the A site and with the mRNA backbone. Located at the interface of the 30S and 50S subunits, it traverses the body of the 30S subunit contacting proteins on the other side and probably holding the rRNA structure together. The combined cluster of proteins S8, S12 and S17 appears to hold together the shoulder…	Translation, ribosomal structure and biogenesis//INFORMATION STORAGE AND PROCESSING
c21009_g1	c21009_g1_i1	--
c21010_g1	c21010_g1_i1	--
c21031_g1	c21031_g1_i1	--
c21062_g1	c21062_g1_i1	--
c21201_g1	c21201_g1_i1	--
c21284_g1	c21284_g1_i1	COG0099	Located at the top of the head of the 30S subunit, it contacts several helices of the 16S rRNA. In the 70S ribosome it contacts the 23S rRNA (bridge B1a) and protein L5 of the 50S subunit (bridge B1b), connecting the 2 subunits	Translation, ribosomal structure and biogenesis//INFORMATION STORAGE AND PROCESSING
c21331_g1	c21331_g1_i1	--
c21337_g1	c21337_g1_i1	--
c2139_g1	c2139_g1_i1	NOG06013	Calreticulin	Posttranslational modification, protein turnover, chaperones//CELLULAR PROCESSES AND SIGNALING
c21496_g1	c21496_g1_i1	--
c21576_g1	c21576_g1_i1	--
c21587_g1	c21587_g1_i1	COG1274	Catalyzes the conversion of oxaloacetate (OAA) to phosphoenolpyruvate (PEP), the rate-limiting step in the metabolic pathway that produces glucose from lactate and other precursors derived from the citric acid cycle (By similarity)	Energy production and conversion//METABOLISM
c21626_g1	c21626_g1_i1	--
c21633_g1	c21633_g1_i1	--
c21659_g1	c21659_g1_i1	--
c21675_g1	c21675_g1_i1	--
c21730_g1	c21730_g1_i1	--
c21756_g1	c21756_g1_i1	--
c21901_g1	c21901_g1_i1	--
c22017_g1	c22017_g1_i1	--
c22067_g1	c22067_g1_i1	COG2124	Cytochrome p450	Secondary metabolites biosynthesis, transport and catabolism//METABOLISM
c22084_g1	c22084_g1_i1	--
c22106_g1	c22106_g1_i1	COG3474	Electron carrier protein. The oxidized form of the cytochrome c heme group can accept an electron from the heme group of the cytochrome c1 subunit of cytochrome reductase. Cytochrome c then transfers this electron to the cytochrome oxidase complex, the final protein carrier in the mitochondrial electron-transport chain	Energy production and conversion//METABOLISM
c22129_g1	c22129_g1_i1	--
c22202_g1	c22202_g1_i1	--
c22226_g1	c22226_g1_i1	--
c22252_g1	c22252_g1_i1	COG2075	Ribosomal protein	Translation, ribosomal structure and biogenesis//INFORMATION STORAGE AND PROCESSING
c22284_g1	c22284_g1_i2	COG0231	Involved in peptide bond synthesis. Stimulates efficient translation and peptide-bond synthesis on native or reconstituted 70S ribosomes in vitro. Probably functions indirectly by altering the affinity of the ribosome for aminoacyl-tRNA, thus increasing their reactivity as acceptors for peptidyl transferase (By similarity)	Translation, ribosomal structure and biogenesis//INFORMATION STORAGE AND PROCESSING
c22301_g1	c22301_g1_i1	--
c22341_g1	c22341_g1_i1	NOG121977	kinase family	Signal transduction mechanisms//CELLULAR PROCESSES AND SIGNALING
c22347_g1	c22347_g1_i1	--
c22414_g1	c22414_g1_i1	--
c22426_g1	c22426_g1_i1	--
c22552_g1	c22552_g1_i1	--
c22610_g1	c22610_g1_i1	--
c22807_g1	c22807_g1_i1	--
c22817_g1	c22817_g1_i1	--
c22940_g1	c22940_g1_i1	--
c22987_g1	c22987_g1_i1	--
c23047_g1	c23047_g1_i1	COG0532	One of the essential components for the initiation of protein synthesis. Protects formylmethionyl-tRNA from spontaneous hydrolysis and promotes its binding to the 30S ribosomal subunits. Also involved in the hydrolysis of GTP during the formation of the 70S ribosomal complex (By similarity)	Translation, ribosomal structure and biogenesis//INFORMATION STORAGE AND PROCESSING
c23074_g1	c23074_g1_i1	--
c23146_g1	c23146_g1_i1	NOG01512	alpha-galactosidase	Carbohydrate transport and metabolism//METABOLISM
c23194_g1	c23194_g1_i1	--
c23196_g1	c23196_g1_i1	NOG123538	peroxidase	Carbohydrate transport and metabolism//METABOLISM
c23254_g1	c23254_g1_i1	--
c23260_g1	c23260_g1_i1	COG5262	histone h2a	Chromatin structure and dynamics//INFORMATION STORAGE AND PROCESSING
c23310_g1	c23310_g1_i1	--
c2331_g1	c2331_g1_i1	--
c23369_g1	c23369_g1_i1	NOG127451	Peroxidase, family 2	Posttranslational modification, protein turnover, chaperones//CELLULAR PROCESSES AND SIGNALING
c23384_g1	c23384_g1_i1	--
c23432_g1	c23432_g1_i1	--
c23465_g1	c23465_g1_i2	COG2939	carboxy-peptidase	Amino acid transport and metabolism//METABOLISM
c23504_g1	c23504_g1_i1	NOG01512	alpha-galactosidase	Carbohydrate transport and metabolism//METABOLISM
c23537_g1	c23537_g1_i1	--
c23583_g1	c23583_g1_i1	--
c23583_g1	c23583_g1_i2	--
c23913_g1	c23913_g1_i1	--
c23984_g1	c23984_g1_i1	--
c23988_g1	c23988_g1_i1	--
c24095_g1	c24095_g1_i1	--
c24116_g2	c24116_g2_i1	NOG187488	EamA-like transporter family	Intracellular trafficking, secretion, and vesicular transport//CELLULAR PROCESSES AND SIGNALING
c24116_g2	c24116_g2_i2	--
c24116_g2	c24116_g2_i3	NOG187488	EamA-like transporter family	Intracellular trafficking, secretion, and vesicular transport//CELLULAR PROCESSES AND SIGNALING
c24286_g1	c24286_g1_i1	--
c24300_g1	c24300_g1_i3	--
c24316_g1	c24316_g1_i1	COG0091	The globular domain of the protein is located near the polypeptide exit tunnel on the outside of the subunit, while an extended beta-hairpin is found that lines the wall of the exit tunnel in the center of the 70S ribosome (By similarity)	Translation, ribosomal structure and biogenesis//INFORMATION STORAGE AND PROCESSING
c24323_g1	c24323_g1_i1	--
c24362_g1	c24362_g1_i1	--
c24528_g1	c24528_g1_i1	COG0386	glutathione peroxidase	Posttranslational modification, protein turnover, chaperones//CELLULAR PROCESSES AND SIGNALING
c24652_g1	c24652_g1_i1	COG0021	Transketolase	Carbohydrate transport and metabolism//METABOLISM
c24669_g1	c24669_g1_i1	NOG00553	beta-amylase	Carbohydrate transport and metabolism//METABOLISM
c2467_g1	c2467_g1_i1	COG0260	Presumably involved in the processing and regular turnover of intracellular proteins. Catalyzes the removal of unsubstituted N-terminal amino acids from various peptides (By similarity)	Amino acid transport and metabolism//METABOLISM
c24719_g1	c24719_g1_i1	--
c24841_g1	c24841_g1_i1	--
c24908_g1	c24908_g1_i1	--
c24927_g1	c24927_g1_i1	COG2058	Ribosomal protein	Translation, ribosomal structure and biogenesis//INFORMATION STORAGE AND PROCESSING
c25003_g1	c25003_g1_i1	--
c25072_g1	c25072_g1_i1	--
c25089_g1	c25089_g1_i1	--
c25167_g1	c25167_g1_i1	--
c25413_g1	c25413_g1_i1	--
c25654_g1	c25654_g1_i1	--
c25892_g1	c25892_g1_i1	--
c26014_g1	c26014_g1_i1	COG0484	ATP binding to DnaK triggers the release of the substrate protein, thus completing the reaction cycle. Several rounds of ATP-dependent interactions between DnaJ, DnaK and GrpE are required for fully efficient folding. Also involved, together with DnaK and GrpE, in the DNA replication of plasmids through activation of initiation proteins (By similarity)	Posttranslational modification, protein turnover, chaperones//CELLULAR PROCESSES AND SIGNALING
c26135_g1	c26135_g1_i1	--
c26182_g1	c26182_g1_i1	COG0513	atp-dependent rna helicase	Replication, recombination and repair//INFORMATION STORAGE AND PROCESSING
c26245_g1	c26245_g1_i1	--
c26254_g1	c26254_g1_i1	--
c26356_g1	c26356_g1_i1	COG0522	One of the primary rRNA binding proteins, it binds directly to 16S rRNA where it nucleates assembly of the body of the 30S subunit (By similarity)	Translation, ribosomal structure and biogenesis//INFORMATION STORAGE AND PROCESSING
c26380_g1	c26380_g1_i1	--
c2640_g1	c2640_g1_i1	COG2004	40S ribosomal protein S24	Translation, ribosomal structure and biogenesis//INFORMATION STORAGE AND PROCESSING
c26468_g1	c26468_g1_i1	--
c26506_g1	c26506_g1_i2	--
c26564_g1	c26564_g1_i1	NOG152901	c vif2, atc vif2 c vif2 (cell wall vacuolar inhibitor of fructosidase 2)	Carbohydrate transport and metabolism//METABOLISM
c26569_g1	c26569_g1_i1	NOG23742	Clan CA, family C1, cathepsin L-like cysteine peptidase	Posttranslational modification, protein turnover, chaperones//CELLULAR PROCESSES AND SIGNALING
c26573_g1	c26573_g1_i1	--
c26610_g1	c26610_g1_i1	COG5126	myosin light chain	Cell cycle control, cell division, chromosome partitioning//CELLULAR PROCESSES AND SIGNALING///Signal transduction mechanisms//CELLULAR PROCESSES AND SIGNALING///Cytoskeleton//CELLULAR PROCESSES AND SIGNALING
c26630_g1	c26630_g1_i1	--
c26631_g1	c26631_g1_i2	--
c26634_g1	c26634_g1_i1	COG3588	fructose-bisphosphate aldolase	Carbohydrate transport and metabolism//METABOLISM
c26704_g1	c26704_g1_i1	--
c26762_g1	c26762_g1_i1	NOG28674	snf1-related protein kinase regulatory subunit	Signal transduction mechanisms//CELLULAR PROCESSES AND SIGNALING
c26802_g1	c26802_g1_i1	--
c26807_g1	c26807_g1_i1	--
c26834_g1	c26834_g1_i1	--
c26840_g1	c26840_g1_i1	--
c26845_g1	c26845_g1_i1	--
c26923_g1	c26923_g1_i1	NOG138670	cell number regulator 1-like	Intracellular trafficking, secretion, and vesicular transport//CELLULAR PROCESSES AND SIGNALING
c26948_g2	c26948_g2_i1	--
c26948_g2	c26948_g2_i2	--
c26955_g1	c26955_g1_i1	COG0443	heat shock protein 70	Posttranslational modification, protein turnover, chaperones//CELLULAR PROCESSES AND SIGNALING
c26972_g1	c26972_g1_i1	--
c27040_g1	c27040_g1_i1	--
c27051_g1	c27051_g1_i1	--
c27087_g1	c27087_g1_i1	--
c27092_g1	c27092_g1_i1	NOG210304	Common central domain of tyrosinase	Secondary metabolites biosynthesis, transport and catabolism//METABOLISM
c2714_g1	c2714_g1_i1	--
c27199_g1	c27199_g1_i4	--
c27205_g1	c27205_g1_i1	--
c27211_g1	c27211_g1_i1	NOG15801	UDP Glucuronosyltransferase 2 family, polypeptide	Carbohydrate transport and metabolism//METABOLISM
c27234_g1	c27234_g1_i2	--
c27261_g1	c27261_g1_i1	NOG185774	CCT motif	Transcription//INFORMATION STORAGE AND PROCESSING
c27300_g1	c27300_g1_i1	--
c27344_g1	c27344_g1_i1	COG0071	Heat shock protein	Posttranslational modification, protein turnover, chaperones//CELLULAR PROCESSES AND SIGNALING
c27529_g1	c27529_g1_i1	COG1358	(ribosomal) protein	Translation, ribosomal structure and biogenesis//INFORMATION STORAGE AND PROCESSING
c27567_g1	c27567_g1_i1	COG5023	Tubulin is the major constituent of microtubules. It binds two moles of GTP, one at an exchangeable site on the beta chain and one at a non-exchangeable site on the alpha chain (By similarity)	Cytoskeleton//CELLULAR PROCESSES AND SIGNALING
c27632_g1	c27632_g1_i1	--
c27637_g1	c27637_g1_i1	COG2124	Cytochrome p450	Secondary metabolites biosynthesis, transport and catabolism//METABOLISM
c2765_g1	c2765_g1_i1	--
c27717_g1	c27717_g1_i1	--
c27723_g1	c27723_g1_i1	--
c27791_g1	c27791_g1_i1	COG5206	phosphatidylinositol glycan anchor biosynthesis, class K	Posttranslational modification, protein turnover, chaperones//CELLULAR PROCESSES AND SIGNALING
c27918_g1	c27918_g1_i1	--
c27918_g2	c27918_g2_i2	--
c27978_g1	c27978_g1_i1	--
c27985_g1	c27985_g1_i1	NOG135964	Heavy-metal-associated domain	Intracellular trafficking, secretion, and vesicular transport//CELLULAR PROCESSES AND SIGNALING
c28009_g1	c28009_g1_i1	--
c28086_g1	c28086_g1_i2	--
c28103_g1	c28103_g1_i1	COG0326	Molecular chaperone. Has ATPase activity (By similarity)	Posttranslational modification, protein turnover, chaperones//CELLULAR PROCESSES AND SIGNALING
c28103_g2	c28103_g2_i1	COG0326	Molecular chaperone. Has ATPase activity (By similarity)	Posttranslational modification, protein turnover, chaperones//CELLULAR PROCESSES AND SIGNALING
c28176_g1	c28176_g1_i1	--
c28262_g1	c28262_g1_i1	COG5169	Transcription factor	Transcription//INFORMATION STORAGE AND PROCESSING
c28289_g1	c28289_g1_i1	--
c28357_g1	c28357_g1_i1	COG5103	Ccr4-NOT transcription complex, subunit	Transcription//INFORMATION STORAGE AND PROCESSING
c28374_g1	c28374_g1_i2	--
c28457_g1	c28457_g1_i1	--
c28704_g1	c28704_g1_i1	--
c28746_g1	c28746_g1_i1	COG1024	Enoyl-CoA hydratase	Lipid transport and metabolism//METABOLISM
c28844_g1	c28844_g1_i1	--
c28879_g1	c28879_g1_i1	--
c29043_g1	c29043_g1_i1	--
c29051_g1	c29051_g1_i1	COG2230	cyclopropane-fatty-acyl-phospholipid synthase	Cell wall/membrane/envelope biogenesis//CELLULAR PROCESSES AND SIGNALING
c29051_g1	c29051_g1_i3	COG2230	cyclopropane-fatty-acyl-phospholipid synthase	Cell wall/membrane/envelope biogenesis//CELLULAR PROCESSES AND SIGNALING
c29068_g1	c29068_g1_i1	--
c29072_g1	c29072_g1_i1	--
c29112_g1	c29112_g1_i1	--
c29169_g1	c29169_g1_i1	--
c29237_g1	c29237_g1_i1	--
c29347_g1	c29347_g1_i1	--
c29448_g1	c29448_g1_i1	--
c29521_g1	c29521_g1_i1	NOG00419	aspartic	Posttranslational modification, protein turnover, chaperones//CELLULAR PROCESSES AND SIGNALING
c29534_g1	c29534_g1_i2	COG0589	Universal stress protein	Signal transduction mechanisms//CELLULAR PROCESSES AND SIGNALING
c29574_g1	c29574_g1_i1	COG0526	Thioredoxin	Posttranslational modification, protein turnover, chaperones//CELLULAR PROCESSES AND SIGNALING
c29613_g1	c29613_g1_i1	--
c29637_g1	c29637_g1_i1	--
c29654_g1	c29654_g1_i1	NOG200299	Universal stress protein family	Signal transduction mechanisms//CELLULAR PROCESSES AND SIGNALING
c29654_g1	c29654_g1_i2	NOG200299	Universal stress protein family	Signal transduction mechanisms//CELLULAR PROCESSES AND SIGNALING
c29662_g1	c29662_g1_i1	--
c29667_g1	c29667_g1_i1	--
c29687_g1	c29687_g1_i1	--
c29728_g1	c29728_g1_i1	--
c29736_g1	c29736_g1_i1	--
c29859_g1	c29859_g1_i1	NOG210304	Common central domain of tyrosinase	Secondary metabolites biosynthesis, transport and catabolism//METABOLISM
c29924_g1	c29924_g1_i1	--
c29933_g1	c29933_g1_i1	--
c29937_g1	c29937_g1_i1	--
c29951_g1	c29951_g1_i1	NOG83561	protein disulfide oxidoreductase activity	Posttranslational modification, protein turnover, chaperones//CELLULAR PROCESSES AND SIGNALING
c29956_g1	c29956_g1_i1	NOG205357	Transferase family	Intracellular trafficking, secretion, and vesicular transport//CELLULAR PROCESSES AND SIGNALING
c30009_g1	c30009_g1_i1	COG0681	Signal peptidase i	Intracellular trafficking, secretion, and vesicular transport//CELLULAR PROCESSES AND SIGNALING
c30110_g1	c30110_g1_i1	--
c30191_g1	c30191_g1_i1	--
c30251_g1	c30251_g1_i1	COG2267	alpha beta hydrolase fold	Lipid transport and metabolism//METABOLISM
c30260_g1	c30260_g1_i2	--
c30361_g1	c30361_g1_i1	--
c30385_g1	c30385_g1_i1	--
c30419_g2	c30419_g2_i1	--
c30521_g1	c30521_g1_i1	COG3104	transporter	Amino acid transport and metabolism//METABOLISM
c30563_g1	c30563_g1_i1	COG1877	synthase	Carbohydrate transport and metabolism//METABOLISM
c30638_g1	c30638_g1_i1	--
c30703_g1	c30703_g1_i1	COG0105	Major role in the synthesis of nucleoside triphosphates other than ATP. The ATP gamma phosphate is transferred to the NDP beta phosphate via a ping-pong mechanism, using a phosphorylated active-site intermediate (By similarity)	Nucleotide transport and metabolism//METABOLISM
c30705_g1	c30705_g1_i1	--
c30728_g1	c30728_g1_i1	--
c30740_g1	c30740_g1_i1	--
c30756_g1	c30756_g1_i1	NOG126988	chitinase	Carbohydrate transport and metabolism//METABOLISM
c30806_g1	c30806_g1_i1	--
c30813_g1	c30813_g1_i1	--
c30844_g1	c30844_g1_i1	--
c30912_g1	c30912_g1_i1	--
c30912_g1	c30912_g1_i2	--
c31011_g1	c31011_g1_i1	--
c31011_g2	c31011_g2_i1	NOG43800	whole genome shotgun sequence	Signal transduction mechanisms//CELLULAR PROCESSES AND SIGNALING
c31035_g1	c31035_g1_i1	COG0093	Binds to 23S rRNA. Forms part of two intersubunit bridges in the 70S ribosome (By similarity)	Translation, ribosomal structure and biogenesis//INFORMATION STORAGE AND PROCESSING
c31103_g1	c31103_g1_i1	--
c31226_g1	c31226_g1_i1	NOG133722	Disease resistance response protein	Intracellular trafficking, secretion, and vesicular transport//CELLULAR PROCESSES AND SIGNALING
c31352_g1	c31352_g1_i1	--
c31354_g1	c31354_g1_i1	COG1890	Ribosomal protein	Translation, ribosomal structure and biogenesis//INFORMATION STORAGE AND PROCESSING
c31372_g1	c31372_g1_i1	--
c31391_g1	c31391_g1_i1	COG0534	Mate efflux family protein	Defense mechanisms//CELLULAR PROCESSES AND SIGNALING
c31410_g1	c31410_g1_i1	--
c31418_g1	c31418_g1_i1	--
c31507_g1	c31507_g1_i2	NOG135245	STI	Posttranslational modification, protein turnover, chaperones//CELLULAR PROCESSES AND SIGNALING
c3150_g1	c3150_g1_i1	--
c31511_g1	c31511_g1_i2	--
c31524_g1	c31524_g1_i1	--
c31592_g1	c31592_g1_i1	--
c31593_g1	c31593_g1_i2	--
c31624_g1	c31624_g1_i1	--
c31639_g1	c31639_g1_i1	--
c31662_g1	c31662_g1_i1	--
c31694_g1	c31694_g1_i1	COG5274	cytochrome b5	Energy production and conversion//METABOLISM///Lipid transport and metabolism//METABOLISM
c31725_g1	c31725_g1_i1	COG0071	Heat shock protein	Posttranslational modification, protein turnover, chaperones//CELLULAR PROCESSES AND SIGNALING
c31746_g2	c31746_g2_i1	COG1064	alcohol dehydrogenase	Energy production and conversion//METABOLISM
c31771_g1	c31771_g1_i1	COG1866	Phosphoenolpyruvate Carboxylase	Energy production and conversion//METABOLISM
c31811_g1	c31811_g1_i1	NOG127398	Protein RUPTURED POLLEN GRAIN 1	Intracellular trafficking, secretion, and vesicular transport//CELLULAR PROCESSES AND SIGNALING
c31873_g1	c31873_g1_i1	--
c31910_g1	c31910_g1_i1	COG2124	Cytochrome p450	Secondary metabolites biosynthesis, transport and catabolism//METABOLISM
c31910_g1	c31910_g1_i2	COG2124	Cytochrome p450	Secondary metabolites biosynthesis, transport and catabolism//METABOLISM
c31928_g1	c31928_g1_i1	COG0330	Band 7 protein	Posttranslational modification, protein turnover, chaperones//CELLULAR PROCESSES AND SIGNALING
c31928_g1	c31928_g1_i2	COG0330	Band 7 protein	Posttranslational modification, protein turnover, chaperones//CELLULAR PROCESSES AND SIGNALING
c32063_g1	c32063_g1_i1	--
c32198_g1	c32198_g1_i1	--
c32239_g1	c32239_g1_i1	--
c32299_g1	c32299_g1_i1	--
c32302_g1	c32302_g1_i2	--
c32319_g1	c32319_g1_i1	--
c32342_g1	c32342_g1_i1	--
c32364_g2	c32364_g2_i1	--
c32371_g1	c32371_g1_i1	NOG132649	Aluminum-activated malate transporter	Intracellular trafficking, secretion, and vesicular transport//CELLULAR PROCESSES AND SIGNALING
c32433_g1	c32433_g1_i1	--
c32436_g1	c32436_g1_i1	--
c32559_g1	c32559_g1_i1	--
c32559_g2	c32559_g2_i1	--
c32577_g1	c32577_g1_i1	--
c32627_g1	c32627_g1_i1	NOG187646	HALZ	Transcription//INFORMATION STORAGE AND PROCESSING
c32636_g1	c32636_g1_i1	COG2124	Cytochrome p450	Secondary metabolites biosynthesis, transport and catabolism//METABOLISM
c32642_g1	c32642_g1_i1	--
c32680_g1	c32680_g1_i1	--
c32703_g1	c32703_g1_i1	--
c32703_g1	c32703_g1_i2	--
c32782_g1	c32782_g1_i1	--
c32805_g1	c32805_g1_i1	--
c3284_g1	c3284_g1_i1	COG5126	myosin light chain	Cell cycle control, cell division, chromosome partitioning//CELLULAR PROCESSES AND SIGNALING///Signal transduction mechanisms//CELLULAR PROCESSES AND SIGNALING///Cytoskeleton//CELLULAR PROCESSES AND SIGNALING
c32953_g1	c32953_g1_i1	--
c32962_g2	c32962_g2_i1	--
c32978_g1	c32978_g1_i1	COG0443	heat shock protein 70	Posttranslational modification, protein turnover, chaperones//CELLULAR PROCESSES AND SIGNALING
c32978_g2	c32978_g2_i1	--
c32980_g1	c32980_g1_i1	--
c33031_g1	c33031_g1_i3	COG2124	Cytochrome p450	Secondary metabolites biosynthesis, transport and catabolism//METABOLISM
c33038_g1	c33038_g1_i1	--
c33069_g1	c33069_g1_i1	--
c33140_g1	c33140_g1_i2	--
c33148_g1	c33148_g1_i1	--
c33182_g1	c33182_g1_i1	--
c33210_g1	c33210_g1_i2	NOG138345		Transcription//INFORMATION STORAGE AND PROCESSING
c33243_g1	c33243_g1_i1	NOG116701	sulfotransferase family 2A, dehydroepiandrosterone (DHEA)-preferring, member	Posttranslational modification, protein turnover, chaperones//CELLULAR PROCESSES AND SIGNALING
c33253_g1	c33253_g1_i2	--
c33335_g1	c33335_g1_i1	NOG10223	cathepsin b	Posttranslational modification, protein turnover, chaperones//CELLULAR PROCESSES AND SIGNALING
c33366_g1	c33366_g1_i1	--
c33394_g1	c33394_g1_i2	--
c33397_g1	c33397_g1_i1	--
c33494_g1	c33494_g1_i1	NOG20339	prune homolog 2 (Drosophila)	Posttranslational modification, protein turnover, chaperones//CELLULAR PROCESSES AND SIGNALING
c33496_g2	c33496_g2_i1	--
c33567_g1	c33567_g1_i1	--
c33572_g1	c33572_g1_i1	--
c33576_g1	c33576_g1_i1	COG4992	Acetylornithine aminotransferase	Amino acid transport and metabolism//METABOLISM
c33608_g1	c33608_g1_i1	COG5126	myosin light chain	Cell cycle control, cell division, chromosome partitioning//CELLULAR PROCESSES AND SIGNALING///Signal transduction mechanisms//CELLULAR PROCESSES AND SIGNALING///Cytoskeleton//CELLULAR PROCESSES AND SIGNALING
c33683_g1	c33683_g1_i1	--
c33770_g1	c33770_g1_i1	NOG131248	purine permease	Intracellular trafficking, secretion, and vesicular transport//CELLULAR PROCESSES AND SIGNALING
c33803_g1	c33803_g1_i1	COG5147	Myblike DNAbinding domain containing protein	Transcription//INFORMATION STORAGE AND PROCESSING
c33909_g1	c33909_g1_i2	--
c33939_g1	c33939_g1_i2	COG3240	GDSL esterase lipase	Lipid transport and metabolism//METABOLISM
c34032_g2	c34032_g2_i1	COG0010	agmatinase (EC 3.5.3.11)	Amino acid transport and metabolism//METABOLISM
c34033_g1	c34033_g1_i1	COG2272	Carboxylesterase	Lipid transport and metabolism//METABOLISM
c34085_g1	c34085_g1_i1	--
c34091_g1	c34091_g1_i1	COG5256	This protein promotes the GTP-dependent binding of aminoacyl-tRNA to the A-site of ribosomes during protein biosynthesis (By similarity)	Translation, ribosomal structure and biogenesis//INFORMATION STORAGE AND PROCESSING
c34100_g1	c34100_g1_i1	--
c34122_g1	c34122_g1_i1	NOG146763	Homeobox-leucine zipper protein	Transcription//INFORMATION STORAGE AND PROCESSING
c34124_g1	c34124_g1_i1	--
c34129_g1	c34129_g1_i1	--
c34140_g1	c34140_g1_i1	COG2124	Cytochrome p450	Secondary metabolites biosynthesis, transport and catabolism//METABOLISM
c34177_g1	c34177_g1_i1	--
c34238_g2	c34238_g2_i1	--
c34251_g1	c34251_g1_i1	--
c34253_g1	c34253_g1_i1	--
c34266_g2	c34266_g2_i1	--
c34266_g3	c34266_g3_i1	COG0513	atp-dependent rna helicase	Replication, recombination and repair//INFORMATION STORAGE AND PROCESSING
c34361_g2	c34361_g2_i1	--
c34361_g2	c34361_g2_i2	--
c34364_g1	c34364_g1_i2	--
c34388_g1	c34388_g1_i1	--
c34392_g1	c34392_g1_i1	COG3240	GDSL esterase lipase	Lipid transport and metabolism//METABOLISM
c34407_g1	c34407_g1_i1	--
c34417_g1	c34417_g1_i1	--
c34417_g1	c34417_g1_i2	--
c34431_g1	c34431_g1_i1	--
c34509_g1	c34509_g1_i1	NOG130798	serine threonine-protein kinase	Signal transduction mechanisms//CELLULAR PROCESSES AND SIGNALING
c34521_g1	c34521_g1_i1	NOG124519	Ribulose bisphosphate carboxylase oxygenase activase 1	Posttranslational modification, protein turnover, chaperones//CELLULAR PROCESSES AND SIGNALING
c34521_g1	c34521_g1_i2	NOG124519	Ribulose bisphosphate carboxylase oxygenase activase 1	Posttranslational modification, protein turnover, chaperones//CELLULAR PROCESSES AND SIGNALING
c34533_g1	c34533_g1_i1	--
c34548_g1	c34548_g1_i1	--
c34575_g1	c34575_g1_i1	COG1528	ferritin	Inorganic ion transport and metabolism//METABOLISM
c34589_g2	c34589_g2_i1	COG0055	Produces ATP from ADP in the presence of a proton gradient across the membrane. The catalytic sites are hosted primarily by the beta subunits (By similarity)	Energy production and conversion//METABOLISM
c34594_g1	c34594_g1_i1	--
c34636_g1	c34636_g1_i1	COG2230	cyclopropane-fatty-acyl-phospholipid synthase	Cell wall/membrane/envelope biogenesis//CELLULAR PROCESSES AND SIGNALING
c34636_g1	c34636_g1_i2	COG2230	cyclopropane-fatty-acyl-phospholipid synthase	Cell wall/membrane/envelope biogenesis//CELLULAR PROCESSES AND SIGNALING
c34644_g1	c34644_g1_i1	COG3670	dioxygenase	Secondary metabolites biosynthesis, transport and catabolism//METABOLISM
c34651_g1	c34651_g1_i1	--
c34652_g1	c34652_g1_i1	COG5147	Myblike DNAbinding domain containing protein	Transcription//INFORMATION STORAGE AND PROCESSING
c34689_g1	c34689_g1_i1	COG5021	e3 ubiquitin protein ligase	Posttranslational modification, protein turnover, chaperones//CELLULAR PROCESSES AND SIGNALING
c34698_g1	c34698_g1_i1	NOG126424	Common plant regulatory factor	Transcription//INFORMATION STORAGE AND PROCESSING
c3470_g1	c3470_g1_i1	--
c34722_g1	c34722_g1_i1	NOG00993	Sterol 24-c-methyltransferase	Lipid transport and metabolism//METABOLISM
c34750_g1	c34750_g1_i1	--
c34760_g1	c34760_g1_i1	COG0071	Heat shock protein	Posttranslational modification, protein turnover, chaperones//CELLULAR PROCESSES AND SIGNALING
c34783_g1	c34783_g1_i1	--
c34785_g1	c34785_g1_i1	NOG208498		Intracellular trafficking, secretion, and vesicular transport//CELLULAR PROCESSES AND SIGNALING
c34838_g1	c34838_g1_i1	COG0098	Located at the back of the 30S subunit body where it stabilizes the conformation of the head with respect to the body (By similarity)	Translation, ribosomal structure and biogenesis//INFORMATION STORAGE AND PROCESSING
c34841_g1	c34841_g1_i1	NOG156433	Cysteine proteinase inhibitor	Posttranslational modification, protein turnover, chaperones//CELLULAR PROCESSES AND SIGNALING
c34845_g1	c34845_g1_i1	--
c3488_g1	c3488_g1_i1	--
c34915_g1	c34915_g1_i1	--
c34919_g1	c34919_g1_i2	--
c34929_g1	c34929_g1_i2	--
c34949_g1	c34949_g1_i1	--
c35022_g1	c35022_g1_i2	--
c35069_g1	c35069_g1_i1	COG2124	Cytochrome p450	Secondary metabolites biosynthesis, transport and catabolism//METABOLISM
c35095_g1	c35095_g1_i1	--
c35142_g1	c35142_g1_i2	NOG124420	Cysteine-rich receptor-like protein kinase	Signal transduction mechanisms//CELLULAR PROCESSES AND SIGNALING
c3516_g1	c3516_g1_i1	--
c35182_g1	c35182_g1_i1	--
c35231_g1	c35231_g1_i1	--
c35233_g1	c35233_g1_i1	--
c35243_g1	c35243_g1_i1	COG0778	nitroreductase	Energy production and conversion//METABOLISM
c35259_g1	c35259_g1_i1	--
c35281_g2	c35281_g2_i1	COG0696	Catalyzes the interconversion of 2-phosphoglycerate and 3-phosphoglycerate (By similarity)	Carbohydrate transport and metabolism//METABOLISM
c35310_g1	c35310_g1_i2	--
c35315_g1	c35315_g1_i1	COG0625	glutathione s-transferase	Posttranslational modification, protein turnover, chaperones//CELLULAR PROCESSES AND SIGNALING
c35343_g1	c35343_g1_i1	COG0484	ATP binding to DnaK triggers the release of the substrate protein, thus completing the reaction cycle. Several rounds of ATP-dependent interactions between DnaJ, DnaK and GrpE are required for fully efficient folding. Also involved, together with DnaK and GrpE, in the DNA replication of plasmids through activation of initiation proteins (By similarity)	Posttranslational modification, protein turnover, chaperones//CELLULAR PROCESSES AND SIGNALING
c35343_g1	c35343_g1_i2	COG0484	ATP binding to DnaK triggers the release of the substrate protein, thus completing the reaction cycle. Several rounds of ATP-dependent interactions between DnaJ, DnaK and GrpE are required for fully efficient folding. Also involved, together with DnaK and GrpE, in the DNA replication of plasmids through activation of initiation proteins (By similarity)	Posttranslational modification, protein turnover, chaperones//CELLULAR PROCESSES AND SIGNALING
c35369_g1	c35369_g1_i1	--
c35422_g1	c35422_g1_i1	--
c35464_g1	c35464_g1_i1	COG4677	pectinesterase	Carbohydrate transport and metabolism//METABOLISM
c35576_g1	c35576_g1_i1	--
c35590_g1	c35590_g1_i1	--
c35590_g1	c35590_g1_i2	--
c35610_g1	c35610_g1_i1	NOG43800	whole genome shotgun sequence	Signal transduction mechanisms//CELLULAR PROCESSES AND SIGNALING
c35610_g1	c35610_g1_i2	NOG43800	whole genome shotgun sequence	Signal transduction mechanisms//CELLULAR PROCESSES AND SIGNALING
c35637_g1	c35637_g1_i1	--
c35804_g1	c35804_g1_i1	--
c35806_g3	c35806_g3_i1	--
c35810_g1	c35810_g1_i1	--
c35812_g1	c35812_g1_i3	--
c35874_g1	c35874_g1_i2	--
c35896_g1	c35896_g1_i1	--
c35951_g1	c35951_g1_i1	--
c35985_g1	c35985_g1_i2	--
c35989_g1	c35989_g1_i1	--
c36003_g1	c36003_g1_i1	NOG196617	small heat shock protein	Posttranslational modification, protein turnover, chaperones//CELLULAR PROCESSES AND SIGNALING
c36062_g1	c36062_g1_i1	NOG136572	Helix-loop-helix DNA-binding domain	Transcription//INFORMATION STORAGE AND PROCESSING
c36065_g1	c36065_g1_i1	--
c36076_g1	c36076_g1_i1	--
c36092_g1	c36092_g1_i1	--
c36104_g1	c36104_g1_i2	--
c3612_g1	c3612_g1_i1	NOG01906	Severs microtubules in vitro in an ATP-dependent manner. This activity may promote rapid reorganization of cellular microtubule arrays (By similarity)	Posttranslational modification, protein turnover, chaperones//CELLULAR PROCESSES AND SIGNALING
c36149_g1	c36149_g1_i1	--
c36150_g1	c36150_g1_i1	--
c36230_g1	c36230_g1_i1	--
c36252_g1	c36252_g1_i1	NOG40901	tyrosinase	Carbohydrate transport and metabolism//METABOLISM
c36285_g1	c36285_g1_i1	--
c36309_g1	c36309_g1_i1	--
c36317_g1	c36317_g1_i2	--
c36318_g1	c36318_g1_i1	NOG36052	solute carrier family 50 (sugar transporter), member 1	Intracellular trafficking, secretion, and vesicular transport//CELLULAR PROCESSES AND SIGNALING
c36340_g1	c36340_g1_i1	--
c36416_g1	c36416_g1_i1	--
c36442_g1	c36442_g1_i1	--
c36469_g1	c36469_g1_i1	NOG50035	Core component of nucleosome. Nucleosomes wrap and compact DNA into chromatin, limiting DNA accessibility to the cellular machineries which require DNA as a template. Histones thereby play a central role in transcription regulation, DNA repair, DNA replication and chromosomal stability. DNA accessibility is regulated via a complex set of post-translational modifications of histones, also called h…	Chromatin structure and dynamics//INFORMATION STORAGE AND PROCESSING
c36489_g1	c36489_g1_i2	--
c36506_g1	c36506_g1_i1	--
c36508_g1	c36508_g1_i1	--
c36526_g1	c36526_g1_i1	COG1017	Is involved in NO detoxification in an aerobic process, termed nitric oxide dioxygenase (NOD) reaction that utilizes O(2) and NAD(P)H to convert NO to nitrate, which protects the bacterium from various noxious nitrogen compounds. Therefore, plays a central role in the inducible response to nitrosative stress (By similarity)	Energy production and conversion//METABOLISM
c36530_g1	c36530_g1_i1	--
c36563_g1	c36563_g1_i2	--
c36603_g1	c36603_g1_i1	--
c36680_g1	c36680_g1_i1	--
c36680_g1	c36680_g1_i2	--
c36686_g2	c36686_g2_i1	--
c36691_g1	c36691_g1_i1	COG2939	carboxy-peptidase	Amino acid transport and metabolism//METABOLISM
c36693_g1	c36693_g1_i2	COG2801	Retrotransposon protein	Replication, recombination and repair//INFORMATION STORAGE AND PROCESSING
c36710_g1	c36710_g1_i1	--
c36712_g1	c36712_g1_i1	--
c36720_g1	c36720_g1_i1	--
c36761_g1	c36761_g1_i1	--
c36762_g1	c36762_g1_i1	--
c36762_g1	c36762_g1_i2	--
c36817_g2	c36817_g2_i1	--
c36845_g2	c36845_g2_i1	--
c36849_g1	c36849_g1_i1	COG4677	pectinesterase	Carbohydrate transport and metabolism//METABOLISM
c36862_g1	c36862_g1_i1	--
c36898_g1	c36898_g1_i1	NOG133722	Disease resistance response protein	Intracellular trafficking, secretion, and vesicular transport//CELLULAR PROCESSES AND SIGNALING
c36907_g1	c36907_g1_i1	--
c36914_g2	c36914_g2_i1	COG0657	alpha beta hydrolase fold-3 domain protein	Lipid transport and metabolism//METABOLISM
c36938_g2	c36938_g2_i1	--
c36960_g1	c36960_g1_i1	COG1215	Glycosyl transferase, family 2	Cell wall/membrane/envelope biogenesis//CELLULAR PROCESSES AND SIGNALING
c36963_g1	c36963_g1_i1	NOG01639	solute carrier family 4	Intracellular trafficking, secretion, and vesicular transport//CELLULAR PROCESSES AND SIGNALING
c36988_g1	c36988_g1_i1	--
c37027_g1	c37027_g1_i1	NOG38649	ubiquitin-conjugating enzyme	Posttranslational modification, protein turnover, chaperones//CELLULAR PROCESSES AND SIGNALING
c37038_g1	c37038_g1_i1	--
c37067_g1	c37067_g1_i1	NOG124519	Ribulose bisphosphate carboxylase oxygenase activase 1	Posttranslational modification, protein turnover, chaperones//CELLULAR PROCESSES AND SIGNALING
c37067_g1	c37067_g1_i2	NOG124519	Ribulose bisphosphate carboxylase oxygenase activase 1	Posttranslational modification, protein turnover, chaperones//CELLULAR PROCESSES AND SIGNALING
c37102_g1	c37102_g1_i1	COG0503	Catalyzes a salvage reaction resulting in the formation of AMP, that is energically less costly than de novo synthesis (By similarity)	Nucleotide transport and metabolism//METABOLISM
c37103_g1	c37103_g1_i1	NOG123538	peroxidase	Carbohydrate transport and metabolism//METABOLISM
c37153_g1	c37153_g1_i1	--
c37186_g1	c37186_g1_i1	--
c37216_g1	c37216_g1_i1	--
c37264_g1	c37264_g1_i1	NOG126090	Raffinose synthase or seed imbibition protein Sip1	Carbohydrate transport and metabolism//METABOLISM
c37269_g1	c37269_g1_i1	--
c37291_g2	c37291_g2_i1	--
c37370_g1	c37370_g1_i1	NOG109886	zinc finger	Posttranslational modification, protein turnover, chaperones//CELLULAR PROCESSES AND SIGNALING
c37427_g1	c37427_g1_i2	NOG138327	WUSCHEL-related homeobox	Transcription//INFORMATION STORAGE AND PROCESSING
c37522_g1	c37522_g1_i1	--
c37604_g1	c37604_g1_i1	COG5147	Myblike DNAbinding domain containing protein	Transcription//INFORMATION STORAGE AND PROCESSING
c37604_g1	c37604_g1_i2	COG5147	Myblike DNAbinding domain containing protein	Transcription//INFORMATION STORAGE AND PROCESSING
c37604_g2	c37604_g2_i1	COG5147	Myblike DNAbinding domain containing protein	Transcription//INFORMATION STORAGE AND PROCESSING
c37612_g1	c37612_g1_i1	COG0060	amino acids such as valine, to avoid such errors it has two additional distinct tRNA(Ile)-dependent editing activities. One activity is designated as 'pretransfer' editing and involves the hydrolysis of activated Val-AMP. The other activity is designated 'posttransfer' editing and involves deacylation of mischarged Val-tRNA(Ile) (By similarity)	Translation, ribosomal structure and biogenesis//INFORMATION STORAGE AND PROCESSING
c37621_g1	c37621_g1_i1	COG1012	Dehydrogenase	Energy production and conversion//METABOLISM
c37622_g1	c37622_g1_i1	--
c37652_g1	c37652_g1_i1	COG3386	SMP-30 gluconolaconase LRE domain protein	Carbohydrate transport and metabolism//METABOLISM
c37696_g1	c37696_g1_i1	COG2124	Cytochrome p450	Secondary metabolites biosynthesis, transport and catabolism//METABOLISM
c37823_g1	c37823_g1_i1	COG5560	ubiquitin carboxyl-terminal hydrolase	Posttranslational modification, protein turnover, chaperones//CELLULAR PROCESSES AND SIGNALING
c3782_g1	c3782_g1_i1	--
c37842_g1	c37842_g1_i1	NOG83561	protein disulfide oxidoreductase activity	Posttranslational modification, protein turnover, chaperones//CELLULAR PROCESSES AND SIGNALING
c37842_g2	c37842_g2_i2	--
c37889_g1	c37889_g1_i1	--
c37934_g1	c37934_g1_i1	--
c37934_g1	c37934_g1_i2	--
c37934_g1	c37934_g1_i3	--
c37942_g1	c37942_g1_i1	COG0088	One of the primary rRNA binding proteins, this protein initially binds near the 5'-end of the 23S rRNA. It is important during the early stages of 50S assembly. It makes multiple contacts with different domains of the 23S rRNA in the assembled 50S subunit and ribosome (By similarity)	Translation, ribosomal structure and biogenesis//INFORMATION STORAGE AND PROCESSING
c37969_g1	c37969_g1_i2	NOG15801	UDP Glucuronosyltransferase 2 family, polypeptide	Carbohydrate transport and metabolism//METABOLISM
c37984_g1	c37984_g1_i1	--
c37985_g1	c37985_g1_i1	COG2723	beta-glucosidase	Carbohydrate transport and metabolism//METABOLISM
c3798_g1	c3798_g1_i1	NOG141177	Transcription factor bHLH36	Transcription//INFORMATION STORAGE AND PROCESSING
c38047_g1	c38047_g1_i1	NOG210304	Common central domain of tyrosinase	Secondary metabolites biosynthesis, transport and catabolism//METABOLISM
c38054_g1	c38054_g1_i1	--
c38054_g1	c38054_g1_i2	--
c38062_g1	c38062_g1_i1	NOG15801	UDP Glucuronosyltransferase 2 family, polypeptide	Carbohydrate transport and metabolism//METABOLISM
c38062_g1	c38062_g1_i2	NOG15801	UDP Glucuronosyltransferase 2 family, polypeptide	Carbohydrate transport and metabolism//METABOLISM
c38099_g1	c38099_g1_i1	NOG96372	protein serine/threonine kinase activity	Signal transduction mechanisms//CELLULAR PROCESSES AND SIGNALING
c38104_g1	c38104_g1_i1	--
c38134_g1	c38134_g1_i1	--
c38167_g1	c38167_g1_i1	--
c38215_g1	c38215_g1_i1	--
c38249_g1	c38249_g1_i1	--
c38249_g1	c38249_g1_i2	--
c3825_g1	c3825_g1_i1	--
c38274_g1	c38274_g1_i2	--
c38287_g1	c38287_g1_i1	NOG37836	glutathione Stransferase	Posttranslational modification, protein turnover, chaperones//CELLULAR PROCESSES AND SIGNALING
c38296_g1	c38296_g1_i1	--
c38325_g2	c38325_g2_i1	COG1028	short-chain dehydrogenase reductase	Lipid transport and metabolism//METABOLISM///Secondary metabolites biosynthesis, transport and catabolism//METABOLISM
c38342_g1	c38342_g1_i1	NOG02141	Potassium voltage-gated channel, subfamily H (Eag-related), member	Intracellular trafficking, secretion, and vesicular transport//CELLULAR PROCESSES AND SIGNALING
c38342_g1	c38342_g1_i3	NOG02141	Potassium voltage-gated channel, subfamily H (Eag-related), member	Intracellular trafficking, secretion, and vesicular transport//CELLULAR PROCESSES AND SIGNALING
c38367_g1	c38367_g1_i2	NOG132838	Helix-loop-helix DNA-binding domain	Transcription//INFORMATION STORAGE AND PROCESSING
c38457_g1	c38457_g1_i1	NOG136586	ethylene-responsive transcription factor 5-like	Transcription//INFORMATION STORAGE AND PROCESSING
c38467_g1	c38467_g1_i1	COG2092	Promotes the exchange of GDP for GTP in EF-1-alpha GDP, thus allowing the regeneration of EF-1-alpha GTP that could then be used to form the ternary complex EF-1-alpha GTP AAtRNA (By similarity)	Translation, ribosomal structure and biogenesis//INFORMATION STORAGE AND PROCESSING
c38536_g1	c38536_g1_i1	NOG130119	Nac domain-containing protein	Transcription//INFORMATION STORAGE AND PROCESSING
c38536_g1	c38536_g1_i2	NOG130119	Nac domain-containing protein	Transcription//INFORMATION STORAGE AND PROCESSING
c38537_g1	c38537_g1_i1	NOG02021	cysteine	Posttranslational modification, protein turnover, chaperones//CELLULAR PROCESSES AND SIGNALING
c38607_g1	c38607_g1_i1	NOG87969	Hsp20/alpha crystallin family	Posttranslational modification, protein turnover, chaperones//CELLULAR PROCESSES AND SIGNALING
c38634_g1	c38634_g1_i1	COG2132	Multicopper oxidase	Secondary metabolites biosynthesis, transport and catabolism//METABOLISM
c38634_g2	c38634_g2_i1	COG2132	Multicopper oxidase	Secondary metabolites biosynthesis, transport and catabolism//METABOLISM
c38635_g1	c38635_g1_i1	COG0534	Mate efflux family protein	Defense mechanisms//CELLULAR PROCESSES AND SIGNALING
c38694_g1	c38694_g1_i1	--
c38712_g1	c38712_g1_i1	--
c38729_g1	c38729_g1_i2	--
c38732_g1	c38732_g1_i1	--
c38734_g1	c38734_g1_i2	COG0386	glutathione peroxidase	Posttranslational modification, protein turnover, chaperones//CELLULAR PROCESSES AND SIGNALING
c38740_g1	c38740_g1_i1	--
c38747_g1	c38747_g1_i1	--
c38755_g1	c38755_g1_i1	NOG193668	linker histone H1 and H5 family	Chromatin structure and dynamics//INFORMATION STORAGE AND PROCESSING
c38761_g1	c38761_g1_i1	--
c38787_g1	c38787_g1_i2	NOG128484	(3S,6E)-nerolidol synthase 1, chloroplastic-like	Posttranslational modification, protein turnover, chaperones//CELLULAR PROCESSES AND SIGNALING
c38791_g1	c38791_g1_i1	--
c38791_g2	c38791_g2_i1	--
c38797_g1	c38797_g1_i1	NOG76897	UDP-Glucuronosyltransferase	Carbohydrate transport and metabolism//METABOLISM
c38805_g1	c38805_g1_i1	--
c38868_g1	c38868_g1_i1	NOG83561	protein disulfide oxidoreductase activity	Posttranslational modification, protein turnover, chaperones//CELLULAR PROCESSES AND SIGNALING
c38875_g1	c38875_g1_i1	COG1028	short-chain dehydrogenase reductase	Lipid transport and metabolism//METABOLISM///Secondary metabolites biosynthesis, transport and catabolism//METABOLISM
c38936_g1	c38936_g1_i1	COG4870	cysteine	Posttranslational modification, protein turnover, chaperones//CELLULAR PROCESSES AND SIGNALING
c38942_g1	c38942_g1_i1	--
c38949_g1	c38949_g1_i1	COG0443	heat shock protein 70	Posttranslational modification, protein turnover, chaperones//CELLULAR PROCESSES AND SIGNALING
c38949_g2	c38949_g2_i1	COG0443	heat shock protein 70	Posttranslational modification, protein turnover, chaperones//CELLULAR PROCESSES AND SIGNALING
c38998_g1	c38998_g1_i2	NOG142458	Transcription factor	Transcription//INFORMATION STORAGE AND PROCESSING
c39028_g1	c39028_g1_i1	NOG17115	F-actin-capping proteins bind in a Ca(2 )-independent manner to the fast growing ends of actin filaments (barbed end) thereby blocking the exchange of subunits at these ends. Unlike other capping proteins (such as gelsolin and severin), these proteins do not sever actin filaments	Posttranslational modification, protein turnover, chaperones//CELLULAR PROCESSES AND SIGNALING
c39092_g1	c39092_g1_i1	COG5169	Transcription factor	Transcription//INFORMATION STORAGE AND PROCESSING
c39142_g2	c39142_g2_i1	NOG140428	Transcription factor	Transcription//INFORMATION STORAGE AND PROCESSING
c39165_g1	c39165_g1_i1	NOG221462	Glycosyl transferase family 8	Posttranslational modification, protein turnover, chaperones//CELLULAR PROCESSES AND SIGNALING
c39192_g1	c39192_g1_i1	COG5077	ubiquitin carboxyl-terminal hydrolase	Posttranslational modification, protein turnover, chaperones//CELLULAR PROCESSES AND SIGNALING
c39263_g1	c39263_g1_i1	COG0464	Aaa atpase	Posttranslational modification, protein turnover, chaperones//CELLULAR PROCESSES AND SIGNALING
c39265_g1	c39265_g1_i1	NOG19784	Visual pigments are the light-absorbing molecules that mediate vision. They consist of an apoprotein, opsin, covalently linked to	Posttranslational modification, protein turnover, chaperones//CELLULAR PROCESSES AND SIGNALING
c39310_g1	c39310_g1_i1	NOG130119	Nac domain-containing protein	Transcription//INFORMATION STORAGE AND PROCESSING
c39339_g1	c39339_g1_i1	COG5206	phosphatidylinositol glycan anchor biosynthesis, class K	Posttranslational modification, protein turnover, chaperones//CELLULAR PROCESSES AND SIGNALING
c39347_g1	c39347_g1_i1	NOG14509	cyclin dependent kinase	Signal transduction mechanisms//CELLULAR PROCESSES AND SIGNALING
c39385_g1	c39385_g1_i1	--
c39400_g1	c39400_g1_i1	--
c39418_g1	c39418_g1_i1	COG0277	FAD linked oxidase domain protein	Energy production and conversion//METABOLISM
c39418_g1	c39418_g1_i3	COG0277	FAD linked oxidase domain protein	Energy production and conversion//METABOLISM
c39418_g1	c39418_g1_i4	COG0277	FAD linked oxidase domain protein	Energy production and conversion//METABOLISM
c39421_g1	c39421_g1_i1	--
c39487_g1	c39487_g1_i1	NOG131079	Cupin_1	Intracellular trafficking, secretion, and vesicular transport//CELLULAR PROCESSES AND SIGNALING
c39497_g1	c39497_g1_i1	--
c39518_g1	c39518_g1_i1	--
c39540_g1	c39540_g1_i2	NOG01021	heat shock	Posttranslational modification, protein turnover, chaperones//CELLULAR PROCESSES AND SIGNALING
c39569_g1	c39569_g1_i1	NOG125866	Auxin-induced protein	Intracellular trafficking, secretion, and vesicular transport//CELLULAR PROCESSES AND SIGNALING
c39598_g1	c39598_g1_i1	COG1208	nucleotidyl transferase	Cell wall/membrane/envelope biogenesis//CELLULAR PROCESSES AND SIGNALING
c39598_g1	c39598_g1_i2	COG1208	nucleotidyl transferase	Cell wall/membrane/envelope biogenesis//CELLULAR PROCESSES AND SIGNALING
c39608_g1	c39608_g1_i3	--
c39610_g1	c39610_g1_i1	--
c39610_g1	c39610_g1_i2	NOG01906	Severs microtubules in vitro in an ATP-dependent manner. This activity may promote rapid reorganization of cellular microtubule arrays (By similarity)	Posttranslational modification, protein turnover, chaperones//CELLULAR PROCESSES AND SIGNALING
c39624_g1	c39624_g1_i1	--
c39626_g1	c39626_g1_i1	COG0625	glutathione s-transferase	Posttranslational modification, protein turnover, chaperones//CELLULAR PROCESSES AND SIGNALING
c39643_g1	c39643_g1_i1	NOG01351	Guanine nucleotide binding protein (G protein), alpha activating activity polypeptide, olfactory type	Signal transduction mechanisms//CELLULAR PROCESSES AND SIGNALING
c39670_g1	c39670_g1_i1	--
c39705_g2	c39705_g2_i1	--
c39710_g1	c39710_g1_i4	--
c39775_g1	c39775_g1_i5	COG5262	histone h2a	Chromatin structure and dynamics//INFORMATION STORAGE AND PROCESSING
c39799_g1	c39799_g1_i1	COG0468	Can catalyze the hydrolysis of ATP in the presence of single-stranded DNA, the ATP-dependent uptake of single-stranded DNA by duplex DNA, and the ATP-dependent hybridization of homologous single-stranded DNAs. It interacts with LexA causing its activation and leading to its autocatalytic cleavage (By similarity)	Replication, recombination and repair//INFORMATION STORAGE AND PROCESSING
c39836_g1	c39836_g1_i1	--
c39845_g1	c39845_g1_i2	--
c39929_g1	c39929_g1_i1	COG0515	Serine Threonine protein kinase	Signal transduction mechanisms//CELLULAR PROCESSES AND SIGNALING
c39949_g1	c39949_g1_i4	NOG19769	Ring finger protein	Posttranslational modification, protein turnover, chaperones//CELLULAR PROCESSES AND SIGNALING
c40000_g1	c40000_g1_i1	COG1404	peptidase (S8 and S53, subtilisin, kexin, sedolisin	Posttranslational modification, protein turnover, chaperones//CELLULAR PROCESSES AND SIGNALING
c40012_g1	c40012_g1_i6	COG5277	actin-related protein	Cytoskeleton//CELLULAR PROCESSES AND SIGNALING
c40023_g1	c40023_g1_i1	COG4677	pectinesterase	Carbohydrate transport and metabolism//METABOLISM
c40043_g1	c40043_g1_i1	COG0534	Mate efflux family protein	Defense mechanisms//CELLULAR PROCESSES AND SIGNALING
c40043_g1	c40043_g1_i2	COG0534	Mate efflux family protein	Defense mechanisms//CELLULAR PROCESSES AND SIGNALING
c40043_g2	c40043_g2_i1	COG0534	Mate efflux family protein	Defense mechanisms//CELLULAR PROCESSES AND SIGNALING
c40043_g2	c40043_g2_i2	--
c40052_g1	c40052_g1_i1	COG1982	decarboxylase	Amino acid transport and metabolism//METABOLISM
c40060_g1	c40060_g1_i1	COG0155	Component of the sulfite reductase complex that catalyzes the 6-electron reduction of sulfite to sulfide. This is one of several activities required for the biosynthesis of L- cysteine from sulfate (By similarity)	Energy production and conversion//METABOLISM
c40066_g1	c40066_g1_i1	--
c40066_g2	c40066_g2_i1	COG1208	nucleotidyl transferase	Cell wall/membrane/envelope biogenesis//CELLULAR PROCESSES AND SIGNALING
c40066_g2	c40066_g2_i2	--
c40068_g1	c40068_g1_i1	COG0260	Presumably involved in the processing and regular turnover of intracellular proteins. Catalyzes the removal of unsubstituted N-terminal amino acids from various peptides (By similarity)	Amino acid transport and metabolism//METABOLISM
c40074_g3	c40074_g3_i1	NOG144421	Transcription factor	Transcription//INFORMATION STORAGE AND PROCESSING
c40074_g3	c40074_g3_i2	NOG144421	Transcription factor	Transcription//INFORMATION STORAGE AND PROCESSING
c40093_g1	c40093_g1_i1	COG0142	synthase	Coenzyme transport and metabolism//METABOLISM
c40097_g2	c40097_g2_i1	--
c40116_g1	c40116_g1_i2	NOG36321	Controls reversibly actin polymerization and depolymerization in a pH-sensitive manner. It has the ability to bind G- and F-actin in a 1 1 ratio of cofilin to actin. Binding to F-actin is regulated by tropomyosin. It is the major component of intranuclear and cytoplasmic actin rods. Required for accumulation of actin at the cell division site via depolymerizing actin at the cell ends. In associat…	Posttranslational modification, protein turnover, chaperones//CELLULAR PROCESSES AND SIGNALING
c40121_g1	c40121_g1_i1	COG0438	Glycosyl transferase (Group 1	Cell wall/membrane/envelope biogenesis//CELLULAR PROCESSES AND SIGNALING
c40121_g1	c40121_g1_i2	COG0438	Glycosyl transferase (Group 1	Cell wall/membrane/envelope biogenesis//CELLULAR PROCESSES AND SIGNALING
c40125_g1	c40125_g1_i1	NOG131182	NAC domain containing protein 58	Transcription//INFORMATION STORAGE AND PROCESSING
c40184_g2	c40184_g2_i1	--
c40194_g2	c40194_g2_i1	COG0071	Heat shock protein	Posttranslational modification, protein turnover, chaperones//CELLULAR PROCESSES AND SIGNALING
c40196_g1	c40196_g1_i1	NOG131683	STYKc	Signal transduction mechanisms//CELLULAR PROCESSES AND SIGNALING
c40196_g3	c40196_g3_i1	COG0515	Serine Threonine protein kinase	Signal transduction mechanisms//CELLULAR PROCESSES AND SIGNALING
c40199_g1	c40199_g1_i1	--
c40230_g1	c40230_g1_i2	--
c40276_g1	c40276_g1_i2	--
c40282_g1	c40282_g1_i1	--
c40305_g1	c40305_g1_i1	--
c40348_g1	c40348_g1_i1	COG0367	asparagine synthetase	Amino acid transport and metabolism//METABOLISM
c40411_g1	c40411_g1_i1	COG5023	Tubulin is the major constituent of microtubules. It binds two moles of GTP, one at an exchangeable site on the beta chain and one at a non-exchangeable site on the alpha chain (By similarity)	Cytoskeleton//CELLULAR PROCESSES AND SIGNALING
c40411_g2	c40411_g2_i1	COG5023	Tubulin is the major constituent of microtubules. It binds two moles of GTP, one at an exchangeable site on the beta chain and one at a non-exchangeable site on the alpha chain (By similarity)	Cytoskeleton//CELLULAR PROCESSES AND SIGNALING
c40443_g1	c40443_g1_i2	COG0484	ATP binding to DnaK triggers the release of the substrate protein, thus completing the reaction cycle. Several rounds of ATP-dependent interactions between DnaJ, DnaK and GrpE are required for fully efficient folding. Also involved, together with DnaK and GrpE, in the DNA replication of plasmids through activation of initiation proteins (By similarity)	Posttranslational modification, protein turnover, chaperones//CELLULAR PROCESSES AND SIGNALING
c40443_g1	c40443_g1_i3	COG0484	ATP binding to DnaK triggers the release of the substrate protein, thus completing the reaction cycle. Several rounds of ATP-dependent interactions between DnaJ, DnaK and GrpE are required for fully efficient folding. Also involved, together with DnaK and GrpE, in the DNA replication of plasmids through activation of initiation proteins (By similarity)	Posttranslational modification, protein turnover, chaperones//CELLULAR PROCESSES AND SIGNALING
c40445_g1	c40445_g1_i1	--
c40445_g1	c40445_g1_i2	--
c40445_g1	c40445_g1_i3	--
c40464_g1	c40464_g1_i1	NOG02173	Splicing factor 3B subunit 4	RNA processing and modification//INFORMATION STORAGE AND PROCESSING
c40515_g1	c40515_g1_i1	COG2723	beta-glucosidase	Carbohydrate transport and metabolism//METABOLISM
c40515_g1	c40515_g1_i2	COG2723	beta-glucosidase	Carbohydrate transport and metabolism//METABOLISM
c40515_g1	c40515_g1_i4	COG2723	beta-glucosidase	Carbohydrate transport and metabolism//METABOLISM
c40543_g1	c40543_g1_i1	COG2723	beta-glucosidase	Carbohydrate transport and metabolism//METABOLISM
c40549_g2	c40549_g2_i1	COG2040	Homocysteine s-methyltransferase	Amino acid transport and metabolism//METABOLISM
c40549_g2	c40549_g2_i2	COG2040	Homocysteine s-methyltransferase	Amino acid transport and metabolism//METABOLISM
c40573_g1	c40573_g1_i3	COG0515	Serine Threonine protein kinase	Signal transduction mechanisms//CELLULAR PROCESSES AND SIGNALING
c40625_g1	c40625_g1_i1	NOG104022	K08099 chlorophyllase EC 3.1.1.14	Coenzyme transport and metabolism//METABOLISM
c40639_g1	c40639_g1_i1	--
c40656_g1	c40656_g1_i2	NOG147772	Plant non-specific lipid-transfer proteins transfer phospholipids as well as galactolipids across membranes. May play a role in wax or cutin deposition in the cell walls of expanding epidermal cells and certain secretory tissues (By similarity)	Intracellular trafficking, secretion, and vesicular transport//CELLULAR PROCESSES AND SIGNALING
c40726_g1	c40726_g1_i1	--
c40726_g1	c40726_g1_i2	--
c40744_g1	c40744_g1_i1	NOG129323	Expansin-like A1	Carbohydrate transport and metabolism//METABOLISM
c40747_g1	c40747_g1_i1	--
c40774_g1	c40774_g1_i3	--
c40779_g1	c40779_g1_i2	NOG76897	UDP-Glucuronosyltransferase	Carbohydrate transport and metabolism//METABOLISM
c40800_g1	c40800_g1_i1	COG2124	Cytochrome p450	Secondary metabolites biosynthesis, transport and catabolism//METABOLISM
c40800_g1	c40800_g1_i3	COG2124	Cytochrome p450	Secondary metabolites biosynthesis, transport and catabolism//METABOLISM
c40825_g1	c40825_g1_i1	--
c40827_g1	c40827_g1_i1	NOG191291	TIFY	Transcription//INFORMATION STORAGE AND PROCESSING
c40827_g1	c40827_g1_i2	NOG191291	TIFY	Transcription//INFORMATION STORAGE AND PROCESSING
c40835_g1	c40835_g1_i2	NOG191291	TIFY	Transcription//INFORMATION STORAGE AND PROCESSING
c40889_g2	c40889_g2_i1	--
c40919_g1	c40919_g1_i1	COG0443	heat shock protein 70	Posttranslational modification, protein turnover, chaperones//CELLULAR PROCESSES AND SIGNALING
c40983_g1	c40983_g1_i1	NOG28501	galactinol synthase	Posttranslational modification, protein turnover, chaperones//CELLULAR PROCESSES AND SIGNALING
c41018_g1	c41018_g1_i1	NOG125976	CBL-interacting protein kinase	Signal transduction mechanisms//CELLULAR PROCESSES AND SIGNALING
c41023_g2	c41023_g2_i1	COG2058	Ribosomal protein	Translation, ribosomal structure and biogenesis//INFORMATION STORAGE AND PROCESSING
c41032_g1	c41032_g1_i1	COG0515	Serine Threonine protein kinase	Signal transduction mechanisms//CELLULAR PROCESSES AND SIGNALING
c41086_g1	c41086_g1_i1	--
c41090_g1	c41090_g1_i1	--
c41113_g1	c41113_g1_i3	--
c41118_g1	c41118_g1_i2	--
c41184_g1	c41184_g1_i1	COG2223	Transporter	Inorganic ion transport and metabolism//METABOLISM
c41195_g2	c41195_g2_i1	--
c41205_g1	c41205_g1_i1	--
c41205_g1	c41205_g1_i3	--
c4122_g1	c4122_g1_i1	--
c41239_g1	c41239_g1_i1	COG0484	ATP binding to DnaK triggers the release of the substrate protein, thus completing the reaction cycle. Several rounds of ATP-dependent interactions between DnaJ, DnaK and GrpE are required for fully efficient folding. Also involved, together with DnaK and GrpE, in the DNA replication of plasmids through activation of initiation proteins (By similarity)	Posttranslational modification, protein turnover, chaperones//CELLULAR PROCESSES AND SIGNALING
c41253_g1	c41253_g1_i1	COG0624	Catalyzes the hydrolysis of N-succinyl-L,L- diaminopimelic acid (SDAP), forming succinate and LL-2,6- diaminoheptanedioate (DAP), an intermediate involved in the bacterial biosynthesis of lysine and meso-diaminopimelic acid, an essential component of bacterial cell walls (By similarity)	Amino acid transport and metabolism//METABOLISM
c41274_g1	c41274_g1_i1	COG0173	aspartyl-trna synthetase	Translation, ribosomal structure and biogenesis//INFORMATION STORAGE AND PROCESSING
c41289_g1	c41289_g1_i1	NOG122707	aspartyl protease family protein	Posttranslational modification, protein turnover, chaperones//CELLULAR PROCESSES AND SIGNALING
c41298_g1	c41298_g1_i3	--
c41303_g1	c41303_g1_i1	COG0060	amino acids such as valine, to avoid such errors it has two additional distinct tRNA(Ile)-dependent editing activities. One activity is designated as 'pretransfer' editing and involves the hydrolysis of activated Val-AMP. The other activity is designated 'posttransfer' editing and involves deacylation of mischarged Val-tRNA(Ile) (By similarity)	Translation, ribosomal structure and biogenesis//INFORMATION STORAGE AND PROCESSING
c41327_g1	c41327_g1_i1	COG2273	Glycoside hydrolase family 16	Carbohydrate transport and metabolism//METABOLISM
c41327_g1	c41327_g1_i2	COG2273	Glycoside hydrolase family 16	Carbohydrate transport and metabolism//METABOLISM
c4136_g1	c4136_g1_i1	--
c41462_g1	c41462_g1_i1	--
c41550_g1	c41550_g1_i1	--
c41601_g1	c41601_g1_i3	--
c41643_g1	c41643_g1_i1	--
c41655_g1	c41655_g1_i1	NOG28517	UDPGT is of major importance in the conjugation and subsequent elimination of potentially toxic xenobiotics and endogenous compounds	Carbohydrate transport and metabolism//METABOLISM
c41693_g1	c41693_g1_i2	COG5078	ubiquitin-conjugating enzyme	Posttranslational modification, protein turnover, chaperones//CELLULAR PROCESSES AND SIGNALING
c41693_g1	c41693_g1_i3	COG5078	ubiquitin-conjugating enzyme	Posttranslational modification, protein turnover, chaperones//CELLULAR PROCESSES AND SIGNALING
c41724_g1	c41724_g1_i1	--
c41789_g1	c41789_g1_i1	COG0778	nitroreductase	Energy production and conversion//METABOLISM
c4179_g1	c4179_g1_i1	--
c41805_g1	c41805_g1_i1	COG0288	carbonic anhydrase	Inorganic ion transport and metabolism//METABOLISM
c41805_g2	c41805_g2_i1	--
c41819_g1	c41819_g1_i1	COG3240	GDSL esterase lipase	Lipid transport and metabolism//METABOLISM
c41837_g1	c41837_g1_i1	--
c41904_g1	c41904_g1_i1	COG0465	Acts as a processive, ATP-dependent zinc metallopeptidase for both cytoplasmic and membrane proteins. Plays a role in the quality control of integral membrane proteins (By similarity)	Posttranslational modification, protein turnover, chaperones//CELLULAR PROCESSES AND SIGNALING
c41904_g1	c41904_g1_i2	COG0465	Acts as a processive, ATP-dependent zinc metallopeptidase for both cytoplasmic and membrane proteins. Plays a role in the quality control of integral membrane proteins (By similarity)	Posttranslational modification, protein turnover, chaperones//CELLULAR PROCESSES AND SIGNALING
c41922_g1	c41922_g1_i1	--
c41932_g1	c41932_g1_i1	--
c41968_g3	c41968_g3_i2	--
c41973_g1	c41973_g1_i3	--
c41984_g1	c41984_g1_i1	--
c41984_g1	c41984_g1_i2	--
c41987_g1	c41987_g1_i1	COG0443	heat shock protein 70	Posttranslational modification, protein turnover, chaperones//CELLULAR PROCESSES AND SIGNALING
c41987_g1	c41987_g1_i2	COG0443	heat shock protein 70	Posttranslational modification, protein turnover, chaperones//CELLULAR PROCESSES AND SIGNALING
c41987_g1	c41987_g1_i3	COG0443	heat shock protein 70	Posttranslational modification, protein turnover, chaperones//CELLULAR PROCESSES AND SIGNALING
c41987_g1	c41987_g1_i4	COG0443	heat shock protein 70	Posttranslational modification, protein turnover, chaperones//CELLULAR PROCESSES AND SIGNALING
c41987_g2	c41987_g2_i1	--
c42015_g3	c42015_g3_i1	NOG139352	AT3G23240 (E 8e-076) ERF1, ATERF1 ERF1 (ETHYLENE RESPONSE FACTOR 1)	Transcription//INFORMATION STORAGE AND PROCESSING
c42104_g1	c42104_g1_i3	--
c42114_g1	c42114_g1_i1	--
c42114_g1	c42114_g1_i2	--
c42122_g1	c42122_g1_i1	NOG07457	Protein ZINC INDUCED FACILITATOR-LIKE	Carbohydrate transport and metabolism//METABOLISM
c42122_g1	c42122_g1_i3	NOG07457	Protein ZINC INDUCED FACILITATOR-LIKE	Carbohydrate transport and metabolism//METABOLISM
c42132_g1	c42132_g1_i1	COG3670	dioxygenase	Secondary metabolites biosynthesis, transport and catabolism//METABOLISM
c42190_g2	c42190_g2_i1	COG0531	amino acid	Amino acid transport and metabolism//METABOLISM
c42198_g1	c42198_g1_i1	NOG188702	AUX/IAA family	Transcription//INFORMATION STORAGE AND PROCESSING
c42199_g1	c42199_g1_i1	NOG122827	glucan endo-1,3-beta-glucosidase 11-like	Carbohydrate transport and metabolism//METABOLISM
c42211_g1	c42211_g1_i2	NOG191455	cysteine-type endopeptidase inhibitor activity	Cell cycle control, cell division, chromosome partitioning//CELLULAR PROCESSES AND SIGNALING
c42222_g1	c42222_g1_i1	NOG139352	AT3G23240 (E 8e-076) ERF1, ATERF1 ERF1 (ETHYLENE RESPONSE FACTOR 1)	Transcription//INFORMATION STORAGE AND PROCESSING
c42223_g1	c42223_g1_i1	COG5147	Myblike DNAbinding domain containing protein	Transcription//INFORMATION STORAGE AND PROCESSING
c42223_g2	c42223_g2_i2	COG5147	Myblike DNAbinding domain containing protein	Transcription//INFORMATION STORAGE AND PROCESSING
c42240_g1	c42240_g1_i2	NOG151146	Basic region leucine zipper	Transcription//INFORMATION STORAGE AND PROCESSING
c42240_g1	c42240_g1_i3	NOG151146	Basic region leucine zipper	Transcription//INFORMATION STORAGE AND PROCESSING
c42245_g2	c42245_g2_i1	COG0626	cystathionine	Amino acid transport and metabolism//METABOLISM
c42264_g1	c42264_g1_i1	COG0638	The proteasome is a multicatalytic proteinase complex which is characterized by its ability to cleave peptides with Arg, Phe, Tyr, Leu, and Glu adjacent to the leaving group at neutral or slightly basic pH. The proteasome has an ATP-dependent proteolytic activity (By similarity)	Posttranslational modification, protein turnover, chaperones//CELLULAR PROCESSES AND SIGNALING
c42264_g1	c42264_g1_i2	COG0638	The proteasome is a multicatalytic proteinase complex which is characterized by its ability to cleave peptides with Arg, Phe, Tyr, Leu, and Glu adjacent to the leaving group at neutral or slightly basic pH. The proteasome has an ATP-dependent proteolytic activity (By similarity)	Posttranslational modification, protein turnover, chaperones//CELLULAR PROCESSES AND SIGNALING
c42264_g1	c42264_g1_i3	COG0638	The proteasome is a multicatalytic proteinase complex which is characterized by its ability to cleave peptides with Arg, Phe, Tyr, Leu, and Glu adjacent to the leaving group at neutral or slightly basic pH. The proteasome has an ATP-dependent proteolytic activity (By similarity)	Posttranslational modification, protein turnover, chaperones//CELLULAR PROCESSES AND SIGNALING
c42303_g1	c42303_g1_i1	COG5309	cell wall	Carbohydrate transport and metabolism//METABOLISM
c42307_g1	c42307_g1_i1	COG1215	Glycosyl transferase, family 2	Cell wall/membrane/envelope biogenesis//CELLULAR PROCESSES AND SIGNALING
c42309_g1	c42309_g1_i2	--
c42309_g1	c42309_g1_i3	--
c42316_g1	c42316_g1_i2	NOG140751	protein binding structural molecule	Intracellular trafficking, secretion, and vesicular transport//CELLULAR PROCESSES AND SIGNALING
c42395_g1	c42395_g1_i1	COG5190	CTD (Carboxy-terminal domain, RNA polymerase II, polypeptide A)	Transcription//INFORMATION STORAGE AND PROCESSING
c42609_g1	c42609_g1_i1	NOG125866	Auxin-induced protein	Intracellular trafficking, secretion, and vesicular transport//CELLULAR PROCESSES AND SIGNALING
c42609_g1	c42609_g1_i2	NOG125866	Auxin-induced protein	Intracellular trafficking, secretion, and vesicular transport//CELLULAR PROCESSES AND SIGNALING
c42629_g2	c42629_g2_i1	--
c42639_g2	c42639_g2_i3	COG0526	Thioredoxin	Posttranslational modification, protein turnover, chaperones//CELLULAR PROCESSES AND SIGNALING
c42677_g1	c42677_g1_i1	COG1028	short-chain dehydrogenase reductase	Lipid transport and metabolism//METABOLISM///Secondary metabolites biosynthesis, transport and catabolism//METABOLISM
c42685_g1	c42685_g1_i1	COG0346	glyoxalase bleomycin resistance protein dioxygenase	Amino acid transport and metabolism//METABOLISM
c42702_g1	c42702_g1_i1	--
c42702_g1	c42702_g1_i2	NOG16082	Hematopoietically expressed homeobox	Transcription//INFORMATION STORAGE AND PROCESSING
c42728_g1	c42728_g1_i2	COG3104	transporter	Amino acid transport and metabolism//METABOLISM
c42733_g2	c42733_g2_i2	--
c42737_g1	c42737_g1_i1	NOG127398	Protein RUPTURED POLLEN GRAIN 1	Intracellular trafficking, secretion, and vesicular transport//CELLULAR PROCESSES AND SIGNALING
c42762_g1	c42762_g1_i1	NOG123063	auxin efflux carrier	Intracellular trafficking, secretion, and vesicular transport//CELLULAR PROCESSES AND SIGNALING
c42798_g1	c42798_g1_i1	COG3104	transporter	Amino acid transport and metabolism//METABOLISM
c42821_g1	c42821_g1_i2	--
c42821_g1	c42821_g1_i3	--
c42849_g1	c42849_g1_i1	COG2124	Cytochrome p450	Secondary metabolites biosynthesis, transport and catabolism//METABOLISM
c42899_g1	c42899_g1_i2	--
c42899_g3	c42899_g3_i1	--
c42912_g1	c42912_g1_i1	--
c42914_g1	c42914_g1_i1	COG0574	pyruvate phosphate dikinase	Carbohydrate transport and metabolism//METABOLISM
c42915_g1	c42915_g1_i2	NOG00295	Amp-dependent synthetase and ligase	Secondary metabolites biosynthesis, transport and catabolism//METABOLISM
c42936_g1	c42936_g1_i2	--
c42973_g1	c42973_g1_i1	COG0077	Prephenate dehydratase	Amino acid transport and metabolism//METABOLISM
c42975_g1	c42975_g1_i1	COG2124	Cytochrome p450	Secondary metabolites biosynthesis, transport and catabolism//METABOLISM
c42975_g1	c42975_g1_i2	COG2124	Cytochrome p450	Secondary metabolites biosynthesis, transport and catabolism//METABOLISM
c42982_g1	c42982_g1_i1	NOG202569	Domain of unknown function (DUF588)	Cell cycle control, cell division, chromosome partitioning//CELLULAR PROCESSES AND SIGNALING
c42982_g1	c42982_g1_i2	NOG202569	Domain of unknown function (DUF588)	Cell cycle control, cell division, chromosome partitioning//CELLULAR PROCESSES AND SIGNALING
c42982_g1	c42982_g1_i3	NOG187741	Regulates membrane-cell wall junctions and localized cell wall deposition. Required for establishment of the Casparian strip membrane domain (CSD) and the subsequent formation of Casparian strips, a cell wall modification of the root endodermis that determines an apoplastic barrier between the intraorganismal apoplasm and the extraorganismal apoplasm and prevents lateral diffusion (By similarity)	Cell cycle control, cell division, chromosome partitioning//CELLULAR PROCESSES AND SIGNALING
c42992_g2	c42992_g2_i1	--
c43002_g1	c43002_g1_i1	COG2939	carboxy-peptidase	Amino acid transport and metabolism//METABOLISM
c43002_g1	c43002_g1_i3	COG2939	carboxy-peptidase	Amino acid transport and metabolism//METABOLISM
c43053_g1	c43053_g1_i1	--
c43053_g1	c43053_g1_i2	--
c43059_g1	c43059_g1_i1	COG0260	Presumably involved in the processing and regular turnover of intracellular proteins. Catalyzes the removal of unsubstituted N-terminal amino acids from various peptides (By similarity)	Amino acid transport and metabolism//METABOLISM
c43060_g1	c43060_g1_i1	--
c43088_g1	c43088_g1_i1	--
c43107_g1	c43107_g1_i1	NOG210195	UDP-glucoronosyl and UDP-glucosyl transferase	Posttranslational modification, protein turnover, chaperones//CELLULAR PROCESSES AND SIGNALING
c43112_g1	c43112_g1_i1	COG5147	Myblike DNAbinding domain containing protein	Transcription//INFORMATION STORAGE AND PROCESSING
c43130_g1	c43130_g1_i1	--
c43145_g1	c43145_g1_i1	NOG187488	EamA-like transporter family	Intracellular trafficking, secretion, and vesicular transport//CELLULAR PROCESSES AND SIGNALING
c43163_g1	c43163_g1_i1	COG1208	nucleotidyl transferase	Cell wall/membrane/envelope biogenesis//CELLULAR PROCESSES AND SIGNALING
c43163_g1	c43163_g1_i2	COG1208	nucleotidyl transferase	Cell wall/membrane/envelope biogenesis//CELLULAR PROCESSES AND SIGNALING
c43173_g1	c43173_g1_i1	--
c43180_g1	c43180_g1_i1	NOG126485	Peroxidase	Carbohydrate transport and metabolism//METABOLISM
c43192_g1	c43192_g1_i1	NOG130424	Xyloglucan endo-transglycosylase (XET) C-terminus	Carbohydrate transport and metabolism//METABOLISM
c43205_g2	c43205_g2_i2	NOG76897	UDP-Glucuronosyltransferase	Carbohydrate transport and metabolism//METABOLISM
c43208_g1	c43208_g1_i1	COG0465	Acts as a processive, ATP-dependent zinc metallopeptidase for both cytoplasmic and membrane proteins. Plays a role in the quality control of integral membrane proteins (By similarity)	Posttranslational modification, protein turnover, chaperones//CELLULAR PROCESSES AND SIGNALING
c43264_g1	c43264_g1_i1	NOG125866	Auxin-induced protein	Intracellular trafficking, secretion, and vesicular transport//CELLULAR PROCESSES AND SIGNALING
c43264_g1	c43264_g1_i2	NOG125866	Auxin-induced protein	Intracellular trafficking, secretion, and vesicular transport//CELLULAR PROCESSES AND SIGNALING
c43273_g1	c43273_g1_i4	COG3240	GDSL esterase lipase	Lipid transport and metabolism//METABOLISM
c43280_g1	c43280_g1_i1	COG2036	Core component of nucleosome. Nucleosomes wrap and compact DNA into chromatin, limiting DNA accessibility to the cellular machineries which require DNA as a template. Histones thereby play a central role in transcription regulation, DNA repair, DNA replication and chromosomal stability. DNA accessibility is regulated via a complex set of post-translational modifications of histones, also called h…	Chromatin structure and dynamics//INFORMATION STORAGE AND PROCESSING
c43280_g1	c43280_g1_i2	COG2036	Core component of nucleosome. Nucleosomes wrap and compact DNA into chromatin, limiting DNA accessibility to the cellular machineries which require DNA as a template. Histones thereby play a central role in transcription regulation, DNA repair, DNA replication and chromosomal stability. DNA accessibility is regulated via a complex set of post-translational modifications of histones, also called h…	Chromatin structure and dynamics//INFORMATION STORAGE AND PROCESSING
c43280_g1	c43280_g1_i4	COG2036	Core component of nucleosome. Nucleosomes wrap and compact DNA into chromatin, limiting DNA accessibility to the cellular machineries which require DNA as a template. Histones thereby play a central role in transcription regulation, DNA repair, DNA replication and chromosomal stability. DNA accessibility is regulated via a complex set of post-translational modifications of histones, also called h…	Chromatin structure and dynamics//INFORMATION STORAGE AND PROCESSING
c43280_g1	c43280_g1_i5	COG2036	Core component of nucleosome. Nucleosomes wrap and compact DNA into chromatin, limiting DNA accessibility to the cellular machineries which require DNA as a template. Histones thereby play a central role in transcription regulation, DNA repair, DNA replication and chromosomal stability. DNA accessibility is regulated via a complex set of post-translational modifications of histones, also called h…	Chromatin structure and dynamics//INFORMATION STORAGE AND PROCESSING
c43280_g1	c43280_g1_i6	COG2036	Core component of nucleosome. Nucleosomes wrap and compact DNA into chromatin, limiting DNA accessibility to the cellular machineries which require DNA as a template. Histones thereby play a central role in transcription regulation, DNA repair, DNA replication and chromosomal stability. DNA accessibility is regulated via a complex set of post-translational modifications of histones, also called h…	Chromatin structure and dynamics//INFORMATION STORAGE AND PROCESSING
c43280_g2	c43280_g2_i1	COG2036	Core component of nucleosome. Nucleosomes wrap and compact DNA into chromatin, limiting DNA accessibility to the cellular machineries which require DNA as a template. Histones thereby play a central role in transcription regulation, DNA repair, DNA replication and chromosomal stability. DNA accessibility is regulated via a complex set of post-translational modifications of histones, also called h…	Chromatin structure and dynamics//INFORMATION STORAGE AND PROCESSING
c43280_g3	c43280_g3_i1	COG2036	Core component of nucleosome. Nucleosomes wrap and compact DNA into chromatin, limiting DNA accessibility to the cellular machineries which require DNA as a template. Histones thereby play a central role in transcription regulation, DNA repair, DNA replication and chromosomal stability. DNA accessibility is regulated via a complex set of post-translational modifications of histones, also called h…	Chromatin structure and dynamics//INFORMATION STORAGE AND PROCESSING
c43280_g4	c43280_g4_i1	COG2036	Core component of nucleosome. Nucleosomes wrap and compact DNA into chromatin, limiting DNA accessibility to the cellular machineries which require DNA as a template. Histones thereby play a central role in transcription regulation, DNA repair, DNA replication and chromosomal stability. DNA accessibility is regulated via a complex set of post-translational modifications of histones, also called h…	Chromatin structure and dynamics//INFORMATION STORAGE AND PROCESSING
c43309_g1	c43309_g1_i3	--
c43313_g1	c43313_g1_i3	--
c43346_g1	c43346_g1_i1	--
c43346_g1	c43346_g1_i2	--
c43347_g1	c43347_g1_i1	NOG133722	Disease resistance response protein	Intracellular trafficking, secretion, and vesicular transport//CELLULAR PROCESSES AND SIGNALING
c43353_g1	c43353_g1_i1	COG2124	Cytochrome p450	Secondary metabolites biosynthesis, transport and catabolism//METABOLISM
c43353_g1	c43353_g1_i2	COG2124	Cytochrome p450	Secondary metabolites biosynthesis, transport and catabolism//METABOLISM
c43356_g1	c43356_g1_i1	--
c43381_g1	c43381_g1_i1	COG5371	Ectonucleoside triphosphate diphosphohydrolase	Carbohydrate transport and metabolism//METABOLISM///Posttranslational modification, protein turnover, chaperones//CELLULAR PROCESSES AND SIGNALING
c43400_g1	c43400_g1_i1	--
c43400_g1	c43400_g1_i2	--
c43414_g1	c43414_g1_i1	NOG131093	Cyclin-Dependent Kinase	Signal transduction mechanisms//CELLULAR PROCESSES AND SIGNALING
c43426_g1	c43426_g1_i1	NOG137183	DnaJ domain	Posttranslational modification, protein turnover, chaperones//CELLULAR PROCESSES AND SIGNALING
c43445_g1	c43445_g1_i1	COG5052	receptor accessory protein	Intracellular trafficking, secretion, and vesicular transport//CELLULAR PROCESSES AND SIGNALING
c43484_g1	c43484_g1_i1	COG1028	short-chain dehydrogenase reductase	Lipid transport and metabolism//METABOLISM///Secondary metabolites biosynthesis, transport and catabolism//METABOLISM
c43484_g1	c43484_g1_i2	COG1028	short-chain dehydrogenase reductase	Lipid transport and metabolism//METABOLISM///Secondary metabolites biosynthesis, transport and catabolism//METABOLISM
c43496_g1	c43496_g1_i2	--
c43538_g2	c43538_g2_i1	--
c43546_g1	c43546_g1_i2	COG5024	g2 mitotic-specific	Cell cycle control, cell division, chromosome partitioning//CELLULAR PROCESSES AND SIGNALING
c43558_g1	c43558_g1_i1	NOG186132	Eukaryotic aspartyl protease	Posttranslational modification, protein turnover, chaperones//CELLULAR PROCESSES AND SIGNALING
c43584_g2	c43584_g2_i2	--
c43612_g1	c43612_g1_i1	--
c43612_g1	c43612_g1_i2	--
c43612_g1	c43612_g1_i3	--
c43623_g1	c43623_g1_i4	COG0133	The beta subunit is responsible for the synthesis of L- tryptophan from indole and L-serine (By similarity)	Amino acid transport and metabolism//METABOLISM
c43660_g2	c43660_g2_i1	--
c43671_g1	c43671_g1_i2	--
c43694_g1	c43694_g1_i1	NOG146769	transferase activity, transferring hexosyl groups	Posttranslational modification, protein turnover, chaperones//CELLULAR PROCESSES AND SIGNALING
c43709_g1	c43709_g1_i1	COG3240	GDSL esterase lipase	Lipid transport and metabolism//METABOLISM
c43730_g1	c43730_g1_i1	NOG128944	UDP-glucosyl transferase	Lipid transport and metabolism//METABOLISM
c43747_g1	c43747_g1_i1	NOG133481	Hsp20/alpha crystallin family	Posttranslational modification, protein turnover, chaperones//CELLULAR PROCESSES AND SIGNALING
c43747_g1	c43747_g1_i2	NOG133481	Hsp20/alpha crystallin family	Posttranslational modification, protein turnover, chaperones//CELLULAR PROCESSES AND SIGNALING
c43763_g1	c43763_g1_i3	COG5206	phosphatidylinositol glycan anchor biosynthesis, class K	Posttranslational modification, protein turnover, chaperones//CELLULAR PROCESSES AND SIGNALING
c43790_g1	c43790_g1_i1	NOG81593	disease resistance protein	Cytoskeleton//CELLULAR PROCESSES AND SIGNALING
c43820_g1	c43820_g1_i1	--
c43820_g1	c43820_g1_i3	--
c43833_g1	c43833_g1_i1	NOG22609	Transporter	Amino acid transport and metabolism//METABOLISM
c43833_g1	c43833_g1_i3	NOG22609	Transporter	Amino acid transport and metabolism//METABOLISM
c43845_g1	c43845_g1_i1	--
c43889_g1	c43889_g1_i2	COG2761	DSBA oxidoreductase	Secondary metabolites biosynthesis, transport and catabolism//METABOLISM
c43891_g1	c43891_g1_i1	NOG133701	Glutaredoxin	Posttranslational modification, protein turnover, chaperones//CELLULAR PROCESSES AND SIGNALING
c43931_g1	c43931_g1_i1	--
c4399_g1	c4399_g1_i1	--
c44013_g1	c44013_g1_i3	COG2157	60s ribosomal protein	Translation, ribosomal structure and biogenesis//INFORMATION STORAGE AND PROCESSING
c44016_g1	c44016_g1_i2	NOG00132	Ribosomal protein S6 kinase	Signal transduction mechanisms//CELLULAR PROCESSES AND SIGNALING
c44046_g1	c44046_g1_i1	NOG171225	disease resistance protein (By	Cytoskeleton//CELLULAR PROCESSES AND SIGNALING
c44074_g1	c44074_g1_i1	COG3669	alpha-l-fucosidase	Carbohydrate transport and metabolism//METABOLISM
c44144_g1	c44144_g1_i1	NOG136572	Helix-loop-helix DNA-binding domain	Transcription//INFORMATION STORAGE AND PROCESSING
c44144_g1	c44144_g1_i2	NOG136572	Helix-loop-helix DNA-binding domain	Transcription//INFORMATION STORAGE AND PROCESSING
c44148_g1	c44148_g1_i2	--
c44176_g1	c44176_g1_i1	COG2939	carboxy-peptidase	Amino acid transport and metabolism//METABOLISM
c44180_g1	c44180_g1_i1	--
c44191_g1	c44191_g1_i1	NOG00419	aspartic	Posttranslational modification, protein turnover, chaperones//CELLULAR PROCESSES AND SIGNALING
c44217_g1	c44217_g1_i1	--
c44221_g1	c44221_g1_i1	--
c44221_g1	c44221_g1_i2	--
c44241_g1	c44241_g1_i1	COG0318	Amp-dependent synthetase and ligase	Lipid transport and metabolism//METABOLISM
c44250_g1	c44250_g1_i1	--
c44304_g1	c44304_g1_i2	--
c44316_g1	c44316_g1_i5	COG5054	Sulfhydryl oxidase	Posttranslational modification, protein turnover, chaperones//CELLULAR PROCESSES AND SIGNALING
c44337_g1	c44337_g1_i2	--
c44341_g1	c44341_g1_i1	NOG130119	Nac domain-containing protein	Transcription//INFORMATION STORAGE AND PROCESSING
c44341_g1	c44341_g1_i2	NOG130119	Nac domain-containing protein	Transcription//INFORMATION STORAGE AND PROCESSING
c44341_g1	c44341_g1_i3	NOG130119	Nac domain-containing protein	Transcription//INFORMATION STORAGE AND PROCESSING
c44353_g1	c44353_g1_i1	COG2124	Cytochrome p450	Secondary metabolites biosynthesis, transport and catabolism//METABOLISM
c44388_g1	c44388_g1_i1	NOG00910	Phosphatase, orphan 1	Lipid transport and metabolism//METABOLISM
c44388_g1	c44388_g1_i2	NOG00910	Phosphatase, orphan 1	Lipid transport and metabolism//METABOLISM
c44389_g1	c44389_g1_i2	--
c4438_g1	c4438_g1_i1	COG0260	Presumably involved in the processing and regular turnover of intracellular proteins. Catalyzes the removal of unsubstituted N-terminal amino acids from various peptides (By similarity)	Amino acid transport and metabolism//METABOLISM
c44414_g1	c44414_g1_i2	NOG25233	BT1 family	Intracellular trafficking, secretion, and vesicular transport//CELLULAR PROCESSES AND SIGNALING
c44437_g1	c44437_g1_i1	COG0224	Produces ATP from ADP in the presence of a proton gradient across the membrane. The gamma chain is believed to be important in regulating ATPase activity and the flow of protons through the CF(0) complex (By similarity)	Energy production and conversion//METABOLISM
c44440_g1	c44440_g1_i1	NOG74359	sterol desaturase	Lipid transport and metabolism//METABOLISM
c44444_g1	c44444_g1_i1	--
c44463_g1	c44463_g1_i1	--
c44467_g1	c44467_g1_i1	COG0158	D-fructose-1,6-bisphosphate 1-phosphohydrolase class 1	Carbohydrate transport and metabolism//METABOLISM
c44510_g1	c44510_g1_i1	--
c44525_g1	c44525_g1_i1	NOG136249	WRKY transcription factor	Transcription//INFORMATION STORAGE AND PROCESSING
c44525_g1	c44525_g1_i2	NOG136249	WRKY transcription factor	Transcription//INFORMATION STORAGE AND PROCESSING
c44531_g1	c44531_g1_i1	COG2124	Cytochrome p450	Secondary metabolites biosynthesis, transport and catabolism//METABOLISM
c44570_g1	c44570_g1_i1	NOG41974	chitin-inducible gibberellin-responsive protein	Transcription//INFORMATION STORAGE AND PROCESSING
c44580_g1	c44580_g1_i1	--
c44600_g1	c44600_g1_i1	NOG133846	Transcription factor	Transcription//INFORMATION STORAGE AND PROCESSING
c44600_g1	c44600_g1_i2	NOG133846	Transcription factor	Transcription//INFORMATION STORAGE AND PROCESSING
c44624_g1	c44624_g1_i1	COG5158	Vacuolar protein sorting-associated protein	Intracellular trafficking, secretion, and vesicular transport//CELLULAR PROCESSES AND SIGNALING
c44717_g1	c44717_g1_i1	NOG129001	peroxidase	Carbohydrate transport and metabolism//METABOLISM
c44741_g1	c44741_g1_i1	NOG12552	DELLA protein	Transcription//INFORMATION STORAGE AND PROCESSING
c44786_g1	c44786_g1_i1	NOG76897	UDP-Glucuronosyltransferase	Carbohydrate transport and metabolism//METABOLISM
c44824_g1	c44824_g1_i1	--
c44859_g1	c44859_g1_i1	COG5434	Glycoside hydrolase family 28	Cell wall/membrane/envelope biogenesis//CELLULAR PROCESSES AND SIGNALING
c44859_g1	c44859_g1_i2	COG5434	Glycoside hydrolase family 28	Cell wall/membrane/envelope biogenesis//CELLULAR PROCESSES AND SIGNALING
c44859_g1	c44859_g1_i5	COG5434	Glycoside hydrolase family 28	Cell wall/membrane/envelope biogenesis//CELLULAR PROCESSES AND SIGNALING
c44872_g2	c44872_g2_i2	--
c44902_g1	c44902_g1_i1	NOG15801	UDP Glucuronosyltransferase 2 family, polypeptide	Carbohydrate transport and metabolism//METABOLISM
c44904_g1	c44904_g1_i1	NOG186381	No apical meristem (NAM) protein	Transcription//INFORMATION STORAGE AND PROCESSING
c44909_g1	c44909_g1_i2	--
c44924_g2	c44924_g2_i1	NOG27940	Ring finger protein	Posttranslational modification, protein turnover, chaperones//CELLULAR PROCESSES AND SIGNALING
c44987_g1	c44987_g1_i1	--
c44999_g1	c44999_g1_i2	NOG130978	Catalyzes the intramolecular cyclization of bicyclic chalcones into tricyclic (S)-flavanones. Responsible for the isomerization of 4,2',4',6'-tetrahydroxychalcone (also termed chalcone) into naringenin	Carbohydrate transport and metabolism//METABOLISM
c45026_g1	c45026_g1_i1	NOG204362	UDP-glucoronosyl and UDP-glucosyl transferase	Posttranslational modification, protein turnover, chaperones//CELLULAR PROCESSES AND SIGNALING
c45061_g1	c45061_g1_i1	--
c45082_g1	c45082_g1_i1	COG2124	Cytochrome p450	Secondary metabolites biosynthesis, transport and catabolism//METABOLISM
c45082_g1	c45082_g1_i2	COG2124	Cytochrome p450	Secondary metabolites biosynthesis, transport and catabolism//METABOLISM
c45088_g2	c45088_g2_i3	--
c45094_g1	c45094_g1_i1	NOG164747	transferase family	Posttranslational modification, protein turnover, chaperones//CELLULAR PROCESSES AND SIGNALING
c45094_g1	c45094_g1_i2	NOG205357	Transferase family	Intracellular trafficking, secretion, and vesicular transport//CELLULAR PROCESSES AND SIGNALING
c45164_g1	c45164_g1_i1	--
c45184_g1	c45184_g1_i2	NOG123962	Transcription factor	Transcription//INFORMATION STORAGE AND PROCESSING
c45184_g1	c45184_g1_i3	NOG123962	Transcription factor	Transcription//INFORMATION STORAGE AND PROCESSING
c45206_g1	c45206_g1_i1	NOG205357	Transferase family	Intracellular trafficking, secretion, and vesicular transport//CELLULAR PROCESSES AND SIGNALING
c45227_g1	c45227_g1_i1	COG2124	Cytochrome p450	Secondary metabolites biosynthesis, transport and catabolism//METABOLISM
c45228_g1	c45228_g1_i3	NOG226178	Major Facilitator Superfamily	Intracellular trafficking, secretion, and vesicular transport//CELLULAR PROCESSES AND SIGNALING
c45265_g1	c45265_g1_i1	NOG63570	matrix metallopeptidase	Posttranslational modification, protein turnover, chaperones//CELLULAR PROCESSES AND SIGNALING
c45282_g1	c45282_g1_i3	--
c45283_g1	c45283_g1_i2	NOG188255	Glutathione S-transferase, N-terminal domain	Posttranslational modification, protein turnover, chaperones//CELLULAR PROCESSES AND SIGNALING
c45286_g1	c45286_g1_i1	NOG136107	B3 domain-containing protein	Transcription//INFORMATION STORAGE AND PROCESSING
c45322_g2	c45322_g2_i1	NOG140006	Early nodulin-like protein 1	Posttranslational modification, protein turnover, chaperones//CELLULAR PROCESSES AND SIGNALING
c45375_g1	c45375_g1_i1	NOG146311	Transcription factor	Transcription//INFORMATION STORAGE AND PROCESSING
c45375_g3	c45375_g3_i1	--
c45379_g1	c45379_g1_i4	COG0464	Aaa atpase	Posttranslational modification, protein turnover, chaperones//CELLULAR PROCESSES AND SIGNALING
c45394_g1	c45394_g1_i1	--
c45394_g1	c45394_g1_i2	--
c45415_g1	c45415_g1_i1	COG1877	synthase	Carbohydrate transport and metabolism//METABOLISM
c45428_g1	c45428_g1_i1	--
c45437_g1	c45437_g1_i1	--
c45451_g1	c45451_g1_i1	COG0115	brancheD-chain amino acid aminotransferase	Amino acid transport and metabolism//METABOLISM
c45451_g1	c45451_g1_i2	COG0115	brancheD-chain amino acid aminotransferase	Amino acid transport and metabolism//METABOLISM
c45451_g1	c45451_g1_i4	COG0115	brancheD-chain amino acid aminotransferase	Amino acid transport and metabolism//METABOLISM
c45451_g1	c45451_g1_i5	COG0115	brancheD-chain amino acid aminotransferase	Amino acid transport and metabolism//METABOLISM
c45504_g1	c45504_g1_i1	--
c45515_g2	c45515_g2_i1	COG0367	asparagine synthetase	Amino acid transport and metabolism//METABOLISM
c45518_g1	c45518_g1_i1	--
c45518_g1	c45518_g1_i2	NOG125866	Auxin-induced protein	Intracellular trafficking, secretion, and vesicular transport//CELLULAR PROCESSES AND SIGNALING
c45518_g1	c45518_g1_i3	NOG125866	Auxin-induced protein	Intracellular trafficking, secretion, and vesicular transport//CELLULAR PROCESSES AND SIGNALING
c45518_g1	c45518_g1_i4	NOG125866	Auxin-induced protein	Intracellular trafficking, secretion, and vesicular transport//CELLULAR PROCESSES AND SIGNALING
c45518_g1	c45518_g1_i5	NOG125456	auxin-induced protein	Intracellular trafficking, secretion, and vesicular transport//CELLULAR PROCESSES AND SIGNALING
c45520_g1	c45520_g1_i1	NOG28501	galactinol synthase	Posttranslational modification, protein turnover, chaperones//CELLULAR PROCESSES AND SIGNALING
c45521_g1	c45521_g1_i1	COG3104	transporter	Amino acid transport and metabolism//METABOLISM
c45521_g2	c45521_g2_i2	--
c45521_g2	c45521_g2_i3	COG3240	GDSL esterase lipase	Lipid transport and metabolism//METABOLISM
c45521_g2	c45521_g2_i4	--
c45521_g2	c45521_g2_i5	COG3240	GDSL esterase lipase	Lipid transport and metabolism//METABOLISM
c45521_g2	c45521_g2_i6	COG3240	GDSL esterase lipase	Lipid transport and metabolism//METABOLISM
c45541_g1	c45541_g1_i1	COG2124	Cytochrome p450	Secondary metabolites biosynthesis, transport and catabolism//METABOLISM
c45541_g1	c45541_g1_i3	COG2124	Cytochrome p450	Secondary metabolites biosynthesis, transport and catabolism//METABOLISM
c45541_g3	c45541_g3_i1	--
c45546_g1	c45546_g1_i1	--
c45546_g1	c45546_g1_i2	--
c45548_g1	c45548_g1_i1	COG0500	methyltransferase	Secondary metabolites biosynthesis, transport and catabolism//METABOLISM
c45549_g1	c45549_g1_i1	NOG129719	Transmembrane amino acid transporter protein	Amino acid transport and metabolism//METABOLISM
c45579_g1	c45579_g1_i1	COG0588	Catalyzes the interconversion of 2-phosphoglycerate and 3-phosphoglycerate (By similarity)	Carbohydrate transport and metabolism//METABOLISM
c45579_g1	c45579_g1_i2	COG0588	Catalyzes the interconversion of 2-phosphoglycerate and 3-phosphoglycerate (By similarity)	Carbohydrate transport and metabolism//METABOLISM
c45586_g1	c45586_g1_i4	NOG161297	ethylene responsive element binding factor 5	Transcription//INFORMATION STORAGE AND PROCESSING
c45595_g1	c45595_g1_i2	COG0515	Serine Threonine protein kinase	Signal transduction mechanisms//CELLULAR PROCESSES AND SIGNALING
c45598_g1	c45598_g1_i1	COG0050	This protein promotes the GTP-dependent binding of aminoacyl-tRNA to the A-site of ribosomes during protein biosynthesis (By similarity)	Translation, ribosomal structure and biogenesis//INFORMATION STORAGE AND PROCESSING
c45648_g1	c45648_g1_i1	COG3200	phospho-2-dehydro-3-deoxyheptonate aldolase	Amino acid transport and metabolism//METABOLISM
c45663_g1	c45663_g1_i3	COG5024	g2 mitotic-specific	Cell cycle control, cell division, chromosome partitioning//CELLULAR PROCESSES AND SIGNALING
c45750_g1	c45750_g1_i1	NOG11723	regulator of g-protein signaling	Transcription//INFORMATION STORAGE AND PROCESSING
c45754_g1	c45754_g1_i1	COG0515	Serine Threonine protein kinase	Signal transduction mechanisms//CELLULAR PROCESSES AND SIGNALING
c45792_g1	c45792_g1_i2	NOG210195	UDP-glucoronosyl and UDP-glucosyl transferase	Posttranslational modification, protein turnover, chaperones//CELLULAR PROCESSES AND SIGNALING
c45811_g1	c45811_g1_i3	COG0326	Molecular chaperone. Has ATPase activity (By similarity)	Posttranslational modification, protein turnover, chaperones//CELLULAR PROCESSES AND SIGNALING
c45811_g1	c45811_g1_i4	COG0326	Molecular chaperone. Has ATPase activity (By similarity)	Posttranslational modification, protein turnover, chaperones//CELLULAR PROCESSES AND SIGNALING
c45836_g1	c45836_g1_i1	NOG191291	TIFY	Transcription//INFORMATION STORAGE AND PROCESSING
c45840_g1	c45840_g1_i1	--
c45840_g1	c45840_g1_i2	NOG23742	Clan CA, family C1, cathepsin L-like cysteine peptidase	Posttranslational modification, protein turnover, chaperones//CELLULAR PROCESSES AND SIGNALING
c45840_g1	c45840_g1_i3	--
c45858_g1	c45858_g1_i3	--
c45871_g1	c45871_g1_i1	COG2723	beta-glucosidase	Carbohydrate transport and metabolism//METABOLISM
c45895_g1	c45895_g1_i3	--
c45895_g1	c45895_g1_i4	COG0515	Serine Threonine protein kinase	Signal transduction mechanisms//CELLULAR PROCESSES AND SIGNALING
c4590_g1	c4590_g1_i1	--
c45918_g1	c45918_g1_i1	NOG204362	UDP-glucoronosyl and UDP-glucosyl transferase	Posttranslational modification, protein turnover, chaperones//CELLULAR PROCESSES AND SIGNALING
c45968_g1	c45968_g1_i1	--
c46010_g1	c46010_g1_i1	NOG50412	Cytochrome P450, family 2, subfamily	Posttranslational modification, protein turnover, chaperones//CELLULAR PROCESSES AND SIGNALING
c46018_g1	c46018_g1_i4	NOG152463	Plant non-specific lipid-transfer proteins transfer phospholipids as well as galactolipids across membranes. May play a role in wax or cutin deposition in the cell walls of expanding epidermal cells and certain secretory tissues (By similarity)	Intracellular trafficking, secretion, and vesicular transport//CELLULAR PROCESSES AND SIGNALING
c46033_g1	c46033_g1_i1	NOG212094	Inorganic phosphate transporter	Carbohydrate transport and metabolism//METABOLISM
c46073_g1	c46073_g1_i1	NOG131358	purine permease	Intracellular trafficking, secretion, and vesicular transport//CELLULAR PROCESSES AND SIGNALING
c46073_g3	c46073_g3_i1	--
c46094_g1	c46094_g1_i2	--
c46104_g1	c46104_g1_i1	--
c46105_g1	c46105_g1_i1	NOG158329	transcription factor TEOSINTE BRANCHED	Transcription//INFORMATION STORAGE AND PROCESSING
c46120_g1	c46120_g1_i1	COG0022	Dehydrogenase, E1 component	Energy production and conversion//METABOLISM
c46120_g1	c46120_g1_i11	COG0022	Dehydrogenase, E1 component	Energy production and conversion//METABOLISM
c46127_g1	c46127_g1_i1	COG5147	Myblike DNAbinding domain containing protein	Transcription//INFORMATION STORAGE AND PROCESSING
c46137_g2	c46137_g2_i3	--
c46169_g1	c46169_g1_i1	COG2124	Cytochrome p450	Secondary metabolites biosynthesis, transport and catabolism//METABOLISM
c46188_g2	c46188_g2_i1	NOG126362	Xyloglucan endotransglucosylase hydrolase protein 23	Posttranslational modification, protein turnover, chaperones//CELLULAR PROCESSES AND SIGNALING
c46248_g1	c46248_g1_i2	--
c46283_g1	c46283_g1_i1	NOG146769	transferase activity, transferring hexosyl groups	Posttranslational modification, protein turnover, chaperones//CELLULAR PROCESSES AND SIGNALING
c46283_g1	c46283_g1_i2	NOG146769	transferase activity, transferring hexosyl groups	Posttranslational modification, protein turnover, chaperones//CELLULAR PROCESSES AND SIGNALING
c46298_g1	c46298_g1_i1	COG0071	Heat shock protein	Posttranslational modification, protein turnover, chaperones//CELLULAR PROCESSES AND SIGNALING
c46298_g2	c46298_g2_i1	COG0071	Heat shock protein	Posttranslational modification, protein turnover, chaperones//CELLULAR PROCESSES AND SIGNALING
c46298_g2	c46298_g2_i2	COG0071	Heat shock protein	Posttranslational modification, protein turnover, chaperones//CELLULAR PROCESSES AND SIGNALING
c46298_g2	c46298_g2_i3	COG0071	Heat shock protein	Posttranslational modification, protein turnover, chaperones//CELLULAR PROCESSES AND SIGNALING
c46303_g2	c46303_g2_i2	COG3670	dioxygenase	Secondary metabolites biosynthesis, transport and catabolism//METABOLISM
c46305_g1	c46305_g1_i1	--
c46342_g4	c46342_g4_i3	--
c46390_g2	c46390_g2_i1	--
c46402_g1	c46402_g1_i1	COG4677	pectinesterase	Carbohydrate transport and metabolism//METABOLISM
c46421_g1	c46421_g1_i1	NOG196617	small heat shock protein	Posttranslational modification, protein turnover, chaperones//CELLULAR PROCESSES AND SIGNALING
c46425_g1	c46425_g1_i1	COG2124	Cytochrome p450	Secondary metabolites biosynthesis, transport and catabolism//METABOLISM
c46431_g1	c46431_g1_i1	COG2132	Multicopper oxidase	Secondary metabolites biosynthesis, transport and catabolism//METABOLISM
c46460_g1	c46460_g1_i1	COG1257	)-reductase	Lipid transport and metabolism//METABOLISM
c46470_g1	c46470_g1_i1	--
c46476_g1	c46476_g1_i7	COG1199	helicase	Replication, recombination and repair//INFORMATION STORAGE AND PROCESSING
c46512_g1	c46512_g1_i1	COG0477	major facilitator Superfamily	Carbohydrate transport and metabolism//METABOLISM
c46512_g1	c46512_g1_i2	COG0477	major facilitator Superfamily	Carbohydrate transport and metabolism//METABOLISM
c46512_g1	c46512_g1_i3	COG0477	major facilitator Superfamily	Carbohydrate transport and metabolism//METABOLISM
c46512_g2	c46512_g2_i3	--
c46512_g3	c46512_g3_i1	COG0477	major facilitator Superfamily	Carbohydrate transport and metabolism//METABOLISM
c46538_g1	c46538_g1_i1	COG5167	vacuolar import and degradation protein	Intracellular trafficking, secretion, and vesicular transport//CELLULAR PROCESSES AND SIGNALING
c46548_g1	c46548_g1_i2	COG2124	Cytochrome p450	Secondary metabolites biosynthesis, transport and catabolism//METABOLISM
c46548_g1	c46548_g1_i3	COG2124	Cytochrome p450	Secondary metabolites biosynthesis, transport and catabolism//METABOLISM
c46550_g2	c46550_g2_i1	--
c46612_g2	c46612_g2_i2	--
c46620_g3	c46620_g3_i1	--
c46620_g3	c46620_g3_i3	--
c46643_g1	c46643_g1_i1	NOG137009	AP2	Transcription//INFORMATION STORAGE AND PROCESSING
c46648_g1	c46648_g1_i2	NOG26344	serine threonine-protein kinase	Signal transduction mechanisms//CELLULAR PROCESSES AND SIGNALING
c46650_g1	c46650_g1_i1	COG2124	Cytochrome p450	Secondary metabolites biosynthesis, transport and catabolism//METABOLISM
c46659_g1	c46659_g1_i1	COG0506	Proline dehydrogenase	Amino acid transport and metabolism//METABOLISM
c46662_g1	c46662_g1_i1	--
c46662_g2	c46662_g2_i2	--
c46665_g1	c46665_g1_i4	NOG11473	Metacaspase	Posttranslational modification, protein turnover, chaperones//CELLULAR PROCESSES AND SIGNALING
c46668_g1	c46668_g1_i1	COG5262	histone h2a	Chromatin structure and dynamics//INFORMATION STORAGE AND PROCESSING
c46672_g1	c46672_g1_i2	NOG122539	RING	Posttranslational modification, protein turnover, chaperones//CELLULAR PROCESSES AND SIGNALING
c46674_g1	c46674_g1_i1	COG0494	NUDiX hydrolase	Replication, recombination and repair//INFORMATION STORAGE AND PROCESSING
c46674_g1	c46674_g1_i4	COG0494	NUDiX hydrolase	Replication, recombination and repair//INFORMATION STORAGE AND PROCESSING
c46698_g1	c46698_g1_i1	COG0750	Membrane-associated zinc metalloprotease	Cell wall/membrane/envelope biogenesis//CELLULAR PROCESSES AND SIGNALING
c46715_g1	c46715_g1_i1	NOG224314		Posttranslational modification, protein turnover, chaperones//CELLULAR PROCESSES AND SIGNALING
c46717_g1	c46717_g1_i1	NOG121934	AP2 ERF and B3 domain-containing transcription	Transcription//INFORMATION STORAGE AND PROCESSING
c46717_g1	c46717_g1_i2	NOG121934	AP2 ERF and B3 domain-containing transcription	Transcription//INFORMATION STORAGE AND PROCESSING
c46725_g1	c46725_g1_i1	NOG130260	No apical meristem (NAM) protein	Transcription//INFORMATION STORAGE AND PROCESSING
c46725_g1	c46725_g1_i3	NOG130260	No apical meristem (NAM) protein	Transcription//INFORMATION STORAGE AND PROCESSING
c46740_g1	c46740_g1_i4	COG0451	Nad-dependent epimerase dehydratase	Cell wall/membrane/envelope biogenesis//CELLULAR PROCESSES AND SIGNALING
c46748_g1	c46748_g1_i1	NOG01360	hydrolase family 9	Carbohydrate transport and metabolism//METABOLISM
c46766_g1	c46766_g1_i1	--
c46768_g1	c46768_g1_i3	NOG20112	Cyclin E2	Cell cycle control, cell division, chromosome partitioning//CELLULAR PROCESSES AND SIGNALING
c46782_g1	c46782_g1_i2	NOG152333	BAG domain	Cytoskeleton//CELLULAR PROCESSES AND SIGNALING
c46796_g1	c46796_g1_i1	NOG206499		Signal transduction mechanisms//CELLULAR PROCESSES AND SIGNALING
c46845_g1	c46845_g1_i1	COG0814	Amino acid transporter	Amino acid transport and metabolism//METABOLISM
c46845_g1	c46845_g1_i2	COG0814	Amino acid transporter	Amino acid transport and metabolism//METABOLISM
c46864_g1	c46864_g1_i3	--
c46864_g2	c46864_g2_i2	--
c46879_g1	c46879_g1_i1	NOG131349	Nitrate transporter	Carbohydrate transport and metabolism//METABOLISM
c46879_g1	c46879_g1_i2	NOG131349	Nitrate transporter	Carbohydrate transport and metabolism//METABOLISM
c46885_g1	c46885_g1_i1	--
c46894_g1	c46894_g1_i2	--
c46894_g2	c46894_g2_i1	--
c46915_g2	c46915_g2_i1	NOG138855	B3 domain-containing protein	Transcription//INFORMATION STORAGE AND PROCESSING
c46947_g2	c46947_g2_i1	NOG187708	Dof zinc finger protein DOF5.5	Chromatin structure and dynamics//INFORMATION STORAGE AND PROCESSING
c46947_g2	c46947_g2_i2	NOG187708	Dof zinc finger protein DOF5.5	Chromatin structure and dynamics//INFORMATION STORAGE AND PROCESSING
c46948_g5	c46948_g5_i1	--
c46976_g1	c46976_g1_i1	NOG20532	WAK receptor-like protein kinase family protein	Signal transduction mechanisms//CELLULAR PROCESSES AND SIGNALING
c46981_g1	c46981_g1_i1	--
c46989_g1	c46989_g1_i1	COG0775	Catalyzes the irreversible cleavage of the glycosidic bond in both 5'-methylthioadenosine (MTA) and S- adenosylhomocysteine (SAH AdoHcy) to adenine and the corresponding thioribose, 5'-methylthioribose and S-ribosylhomocysteine, respectively (By similarity)	Nucleotide transport and metabolism//METABOLISM
c46989_g1	c46989_g1_i3	COG0775	Catalyzes the irreversible cleavage of the glycosidic bond in both 5'-methylthioadenosine (MTA) and S- adenosylhomocysteine (SAH AdoHcy) to adenine and the corresponding thioribose, 5'-methylthioribose and S-ribosylhomocysteine, respectively (By similarity)	Nucleotide transport and metabolism//METABOLISM
c47018_g1	c47018_g1_i1	NOG83961	N(alpha)-acetyltransferase 38, NatC auxiliary	Transcription//INFORMATION STORAGE AND PROCESSING
c47029_g1	c47029_g1_i1	--
c47047_g1	c47047_g1_i2	--
c47047_g1	c47047_g1_i3	--
c47047_g1	c47047_g1_i5	--
c47075_g1	c47075_g1_i1	COG0515	Serine Threonine protein kinase	Signal transduction mechanisms//CELLULAR PROCESSES AND SIGNALING
c47100_g1	c47100_g1_i1	NOG202589	Reticulon	Intracellular trafficking, secretion, and vesicular transport//CELLULAR PROCESSES AND SIGNALING
c47118_g1	c47118_g1_i5	NOG05794	calcium calmodulin-dependent protein kinase	Signal transduction mechanisms//CELLULAR PROCESSES AND SIGNALING
c47118_g1	c47118_g1_i6	NOG05794	calcium calmodulin-dependent protein kinase	Signal transduction mechanisms//CELLULAR PROCESSES AND SIGNALING
c47125_g1	c47125_g1_i10	COG0204	Acyltransferase	Lipid transport and metabolism//METABOLISM
c47125_g1	c47125_g1_i2	COG0204	Acyltransferase	Lipid transport and metabolism//METABOLISM
c47125_g1	c47125_g1_i3	COG0204	Acyltransferase	Lipid transport and metabolism//METABOLISM
c4714_g1	c4714_g1_i1	--
c47192_g1	c47192_g1_i1	COG1012	Dehydrogenase	Energy production and conversion//METABOLISM
c47206_g1	c47206_g1_i1	--
c47221_g1	c47221_g1_i1	NOG130435	Basic region leucine zipper	Transcription//INFORMATION STORAGE AND PROCESSING
c47221_g1	c47221_g1_i2	NOG130435	Basic region leucine zipper	Transcription//INFORMATION STORAGE AND PROCESSING
c47221_g1	c47221_g1_i3	NOG130435	Basic region leucine zipper	Transcription//INFORMATION STORAGE AND PROCESSING
c47221_g1	c47221_g1_i4	NOG130435	Basic region leucine zipper	Transcription//INFORMATION STORAGE AND PROCESSING
c47221_g1	c47221_g1_i5	NOG130435	Basic region leucine zipper	Transcription//INFORMATION STORAGE AND PROCESSING
c47221_g1	c47221_g1_i6	NOG130435	Basic region leucine zipper	Transcription//INFORMATION STORAGE AND PROCESSING
c47241_g1	c47241_g1_i2	COG0464	Aaa atpase	Posttranslational modification, protein turnover, chaperones//CELLULAR PROCESSES AND SIGNALING
c47262_g1	c47262_g1_i1	--
c47278_g1	c47278_g1_i1	COG1819	glycosyltransferase	Energy production and conversion//METABOLISM///Carbohydrate transport and metabolism//METABOLISM
c47327_g1	c47327_g1_i1	COG2267	alpha beta hydrolase fold	Lipid transport and metabolism//METABOLISM
c47327_g1	c47327_g1_i4	COG2267	alpha beta hydrolase fold	Lipid transport and metabolism//METABOLISM
c47327_g1	c47327_g1_i6	COG2267	alpha beta hydrolase fold	Lipid transport and metabolism//METABOLISM
c47372_g1	c47372_g1_i3	--
c47373_g4	c47373_g4_i1	--
c47394_g2	c47394_g2_i2	--
c47394_g2	c47394_g2_i4	--
c47394_g2	c47394_g2_i5	--
c47394_g3	c47394_g3_i1	--
c47424_g1	c47424_g1_i5	--
c47424_g1	c47424_g1_i7	--
c47424_g1	c47424_g1_i9	--
c47442_g1	c47442_g1_i1	COG2124	Cytochrome p450	Secondary metabolites biosynthesis, transport and catabolism//METABOLISM
c47515_g1	c47515_g1_i1	--
c47515_g1	c47515_g1_i2	NOG49022	as a sensor for the physiological iron status within the plant, and or might be involved in the transport of iron	Posttranslational modification, protein turnover, chaperones//CELLULAR PROCESSES AND SIGNALING
c47515_g1	c47515_g1_i3	NOG49022	as a sensor for the physiological iron status within the plant, and or might be involved in the transport of iron	Posttranslational modification, protein turnover, chaperones//CELLULAR PROCESSES AND SIGNALING
c47515_g1	c47515_g1_i4	NOG49022	as a sensor for the physiological iron status within the plant, and or might be involved in the transport of iron	Posttranslational modification, protein turnover, chaperones//CELLULAR PROCESSES AND SIGNALING
c47515_g1	c47515_g1_i5	NOG49022	as a sensor for the physiological iron status within the plant, and or might be involved in the transport of iron	Posttranslational modification, protein turnover, chaperones//CELLULAR PROCESSES AND SIGNALING
c47517_g2	c47517_g2_i1	--
c47517_g4	c47517_g4_i3	--
c47517_g4	c47517_g4_i4	--
c47525_g1	c47525_g1_i4	NOG91608	E3 ubiquitin ligase BIG	Posttranslational modification, protein turnover, chaperones//CELLULAR PROCESSES AND SIGNALING
c47585_g1	c47585_g1_i1	COG0076	decarboxylase	Amino acid transport and metabolism//METABOLISM
c47650_g1	c47650_g1_i1	--
c47717_g1	c47717_g1_i2	NOG129410	Transcription factor	Transcription//INFORMATION STORAGE AND PROCESSING
c47717_g1	c47717_g1_i3	NOG129410	Transcription factor	Transcription//INFORMATION STORAGE AND PROCESSING
c47727_g1	c47727_g1_i3	COG0277	FAD linked oxidase domain protein	Energy production and conversion//METABOLISM
c47755_g1	c47755_g1_i1	COG0515	Serine Threonine protein kinase	Signal transduction mechanisms//CELLULAR PROCESSES AND SIGNALING
c47826_g1	c47826_g1_i3	COG0518	Catalyzes the synthesis of GMP from XMP (By similarity)	Nucleotide transport and metabolism//METABOLISM
c47837_g1	c47837_g1_i5	COG5169	Transcription factor	Transcription//INFORMATION STORAGE AND PROCESSING
c47850_g1	c47850_g1_i1	--
c47850_g1	c47850_g1_i3	--
c47854_g2	c47854_g2_i1	--
c47927_g1	c47927_g1_i1	NOG210304	Common central domain of tyrosinase	Secondary metabolites biosynthesis, transport and catabolism//METABOLISM
c47927_g1	c47927_g1_i2	NOG40901	tyrosinase	Carbohydrate transport and metabolism//METABOLISM
c47927_g1	c47927_g1_i3	NOG210304	Common central domain of tyrosinase	Secondary metabolites biosynthesis, transport and catabolism//METABOLISM
c47927_g2	c47927_g2_i1	NOG40901	tyrosinase	Carbohydrate transport and metabolism//METABOLISM
c47932_g1	c47932_g1_i1	NOG139498	Squamosa promoter-binding-like protein	Transcription//INFORMATION STORAGE AND PROCESSING
c47932_g1	c47932_g1_i2	NOG139498	Squamosa promoter-binding-like protein	Transcription//INFORMATION STORAGE AND PROCESSING
c47937_g1	c47937_g1_i2	COG3104	transporter	Amino acid transport and metabolism//METABOLISM
c47943_g1	c47943_g1_i2	COG0071	Heat shock protein	Posttranslational modification, protein turnover, chaperones//CELLULAR PROCESSES AND SIGNALING
c47981_g1	c47981_g1_i2	COG4354	Non-lysosomal glucosylceramidase that catalyzes the conversion of glucosylceramide to free glucose and ceramide (By similarity)	Carbohydrate transport and metabolism//METABOLISM
c47987_g1	c47987_g1_i1	COG0191	Aldolase	Carbohydrate transport and metabolism//METABOLISM
c47996_g1	c47996_g1_i1	NOG01906	Severs microtubules in vitro in an ATP-dependent manner. This activity may promote rapid reorganization of cellular microtubule arrays (By similarity)	Posttranslational modification, protein turnover, chaperones//CELLULAR PROCESSES AND SIGNALING
c48051_g1	c48051_g1_i1	--
c48090_g1	c48090_g1_i1	--
c48112_g1	c48112_g1_i1	COG0160	aminotransferase	Amino acid transport and metabolism//METABOLISM
c48189_g2	c48189_g2_i3	NOG25275	HSPA (heat shock 70kDa) binding protein, cytoplasmic cochaperone 1	Posttranslational modification, protein turnover, chaperones//CELLULAR PROCESSES AND SIGNALING
c48191_g1	c48191_g1_i1	NOG126423	R-linalool synthase	Posttranslational modification, protein turnover, chaperones//CELLULAR PROCESSES AND SIGNALING
c48191_g1	c48191_g1_i2	NOG126423	R-linalool synthase	Posttranslational modification, protein turnover, chaperones//CELLULAR PROCESSES AND SIGNALING
c48211_g1	c48211_g1_i1	--
c48261_g1	c48261_g1_i1	NOG97062	WRKY transcription factor	Transcription//INFORMATION STORAGE AND PROCESSING
c48261_g1	c48261_g1_i2	NOG97062	WRKY transcription factor	Transcription//INFORMATION STORAGE AND PROCESSING
c48261_g1	c48261_g1_i3	NOG97062	WRKY transcription factor	Transcription//INFORMATION STORAGE AND PROCESSING
c48261_g1	c48261_g1_i4	NOG97062	WRKY transcription factor	Transcription//INFORMATION STORAGE AND PROCESSING
c48264_g1	c48264_g1_i1	NOG126817	Serine threonine-protein phosphatase 7 long form	Signal transduction mechanisms//CELLULAR PROCESSES AND SIGNALING
c48273_g1	c48273_g1_i1	COG5059	Kinesin family member	Cytoskeleton//CELLULAR PROCESSES AND SIGNALING
c48295_g1	c48295_g1_i1	COG5206	phosphatidylinositol glycan anchor biosynthesis, class K	Posttranslational modification, protein turnover, chaperones//CELLULAR PROCESSES AND SIGNALING
c48311_g1	c48311_g1_i1	COG5098	Regulatory subunit of the condensin complex, a complex required for conversion of interphase chromatin into mitotic-like condense chromosomes. The condensin complex probably introduces positive supercoils into relaxed DNA in the presence of type I topoisomerases and converts nicked DNA into positive knotted forms in the presence of type II topoisomerases (By similarity)	Chromatin structure and dynamics//INFORMATION STORAGE AND PROCESSING///Cell cycle control, cell division, chromosome partitioning//CELLULAR PROCESSES AND SIGNALING
c48382_g1	c48382_g1_i1	COG1748	saccharopine dehydrogenase	Amino acid transport and metabolism//METABOLISM
c48382_g1	c48382_g1_i6	COG1748	saccharopine dehydrogenase	Amino acid transport and metabolism//METABOLISM
c48382_g2	c48382_g2_i1	--
c48383_g1	c48383_g1_i4	--
c48424_g1	c48424_g1_i2	NOG00714	high mobility group	Chromatin structure and dynamics//INFORMATION STORAGE AND PROCESSING
c48493_g1	c48493_g1_i1	--
c48515_g3	c48515_g3_i1	--
c48539_g1	c48539_g1_i1	--
c48539_g1	c48539_g1_i3	--
c48542_g1	c48542_g1_i1	--
c48542_g1	c48542_g1_i2	--
c48559_g2	c48559_g2_i1	NOG16082	Hematopoietically expressed homeobox	Transcription//INFORMATION STORAGE AND PROCESSING
c48593_g1	c48593_g1_i2	--
c48616_g1	c48616_g1_i1	NOG135699	glutaredoxin family	Posttranslational modification, protein turnover, chaperones//CELLULAR PROCESSES AND SIGNALING
c48650_g1	c48650_g1_i1	--
c48658_g1	c48658_g1_i2	--
c48658_g1	c48658_g1_i8	--
c48658_g1	c48658_g1_i9	--
c48717_g1	c48717_g1_i1	NOG186381	No apical meristem (NAM) protein	Transcription//INFORMATION STORAGE AND PROCESSING
c48717_g2	c48717_g2_i1	NOG186381	No apical meristem (NAM) protein	Transcription//INFORMATION STORAGE AND PROCESSING
c48772_g2	c48772_g2_i2	NOG43800	whole genome shotgun sequence	Signal transduction mechanisms//CELLULAR PROCESSES AND SIGNALING
c48781_g1	c48781_g1_i4	--
c48827_g1	c48827_g1_i1	COG1404	peptidase (S8 and S53, subtilisin, kexin, sedolisin	Posttranslational modification, protein turnover, chaperones//CELLULAR PROCESSES AND SIGNALING
c48827_g2	c48827_g2_i2	COG1404	peptidase (S8 and S53, subtilisin, kexin, sedolisin	Posttranslational modification, protein turnover, chaperones//CELLULAR PROCESSES AND SIGNALING
c48841_g5	c48841_g5_i3	--
c48926_g1	c48926_g1_i1	NOG125303	Serine threonine-protein kinase WNK4-like	Signal transduction mechanisms//CELLULAR PROCESSES AND SIGNALING
c48926_g1	c48926_g1_i2	NOG125303	Serine threonine-protein kinase WNK4-like	Signal transduction mechanisms//CELLULAR PROCESSES AND SIGNALING
c48974_g1	c48974_g1_i2	COG2124	Cytochrome p450	Secondary metabolites biosynthesis, transport and catabolism//METABOLISM
c49021_g1	c49021_g1_i1	NOG172552	ZnF_C2H2	Transcription//INFORMATION STORAGE AND PROCESSING
c49066_g1	c49066_g1_i10	--
c49066_g1	c49066_g1_i9	--
c49083_g1	c49083_g1_i1	NOG22010	Component of the SCF(sconB) E3 ubiquitin ligase complex involved in the regulation of sulfur metabolite repression, probably by mediating the inactivation or degradation of the metR transcription factor	Transcription//INFORMATION STORAGE AND PROCESSING
c49106_g1	c49106_g1_i1	NOG146769	transferase activity, transferring hexosyl groups	Posttranslational modification, protein turnover, chaperones//CELLULAR PROCESSES AND SIGNALING
c49120_g1	c49120_g1_i1	--
c49120_g2	c49120_g2_i2	--
c49120_g2	c49120_g2_i3	--
c49120_g2	c49120_g2_i4	--
c49126_g1	c49126_g1_i1	COG0531	amino acid	Amino acid transport and metabolism//METABOLISM
c49163_g2	c49163_g2_i3	--
c49168_g1	c49168_g1_i1	COG0471	Transporter	Inorganic ion transport and metabolism//METABOLISM
c49173_g2	c49173_g2_i2	NOG124094	G-type lectin S-receptor-like serine threonine-protein kinase	Signal transduction mechanisms//CELLULAR PROCESSES AND SIGNALING
c49180_g1	c49180_g1_i4	NOG223777	REC	Intracellular trafficking, secretion, and vesicular transport//CELLULAR PROCESSES AND SIGNALING
c49268_g1	c49268_g1_i1	--
c49268_g2	c49268_g2_i1	--
c49268_g2	c49268_g2_i2	--
c49319_g1	c49319_g1_i1	COG1071	Dehydrogenase	Energy production and conversion//METABOLISM
c49319_g1	c49319_g1_i2	COG1071	Dehydrogenase	Energy production and conversion//METABOLISM
c49351_g1	c49351_g1_i1	COG1819	glycosyltransferase	Energy production and conversion//METABOLISM///Carbohydrate transport and metabolism//METABOLISM
c49353_g1	c49353_g1_i1	--
c49461_g1	c49461_g1_i1	NOG126090	Raffinose synthase or seed imbibition protein Sip1	Carbohydrate transport and metabolism//METABOLISM
c49546_g1	c49546_g1_i4	NOG187488	EamA-like transporter family	Intracellular trafficking, secretion, and vesicular transport//CELLULAR PROCESSES AND SIGNALING
c49605_g2	c49605_g2_i2	--
c49605_g2	c49605_g2_i3	--
c49605_g2	c49605_g2_i7	--
c49614_g2	c49614_g2_i1	COG5147	Myblike DNAbinding domain containing protein	Transcription//INFORMATION STORAGE AND PROCESSING
c49629_g1	c49629_g1_i2	COG3670	dioxygenase	Secondary metabolites biosynthesis, transport and catabolism//METABOLISM
c49630_g1	c49630_g1_i1	COG3104	transporter	Amino acid transport and metabolism//METABOLISM
c49644_g1	c49644_g1_i1	NOG05390	kelch-like 21 (Drosophila)	Posttranslational modification, protein turnover, chaperones//CELLULAR PROCESSES AND SIGNALING
c49658_g1	c49658_g1_i1	NOG50576	Crt homolog	Intracellular trafficking, secretion, and vesicular transport//CELLULAR PROCESSES AND SIGNALING
c49658_g1	c49658_g1_i5	NOG50576	Crt homolog	Intracellular trafficking, secretion, and vesicular transport//CELLULAR PROCESSES AND SIGNALING
c49673_g1	c49673_g1_i1	COG1404	peptidase (S8 and S53, subtilisin, kexin, sedolisin	Posttranslational modification, protein turnover, chaperones//CELLULAR PROCESSES AND SIGNALING
c49687_g1	c49687_g1_i3	COG3104	transporter	Amino acid transport and metabolism//METABOLISM
c49716_g1	c49716_g1_i1	COG0318	Amp-dependent synthetase and ligase	Lipid transport and metabolism//METABOLISM
c49716_g1	c49716_g1_i2	COG0318	Amp-dependent synthetase and ligase	Lipid transport and metabolism//METABOLISM
c49716_g1	c49716_g1_i3	COG0318	Amp-dependent synthetase and ligase	Lipid transport and metabolism//METABOLISM
c49761_g1	c49761_g1_i2	COG4354	Non-lysosomal glucosylceramidase that catalyzes the conversion of glucosylceramide to free glucose and ceramide (By similarity)	Carbohydrate transport and metabolism//METABOLISM
c49776_g4	c49776_g4_i1	COG0753	Catalase	Inorganic ion transport and metabolism//METABOLISM
c49804_g1	c49804_g1_i1	COG5059	Kinesin family member	Cytoskeleton//CELLULAR PROCESSES AND SIGNALING
c49804_g1	c49804_g1_i3	COG5059	Kinesin family member	Cytoskeleton//CELLULAR PROCESSES AND SIGNALING
c49807_g1	c49807_g1_i2	NOG123062	glucan endo-1-3-beta-glucosidase	Carbohydrate transport and metabolism//METABOLISM
c49810_g4	c49810_g4_i1	COG0270	Cytosine-specific methyltransferase	Replication, recombination and repair//INFORMATION STORAGE AND PROCESSING
c49810_g4	c49810_g4_i2	COG0270	Cytosine-specific methyltransferase	Replication, recombination and repair//INFORMATION STORAGE AND PROCESSING
c49819_g1	c49819_g1_i1	COG0188	DNA gyrase negatively supercoils closed circular double- stranded DNA in an ATP-dependent manner and also catalyzes the interconversion of other topological isomers of double-stranded DNA rings, including catenanes and knotted rings (By similarity)	Replication, recombination and repair//INFORMATION STORAGE AND PROCESSING
c49897_g1	c49897_g1_i2	--
c49919_g1	c49919_g1_i1	COG0367	asparagine synthetase	Amino acid transport and metabolism//METABOLISM
c49935_g1	c49935_g1_i1	COG1154	Catalyzes the acyloin condensation reaction between C atoms 2 and 3 of pyruvate and glyceraldehyde 3-phosphate to yield 1-deoxy-D-xylulose-5-phosphate (DXP) (By similarity)	Coenzyme transport and metabolism//METABOLISM
c50013_g1	c50013_g1_i1	NOG154565	Gibberellin regulated protein	Posttranslational modification, protein turnover, chaperones//CELLULAR PROCESSES AND SIGNALING
c50133_g1	c50133_g1_i1	--
c50138_g1	c50138_g1_i1	COG5059	Kinesin family member	Cytoskeleton//CELLULAR PROCESSES AND SIGNALING
c50138_g1	c50138_g1_i2	COG5059	Kinesin family member	Cytoskeleton//CELLULAR PROCESSES AND SIGNALING
c50169_g1	c50169_g1_i4	COG1215	Glycosyl transferase, family 2	Cell wall/membrane/envelope biogenesis//CELLULAR PROCESSES AND SIGNALING
c50186_g1	c50186_g1_i1	COG5169	Transcription factor	Transcription//INFORMATION STORAGE AND PROCESSING
c50186_g1	c50186_g1_i2	COG5169	Transcription factor	Transcription//INFORMATION STORAGE AND PROCESSING
c50186_g1	c50186_g1_i4	COG5169	Transcription factor	Transcription//INFORMATION STORAGE AND PROCESSING
c50188_g1	c50188_g1_i1	COG0304	Catalyzes the condensation reaction of fatty acid synthesis by the addition to an acyl acceptor of two carbons from malonyl-ACP (By similarity)	Lipid transport and metabolism//METABOLISM
c50212_g1	c50212_g1_i3	NOG93919		Posttranslational modification, protein turnover, chaperones//CELLULAR PROCESSES AND SIGNALING
c50215_g1	c50215_g1_i1	--
c50230_g1	c50230_g1_i5	COG1024	Enoyl-CoA hydratase	Lipid transport and metabolism//METABOLISM
c50230_g1	c50230_g1_i6	COG1024	Enoyl-CoA hydratase	Lipid transport and metabolism//METABOLISM
c50251_g1	c50251_g1_i1	COG0842	(ABC) transporter	Defense mechanisms//CELLULAR PROCESSES AND SIGNALING
c50270_g2	c50270_g2_i3	--
c50270_g3	c50270_g3_i1	NOG00192	Transporter	Carbohydrate transport and metabolism//METABOLISM
c50270_g4	c50270_g4_i1	--
c50276_g1	c50276_g1_i1	COG0545	Peptidyl-prolyl cis-trans isomerase	Posttranslational modification, protein turnover, chaperones//CELLULAR PROCESSES AND SIGNALING
c50276_g1	c50276_g1_i2	COG0545	Peptidyl-prolyl cis-trans isomerase	Posttranslational modification, protein turnover, chaperones//CELLULAR PROCESSES AND SIGNALING
c50281_g1	c50281_g1_i8	--
c50301_g1	c50301_g1_i2	COG1132	(ABC) transporter	Defense mechanisms//CELLULAR PROCESSES AND SIGNALING
c50301_g1	c50301_g1_i3	COG1132	(ABC) transporter	Defense mechanisms//CELLULAR PROCESSES AND SIGNALING
c50301_g1	c50301_g1_i4	COG0563	Catalyzes the reversible transfer of the terminal phosphate group between ATP and AMP. Plays an important role in cellular energy homeostasis and in adenine nucleotide metabolism (By similarity)	Nucleotide transport and metabolism//METABOLISM
c50301_g1	c50301_g1_i5	COG0515	Serine Threonine protein kinase	Signal transduction mechanisms//CELLULAR PROCESSES AND SIGNALING
c50307_g1	c50307_g1_i1	NOG08164	Sucrose-cleaving enzyme that provides UDP-glucose and fructose for various metabolic pathways (By similarity)	Carbohydrate transport and metabolism//METABOLISM
c50375_g1	c50375_g1_i1	COG5218	Non-SMC condensin I complex subunit G	Chromatin structure and dynamics//INFORMATION STORAGE AND PROCESSING///Cell cycle control, cell division, chromosome partitioning//CELLULAR PROCESSES AND SIGNALING
c50396_g2	c50396_g2_i1	COG2124	Cytochrome p450	Secondary metabolites biosynthesis, transport and catabolism//METABOLISM
c50405_g1	c50405_g1_i1	NOG68256	E3 ubiquitin-protein ligase that specifically mediates the formation of 'Lys-6'-linked polyubiquitin chains and plays a central role in DNA repair by facilitating cellular responses to DNA damage. It is unclear whether it also mediates the formation of other types of polyubiquitin chains. The E3 ubiquitin-protein ligase activity is required for its tumor suppressor function. The BRCA1-BARD1 heter…	Chromatin structure and dynamics//INFORMATION STORAGE AND PROCESSING
c50452_g1	c50452_g1_i2	--
c50470_g1	c50470_g1_i1	COG5108	DNA-dependent RNA polymerase catalyzes the transcription of DNA into RNA using the four ribonucleoside triphosphates as substrates (By similarity)	Transcription//INFORMATION STORAGE AND PROCESSING
c50513_g2	c50513_g2_i1	--
c50617_g1	c50617_g1_i2	--
c50637_g1	c50637_g1_i1	COG1472	hydrolase family 3	Carbohydrate transport and metabolism//METABOLISM
c50637_g1	c50637_g1_i2	COG1472	hydrolase family 3	Carbohydrate transport and metabolism//METABOLISM
c50673_g1	c50673_g1_i1	--
c50704_g1	c50704_g1_i5	COG5024	g2 mitotic-specific	Cell cycle control, cell division, chromosome partitioning//CELLULAR PROCESSES AND SIGNALING
c50724_g1	c50724_g1_i1	--
c50733_g1	c50733_g1_i5	NOG135539	MYB family transcription factor	Transcription//INFORMATION STORAGE AND PROCESSING
c50822_g1	c50822_g1_i3	--
c50826_g1	c50826_g1_i2	COG5024	g2 mitotic-specific	Cell cycle control, cell division, chromosome partitioning//CELLULAR PROCESSES AND SIGNALING
c50843_g1	c50843_g1_i2	COG5217	microtubule-associated protein RP EB family member	Cytoskeleton//CELLULAR PROCESSES AND SIGNALING
c50843_g1	c50843_g1_i3	COG5217	microtubule-associated protein RP EB family member	Cytoskeleton//CELLULAR PROCESSES AND SIGNALING
c50843_g1	c50843_g1_i4	COG5217	microtubule-associated protein RP EB family member	Cytoskeleton//CELLULAR PROCESSES AND SIGNALING
c50857_g2	c50857_g2_i1	NOG182387		Intracellular trafficking, secretion, and vesicular transport//CELLULAR PROCESSES AND SIGNALING
c50866_g1	c50866_g1_i1	COG0657	alpha beta hydrolase fold-3 domain protein	Lipid transport and metabolism//METABOLISM
c50873_g1	c50873_g1_i2	COG0484	ATP binding to DnaK triggers the release of the substrate protein, thus completing the reaction cycle. Several rounds of ATP-dependent interactions between DnaJ, DnaK and GrpE are required for fully efficient folding. Also involved, together with DnaK and GrpE, in the DNA replication of plasmids through activation of initiation proteins (By similarity)	Posttranslational modification, protein turnover, chaperones//CELLULAR PROCESSES AND SIGNALING
c50907_g1	c50907_g1_i1	NOG41974	chitin-inducible gibberellin-responsive protein	Transcription//INFORMATION STORAGE AND PROCESSING
c51013_g1	c51013_g1_i2	NOG131582	Pfam:DUF231	Intracellular trafficking, secretion, and vesicular transport//CELLULAR PROCESSES AND SIGNALING
c51041_g2	c51041_g2_i1	--
c51049_g1	c51049_g1_i1	NOG144842	Zinc finger protein	Transcription//INFORMATION STORAGE AND PROCESSING
c51085_g1	c51085_g1_i1	COG0543	Responsible for channeling the electrons from the oxidation of dihydroorotate from the FMN redox center in the PyrD type B subunit to the ultimate electron acceptor NAD( ) (By similarity)	Energy production and conversion//METABOLISM
c51087_g1	c51087_g1_i1	NOG127749	Ubox domain-containing protein	Posttranslational modification, protein turnover, chaperones//CELLULAR PROCESSES AND SIGNALING
c51092_g1	c51092_g1_i1	NOG21839	e3 ubiquitin-protein ligase	Signal transduction mechanisms//CELLULAR PROCESSES AND SIGNALING
c51092_g1	c51092_g1_i3	NOG21839	e3 ubiquitin-protein ligase	Signal transduction mechanisms//CELLULAR PROCESSES AND SIGNALING
c51096_g2	c51096_g2_i1	NOG12894	heparanase-like protein	Carbohydrate transport and metabolism//METABOLISM
c51097_g1	c51097_g1_i1	NOG160336	Resistance protein	Inorganic ion transport and metabolism//METABOLISM
c51107_g1	c51107_g1_i2	--
c51132_g1	c51132_g1_i1	NOG202954	NB-ARC domain	Cytoskeleton//CELLULAR PROCESSES AND SIGNALING
c51136_g1	c51136_g1_i2	--
c51201_g1	c51201_g1_i1	COG0515	Serine Threonine protein kinase	Signal transduction mechanisms//CELLULAR PROCESSES AND SIGNALING
c51201_g1	c51201_g1_i2	COG0515	Serine Threonine protein kinase	Signal transduction mechanisms//CELLULAR PROCESSES AND SIGNALING
c51262_g1	c51262_g1_i1	--
c51262_g2	c51262_g2_i1	--
c51323_g1	c51323_g1_i1	COG2115	Xylose Isomerase	Carbohydrate transport and metabolism//METABOLISM
c51331_g3	c51331_g3_i1	--
c51336_g1	c51336_g1_i1	--
c51337_g1	c51337_g1_i1	NOG21624	Rhamnose biosynthetic enzyme	Secondary metabolites biosynthesis, transport and catabolism//METABOLISM
c5134_g1	c5134_g1_i1	--
c51371_g1	c51371_g1_i1	NOG20470	damage-specific DNA binding protein 2, 48kDa	Replication, recombination and repair//INFORMATION STORAGE AND PROCESSING
c51396_g3	c51396_g3_i1	--
c51397_g1	c51397_g1_i2	COG5024	g2 mitotic-specific	Cell cycle control, cell division, chromosome partitioning//CELLULAR PROCESSES AND SIGNALING
c51458_g1	c51458_g1_i1	NOG224314		Posttranslational modification, protein turnover, chaperones//CELLULAR PROCESSES AND SIGNALING
c51522_g1	c51522_g1_i1	COG0542	ATP-dependent CLP protease ATP-binding subunit	Posttranslational modification, protein turnover, chaperones//CELLULAR PROCESSES AND SIGNALING
c51532_g1	c51532_g1_i1	COG0277	FAD linked oxidase domain protein	Energy production and conversion//METABOLISM
c51557_g1	c51557_g1_i1	COG0474	P-type atpase	Inorganic ion transport and metabolism//METABOLISM
c51593_g2	c51593_g2_i4	COG0659	sulfate transporter	Inorganic ion transport and metabolism//METABOLISM
c51608_g1	c51608_g1_i1	NOG146568	squamosa promoter binding protein-like 8	Transcription//INFORMATION STORAGE AND PROCESSING
c51608_g1	c51608_g1_i2	NOG146568	squamosa promoter binding protein-like 8	Transcription//INFORMATION STORAGE AND PROCESSING
c51660_g1	c51660_g1_i1	COG2723	beta-glucosidase	Carbohydrate transport and metabolism//METABOLISM
c51732_g2	c51732_g2_i1	--
c51749_g1	c51749_g1_i1	--
c51900_g1	c51900_g1_i11	--
c52029_g2	c52029_g2_i2	--
c52052_g2	c52052_g2_i4	--
c52071_g1	c52071_g1_i1	--
c52083_g3	c52083_g3_i3	COG0477	major facilitator Superfamily	Carbohydrate transport and metabolism//METABOLISM
c52083_g3	c52083_g3_i6	COG0477	major facilitator Superfamily	Carbohydrate transport and metabolism//METABOLISM
c52094_g1	c52094_g1_i1	COG0281	malic enzyme	Energy production and conversion//METABOLISM
c52134_g4	c52134_g4_i1	NOG127982	RNA recognition motif 2	Transcription//INFORMATION STORAGE AND PROCESSING
c52134_g4	c52134_g4_i2	NOG127982	RNA recognition motif 2	Transcription//INFORMATION STORAGE AND PROCESSING
c52185_g1	c52185_g1_i9	NOG188590	ZnF_BED	Replication, recombination and repair//INFORMATION STORAGE AND PROCESSING
c52208_g2	c52208_g2_i1	NOG124649	Root phototropism protein	Posttranslational modification, protein turnover, chaperones//CELLULAR PROCESSES AND SIGNALING
c52231_g1	c52231_g1_i1	--
c52245_g2	c52245_g2_i1	--
c52245_g2	c52245_g2_i4	--
c52249_g1	c52249_g1_i1	COG1196	Required for chromosome condensation and partitioning (By similarity)	Cell cycle control, cell division, chromosome partitioning//CELLULAR PROCESSES AND SIGNALING
c52274_g1	c52274_g1_i2	COG5126	myosin light chain	Cell cycle control, cell division, chromosome partitioning//CELLULAR PROCESSES AND SIGNALING///Signal transduction mechanisms//CELLULAR PROCESSES AND SIGNALING///Cytoskeleton//CELLULAR PROCESSES AND SIGNALING
c52326_g2	c52326_g2_i2	--
c52327_g1	c52327_g1_i10	NOG127061	Transcription factor	Transcription//INFORMATION STORAGE AND PROCESSING
c52327_g1	c52327_g1_i13	NOG128055	ethylene-responsive transcription factor	Transcription//INFORMATION STORAGE AND PROCESSING
c52327_g1	c52327_g1_i14	NOG128055	ethylene-responsive transcription factor	Transcription//INFORMATION STORAGE AND PROCESSING
c52327_g1	c52327_g1_i15	NOG128055	ethylene-responsive transcription factor	Transcription//INFORMATION STORAGE AND PROCESSING
c52349_g4	c52349_g4_i1	NOG01906	Severs microtubules in vitro in an ATP-dependent manner. This activity may promote rapid reorganization of cellular microtubule arrays (By similarity)	Posttranslational modification, protein turnover, chaperones//CELLULAR PROCESSES AND SIGNALING
c52386_g2	c52386_g2_i1	COG2986	histidine ammonia-lyase	Amino acid transport and metabolism//METABOLISM
c52386_g2	c52386_g2_i2	COG2986	histidine ammonia-lyase	Amino acid transport and metabolism//METABOLISM
c52408_g2	c52408_g2_i5	COG0376	Bifunctional enzyme with both catalase and broad- spectrum peroxidase activity (By similarity)	Inorganic ion transport and metabolism//METABOLISM
c52488_g2	c52488_g2_i2	NOG132584	Leucine rich repeat N-terminal domain	Signal transduction mechanisms//CELLULAR PROCESSES AND SIGNALING
c52503_g1	c52503_g1_i2	NOG09168	unc-51-like kinase 4 (C. elegans)	Signal transduction mechanisms//CELLULAR PROCESSES AND SIGNALING
c52517_g1	c52517_g1_i10	NOG00986	Transposase	Replication, recombination and repair//INFORMATION STORAGE AND PROCESSING
c52531_g1	c52531_g1_i1	COG1960	acyl-CoA dehydrogenase	Lipid transport and metabolism//METABOLISM
c52619_g1	c52619_g1_i3	NOG121648	auxin response factor	Transcription//INFORMATION STORAGE AND PROCESSING
c52646_g3	c52646_g3_i1	COG0326	Molecular chaperone. Has ATPase activity (By similarity)	Posttranslational modification, protein turnover, chaperones//CELLULAR PROCESSES AND SIGNALING
c52679_g1	c52679_g1_i1	--
c52679_g1	c52679_g1_i2	--
c52679_g1	c52679_g1_i5	--
c52709_g1	c52709_g1_i1	COG0386	glutathione peroxidase	Posttranslational modification, protein turnover, chaperones//CELLULAR PROCESSES AND SIGNALING
c52716_g1	c52716_g1_i2	--
c52716_g2	c52716_g2_i1	COG2124	Cytochrome p450	Secondary metabolites biosynthesis, transport and catabolism//METABOLISM
c52716_g2	c52716_g2_i2	COG2124	Cytochrome p450	Secondary metabolites biosynthesis, transport and catabolism//METABOLISM
c52720_g1	c52720_g1_i1	--
c52723_g1	c52723_g1_i1	COG1874	beta-galactosidase	Carbohydrate transport and metabolism//METABOLISM
c52723_g1	c52723_g1_i2	COG1874	beta-galactosidase	Carbohydrate transport and metabolism//METABOLISM
c52760_g1	c52760_g1_i3	NOG76897	UDP-Glucuronosyltransferase	Carbohydrate transport and metabolism//METABOLISM
c52775_g1	c52775_g1_i2	COG0515	Serine Threonine protein kinase	Signal transduction mechanisms//CELLULAR PROCESSES AND SIGNALING
c52782_g1	c52782_g1_i1	NOG126090	Raffinose synthase or seed imbibition protein Sip1	Carbohydrate transport and metabolism//METABOLISM
c52782_g1	c52782_g1_i2	NOG126090	Raffinose synthase or seed imbibition protein Sip1	Carbohydrate transport and metabolism//METABOLISM
c52820_g2	c52820_g2_i1	COG0515	Serine Threonine protein kinase	Signal transduction mechanisms//CELLULAR PROCESSES AND SIGNALING
c52820_g2	c52820_g2_i2	COG0515	Serine Threonine protein kinase	Signal transduction mechanisms//CELLULAR PROCESSES AND SIGNALING
c52820_g2	c52820_g2_i3	COG0515	Serine Threonine protein kinase	Signal transduction mechanisms//CELLULAR PROCESSES AND SIGNALING
c52827_g1	c52827_g1_i1	NOG24402	protein ethylene insensitive	Transcription//INFORMATION STORAGE AND PROCESSING
c52827_g1	c52827_g1_i4	NOG24402	protein ethylene insensitive	Transcription//INFORMATION STORAGE AND PROCESSING
c52840_g1	c52840_g1_i1	COG0475	Sodium hydrogen exchanger	Inorganic ion transport and metabolism//METABOLISM
c52840_g1	c52840_g1_i2	COG0475	Sodium hydrogen exchanger	Inorganic ion transport and metabolism//METABOLISM
c52845_g1	c52845_g1_i3	--
c52848_g1	c52848_g1_i3	NOG136205	cysteine-rich repeat secretory protein	Intracellular trafficking, secretion, and vesicular transport//CELLULAR PROCESSES AND SIGNALING
c52891_g1	c52891_g1_i2	COG1257	)-reductase	Lipid transport and metabolism//METABOLISM
c52897_g1	c52897_g1_i1	--
c52897_g2	c52897_g2_i1	--
c52954_g1	c52954_g1_i2	COG1132	(ABC) transporter	Defense mechanisms//CELLULAR PROCESSES AND SIGNALING
c52954_g1	c52954_g1_i3	COG1132	(ABC) transporter	Defense mechanisms//CELLULAR PROCESSES AND SIGNALING
c52957_g3	c52957_g3_i2	--
c52975_g1	c52975_g1_i3	COG0515	Serine Threonine protein kinase	Signal transduction mechanisms//CELLULAR PROCESSES AND SIGNALING
c53032_g1	c53032_g1_i1	COG2124	Cytochrome p450	Secondary metabolites biosynthesis, transport and catabolism//METABOLISM
c53032_g1	c53032_g1_i2	COG2124	Cytochrome p450	Secondary metabolites biosynthesis, transport and catabolism//METABOLISM
c53044_g2	c53044_g2_i1	NOG125866	Auxin-induced protein	Intracellular trafficking, secretion, and vesicular transport//CELLULAR PROCESSES AND SIGNALING
c5305_g1	c5305_g1_i1	--
c53062_g1	c53062_g1_i3	COG5059	Kinesin family member	Cytoskeleton//CELLULAR PROCESSES AND SIGNALING
c5307_g1	c5307_g1_i1	--
c53090_g1	c53090_g1_i2	COG1132	(ABC) transporter	Defense mechanisms//CELLULAR PROCESSES AND SIGNALING
c53090_g1	c53090_g1_i3	COG1132	(ABC) transporter	Defense mechanisms//CELLULAR PROCESSES AND SIGNALING
c53096_g2	c53096_g2_i1	COG1866	Phosphoenolpyruvate Carboxylase	Energy production and conversion//METABOLISM
c53243_g1	c53243_g1_i3	COG5256	This protein promotes the GTP-dependent binding of aminoacyl-tRNA to the A-site of ribosomes during protein biosynthesis (By similarity)	Translation, ribosomal structure and biogenesis//INFORMATION STORAGE AND PROCESSING
c53249_g1	c53249_g1_i4	NOG79532	PBX knotted 1 homeobox 1	Transcription//INFORMATION STORAGE AND PROCESSING
c53333_g8	c53333_g8_i2	NOG122648	callose synthase	Posttranslational modification, protein turnover, chaperones//CELLULAR PROCESSES AND SIGNALING
c53333_g9	c53333_g9_i1	NOG122648	callose synthase	Posttranslational modification, protein turnover, chaperones//CELLULAR PROCESSES AND SIGNALING
c53353_g1	c53353_g1_i2	NOG12545	CBL-interacting protein kinase	Signal transduction mechanisms//CELLULAR PROCESSES AND SIGNALING
c53360_g1	c53360_g1_i1	COG0642	Histidine kinase	Signal transduction mechanisms//CELLULAR PROCESSES AND SIGNALING
c53400_g1	c53400_g1_i1	COG5059	Kinesin family member	Cytoskeleton//CELLULAR PROCESSES AND SIGNALING
c53400_g1	c53400_g1_i3	COG5059	Kinesin family member	Cytoskeleton//CELLULAR PROCESSES AND SIGNALING
c53421_g1	c53421_g1_i1	--
c53425_g1	c53425_g1_i2	--
c53490_g4	c53490_g4_i1	COG0515	Serine Threonine protein kinase	Signal transduction mechanisms//CELLULAR PROCESSES AND SIGNALING
c53490_g4	c53490_g4_i2	COG0515	Serine Threonine protein kinase	Signal transduction mechanisms//CELLULAR PROCESSES AND SIGNALING
c53494_g1	c53494_g1_i1	COG2217	p-type ATPase	Inorganic ion transport and metabolism//METABOLISM
c53494_g1	c53494_g1_i2	COG2217	p-type ATPase	Inorganic ion transport and metabolism//METABOLISM
c53494_g1	c53494_g1_i3	COG2217	p-type ATPase	Inorganic ion transport and metabolism//METABOLISM
c53507_g2	c53507_g2_i1	COG0071	Heat shock protein	Posttranslational modification, protein turnover, chaperones//CELLULAR PROCESSES AND SIGNALING
c53507_g2	c53507_g2_i2	--
c53508_g1	c53508_g1_i2	--
c53514_g1	c53514_g1_i2	NOG152333	BAG domain	Cytoskeleton//CELLULAR PROCESSES AND SIGNALING
c53514_g1	c53514_g1_i3	NOG152333	BAG domain	Cytoskeleton//CELLULAR PROCESSES AND SIGNALING
c53544_g2	c53544_g2_i2	COG0842	(ABC) transporter	Defense mechanisms//CELLULAR PROCESSES AND SIGNALING
c53544_g2	c53544_g2_i3	COG0842	(ABC) transporter	Defense mechanisms//CELLULAR PROCESSES AND SIGNALING
c53579_g1	c53579_g1_i2	--
c53579_g1	c53579_g1_i3	--
c53579_g1	c53579_g1_i5	--
c53636_g2	c53636_g2_i7	--
c53639_g3	c53639_g3_i1	COG0474	P-type atpase	Inorganic ion transport and metabolism//METABOLISM
c53642_g1	c53642_g1_i3	COG5059	Kinesin family member	Cytoskeleton//CELLULAR PROCESSES AND SIGNALING
c53642_g1	c53642_g1_i4	COG5059	Kinesin family member	Cytoskeleton//CELLULAR PROCESSES AND SIGNALING
c53781_g1	c53781_g1_i2	COG1877	synthase	Carbohydrate transport and metabolism//METABOLISM
c53781_g1	c53781_g1_i4	COG1877	synthase	Carbohydrate transport and metabolism//METABOLISM
c53781_g1	c53781_g1_i6	COG1877	synthase	Carbohydrate transport and metabolism//METABOLISM
c53781_g1	c53781_g1_i7	COG1877	synthase	Carbohydrate transport and metabolism//METABOLISM
c53793_g2	c53793_g2_i1	COG0186	One of the primary rRNA binding proteins, it binds specifically to the 5'-end of 16S ribosomal	Translation, ribosomal structure and biogenesis//INFORMATION STORAGE AND PROCESSING
c53893_g1	c53893_g1_i7	COG0076	decarboxylase	Amino acid transport and metabolism//METABOLISM
c54106_g1	c54106_g1_i1	--
c54155_g1	c54155_g1_i1	--
c54173_g1	c54173_g1_i1	--
c54428_g1	c54428_g1_i1	--
c54552_g1	c54552_g1_i1	--
c54570_g1	c54570_g1_i1	COG3733	amine oxidase	Secondary metabolites biosynthesis, transport and catabolism//METABOLISM
c54818_g1	c54818_g1_i1	NOG08109	Four and a half LIM domains 1	Posttranslational modification, protein turnover, chaperones//CELLULAR PROCESSES AND SIGNALING
c54834_g1	c54834_g1_i1	NOG135900	Catalyzes the hydrolysis of cutin, a polyester that forms the structure of plant cuticle (By similarity)	Carbohydrate transport and metabolism//METABOLISM
c54993_g1	c54993_g1_i1	--
c5536_g1	c5536_g1_i1	--
c55625_g1	c55625_g1_i1	--
c56709_g1	c56709_g1_i1	--
c56858_g1	c56858_g1_i1	COG0200	Binds to the 23S rRNA (By similarity)	Translation, ribosomal structure and biogenesis//INFORMATION STORAGE AND PROCESSING
c5787_g1	c5787_g1_i1	--
c60211_g1	c60211_g1_i1	--
c6074_g1	c6074_g1_i1	COG1635	Involved in biosynthesis of the thiamine precursor thiazole. Catalyzes the conversion of NAD and glycine to adenosine diphosphate 5-(2-hydroxyethyl)-4-methylthiazole-2-carboxylic acid (ADT), an adenylated thiazole intermediate. The reaction includes an iron-dependent sulfide transfer from a conserved cysteine residue of the protein to a thiazole intermediate. The enzyme can only undergo a single …	Coenzyme transport and metabolism//METABOLISM
c62211_g1	c62211_g1_i1	--
c62845_g1	c62845_g1_i1	COG5022	myosin heavy chain	Cytoskeleton//CELLULAR PROCESSES AND SIGNALING
c62881_g1	c62881_g1_i1	--
c62942_g1	c62942_g1_i1	--
c63081_g1	c63081_g1_i1	--
c63092_g1	c63092_g1_i1	--
c63323_g1	c63323_g1_i1	--
c63962_g1	c63962_g1_i1	--
c64436_g1	c64436_g1_i1	COG0244	50s ribosomal protein L10	Translation, ribosomal structure and biogenesis//INFORMATION STORAGE AND PROCESSING
c65464_g1	c65464_g1_i2	--
c6692_g1	c6692_g1_i1	--
c67016_g1	c67016_g1_i1	--
c6702_g1	c6702_g1_i1	--
c6716_g1	c6716_g1_i1	--
c67391_g1	c67391_g1_i1	--
c68479_g1	c68479_g1_i1	--
c688_g1	c688_g1_i1	--
c6911_g1	c6911_g1_i1	COG2125	40s ribosomal protein s6	Translation, ribosomal structure and biogenesis//INFORMATION STORAGE AND PROCESSING
c69870_g1	c69870_g1_i1	COG0090	One of the primary rRNA binding proteins. Required for association of the 30S and 50S subunits to form the 70S ribosome, for tRNA binding and peptide bond formation. It has been suggested to have peptidyltransferase activity	Translation, ribosomal structure and biogenesis//INFORMATION STORAGE AND PROCESSING
c70151_g1	c70151_g1_i1	COG1028	short-chain dehydrogenase reductase	Lipid transport and metabolism//METABOLISM///Secondary metabolites biosynthesis, transport and catabolism//METABOLISM
c70443_g1	c70443_g1_i1	NOG205357	Transferase family	Intracellular trafficking, secretion, and vesicular transport//CELLULAR PROCESSES AND SIGNALING
c70467_g1	c70467_g1_i1	--
c70871_g1	c70871_g1_i1	COG5272	Ribosomal protein	Posttranslational modification, protein turnover, chaperones//CELLULAR PROCESSES AND SIGNALING
c70938_g1	c70938_g1_i1	COG5068	Transcription factor	Transcription//INFORMATION STORAGE AND PROCESSING
c71027_g1	c71027_g1_i1	NOG60218	K01369 legumain EC 3.4.22.34	Posttranslational modification, protein turnover, chaperones//CELLULAR PROCESSES AND SIGNALING
c71056_g1	c71056_g1_i1	--
c71798_g1	c71798_g1_i1	NOG211304	Reverse transcriptase (RNA-dependent DNA polymerase)	Replication, recombination and repair//INFORMATION STORAGE AND PROCESSING
c71813_g1	c71813_g1_i1	--
c7227_g1	c7227_g1_i1	--
c72475_g1	c72475_g1_i1	--
c72946_g1	c72946_g1_i1	--
c734_g1	c734_g1_i1	--
c7510_g1	c7510_g1_i1	--
c7587_g1	c7587_g1_i1	COG0260	Presumably involved in the processing and regular turnover of intracellular proteins. Catalyzes the removal of unsubstituted N-terminal amino acids from various peptides (By similarity)	Amino acid transport and metabolism//METABOLISM
c76357_g1	c76357_g1_i1	COG1819	glycosyltransferase	Energy production and conversion//METABOLISM///Carbohydrate transport and metabolism//METABOLISM
c77505_g1	c77505_g1_i1	--
c77822_g1	c77822_g1_i1	COG0260	Presumably involved in the processing and regular turnover of intracellular proteins. Catalyzes the removal of unsubstituted N-terminal amino acids from various peptides (By similarity)	Amino acid transport and metabolism//METABOLISM
c77830_g1	c77830_g1_i1	--
c77948_g1	c77948_g1_i1	COG0092	Binds the lower part of the 30S subunit head. Binds mRNA in the 70S ribosome, positioning it for translation (By similarity)	Translation, ribosomal structure and biogenesis//INFORMATION STORAGE AND PROCESSING
c78062_g1	c78062_g1_i1	--
c78432_g1	c78432_g1_i1	--
c7904_g1	c7904_g1_i1	--
c792_g1	c792_g1_i1	COG0057	glyceraldehyde3phosphate dehydrogenase	Carbohydrate transport and metabolism//METABOLISM
c79799_g1	c79799_g1_i1	--
c80073_g1	c80073_g1_i1	COG2163	(ribosomal) protein	Translation, ribosomal structure and biogenesis//INFORMATION STORAGE AND PROCESSING
c80453_g1	c80453_g1_i1	--
c80810_g1	c80810_g1_i1	--
c81064_g1	c81064_g1_i1	--
c8140_g1	c8140_g1_i1	--
c8140_g1	c8140_g1_i2	--
c814_g1	c814_g1_i1	--
c8446_g1	c8446_g1_i1	COG2238	Ribosomal protein	Translation, ribosomal structure and biogenesis//INFORMATION STORAGE AND PROCESSING
c85430_g1	c85430_g1_i1	--
c85589_g1	c85589_g1_i1	--
c86022_g1	c86022_g1_i1	--
c86035_g1	c86035_g1_i1	COG0589	Universal stress protein	Signal transduction mechanisms//CELLULAR PROCESSES AND SIGNALING
c8615_g1	c8615_g1_i1	NOG47434	ferritin	Inorganic ion transport and metabolism//METABOLISM
c86693_g1	c86693_g1_i1	--
c87261_g1	c87261_g1_i1	--
c87631_g1	c87631_g1_i1	--
c88388_g1	c88388_g1_i1	--
c88442_g1	c88442_g1_i1	--
c88637_g1	c88637_g1_i1	--
c90736_g1	c90736_g1_i1	COG1960	acyl-CoA dehydrogenase	Lipid transport and metabolism//METABOLISM
c93167_g1	c93167_g1_i1	--
c93168_g1	c93168_g1_i1	--
c93173_g1	c93173_g1_i1	--
c93201_g1	c93201_g1_i1	--
c93214_g1	c93214_g1_i1	--
c93336_g1	c93336_g1_i1	--
c93342_g1	c93342_g1_i1	--
c93364_g1	c93364_g1_i1	--
c93417_g1	c93417_g1_i1	--
c9344_g1	c9344_g1_i1	NOG116701	sulfotransferase family 2A, dehydroepiandrosterone (DHEA)-preferring, member	Posttranslational modification, protein turnover, chaperones//CELLULAR PROCESSES AND SIGNALING
c93526_g1	c93526_g1_i1	NOG01539	Component of the coat protein complex II (COPII) which promotes the formation of transport vesicles from the endoplasmic reticulum (ER). The coat has two main functions, the physical deformation of the endoplasmic reticulum membrane into vesicles and the selection of cargo molecules. It also functions as a component of the nuclear pore complex (NPC). NPC components, collectively referred to as nu…	Intracellular trafficking, secretion, and vesicular transport//CELLULAR PROCESSES AND SIGNALING
c93683_g1	c93683_g1_i1	--
c93889_g1	c93889_g1_i1	COG0285	Folylpolyglutamate synthase	Coenzyme transport and metabolism//METABOLISM
c93910_g1	c93910_g1_i1	--
c94024_g1	c94024_g1_i1	COG1028	short-chain dehydrogenase reductase	Lipid transport and metabolism//METABOLISM///Secondary metabolites biosynthesis, transport and catabolism//METABOLISM
c94216_g1	c94216_g1_i1	--
c94320_g1	c94320_g1_i1	--
c94340_g1	c94340_g1_i1	--
c94403_g1	c94403_g1_i1	--
c94413_g1	c94413_g1_i1	--
c9446_g1	c9446_g1_i1	--
c94662_g1	c94662_g1_i1	--
c94780_g1	c94780_g1_i1	--
c95173_g1	c95173_g1_i1	--
c95276_g1	c95276_g1_i1	--
c96150_g1	c96150_g1_i1	--
c9627_g1	c9627_g1_i1	--
c977_g1	c977_g1_i1	--
c9780_g1	c9780_g1_i1	COG0185	Protein S19 forms a complex with S13 that binds strongly to the 16S ribosomal RNA (By similarity)	Translation, ribosomal structure and biogenesis//INFORMATION STORAGE AND PROCESSING
c97865_g1	c97865_g1_i1	COG5126	myosin light chain	Cell cycle control, cell division, chromosome partitioning//CELLULAR PROCESSES AND SIGNALING///Signal transduction mechanisms//CELLULAR PROCESSES AND SIGNALING///Cytoskeleton//CELLULAR PROCESSES AND SIGNALING
c9918_g1	c9918_g1_i1	COG0052	30S ribosomal protein S2	Translation, ribosomal structure and biogenesis//INFORMATION STORAGE AND PROCESSING
c9951_g1	c9951_g1_i1	--
